# Supplementary material for: Bis{μ-1,3-bis­[dimeth­yl(pyridin-3-yl)sil­yl]propane-κ2N:N′}bis­[di­iodido­zinc(II)] from synchrotron data
Source: IUCrdata. 2026 Feb 24;11(Pt 2):x260183. doi: 10.1107/S2414314626001835 (PMC12961674; doi:10.1107/S2414314626001835)
Supplement: Supplementary file 1 [file x-11-x260183-sup1.cif]

##############################################################################
#                                                                            #
# This CIF contains the data for a data article accepted for                 #
# publication in IUCrData. It conforms to the requirements of                #
# Notes for Authors for IUCrData, and has been                               #
# peer reviewed under the auspices of IUCrData.                              #
#                                                                            #
# Full details of the Crystallographic Information File format               #
# are given in the paper "The Crystallographic Information File (CIF):       #
# a New Standard Archive File for Crystallography" by S. R. Hall, F. H.      #
# Allen and I. D. Brown [Acta Cryst. (1991), A47, 655-685].                  #
#                                                                            #
# The current version of the core CIF dictionary is obtainable from          #
# ftp://ftp.iucr.org/pub/cif_core.dic.                                       #
#                                                                            #
# Software is freely available for graphical display of the structure(s)     #
# in this CIF. For information consult the CIF software page                 #
# http://www.iucr.org/resources/cif/software.                                #
#                                                                            #
# This file may be used for bona fide research purposes within the           #
# scientific community so long as proper attribution is given to the data    # 
# article from which it was obtained.                                        #
#                                                                            #
##############################################################################
data_I
_audit_creation_method     'SHELXL-2025/1'
_journal_date_recd_electronic     2026-01-20
_journal_date_accepted     2026-02-19
_journal_name_full     'IUCrData'
_journal_year     2026
_journal_volume     11
_journal_issue      1
_journal_page_first     0
_journal_page_last     0
_journal_paper_category     HM
_journal_paper_doi     10.1107/S2414314626001835
_journal_coeditor_code     ZL4091
_publ_contact_author_name     'Dongwon Kim'
_publ_contact_author_address
;
Beamline Department, Pohang Acceleratory Laboratory, Pohang 37673,
Republic of Korea
;
_publ_contact_author_email     'dwkim7459@postech.ac.kr, ylee@jbnu.ac.kr'
_publ_contact_author_fax     ?
_publ_contact_author_phone     ?
_publ_section_title
;\
Bis{\m-1,3-bis[dimethyl(pyridin-3-yl)silyl]propane-\k^2^<i>N</i>:<i>N</i>'}\
bis[diiodidozinc(II)] from synchrotron data
;
loop_
    _publ_author_name
    _publ_author_footnote
    _publ_author_address
    'Song, Jiyeong' .
;
Department of Chemistry, Jeonbuk National University, Jeonju 54896,
Republic of Korea
;
    'Kim, Dongwon' .
;
Beamline Department, Pohang Acceleratory Laboratory, Pohang 37673,
Republic of Korea
;
    'Lee, Young-A' .
;
Department of Chemistry, Jeonbuk National University, Jeonju 54896,
Republic of Korea
;
_publ_section_synopsis
;
In the title Zn^II^ complex, the 1,3-bis(dimethylsilyl-3-pyridine)propane
ligands bind to two Zn^II^ ions in a horse-shoe fashion to form a
centrosymmetric dimeric 24-membered macrocycle, which further assembles into a
supramolecular structure <i>via</i>  weak I...H interactions.
;
_chemical_name_systematic
;\
Bis{\m-1,3-bis[dimethyl(pyridin-3-yl)silyl]propane-\k^2^<i>N</i>:<i>N</i>'}\
bis[diiodidozinc(II)]
;
_chemical_name_common     ?
_chemical_formula_moiety     'C34 H52 I4 N4 Si4 Zn2'
_chemical_formula_sum     'C34 H52 I4 N4 Si4 Zn2'
_chemical_formula_iupac     '[Zn2 I4 (C34 H52 N4 Si4)2]'
_chemical_formula_weight     1267.49
_chemical_melting_point     ?
_space_group_crystal_system     triclinic
_space_group_name_H-M_alt     'P -1'
_space_group_name_Hall     '-P 1'
loop_
    _space_group_symop_operation_xyz
    'x, y, z'
    '-x, -y, -z'
_cell_length_a     6.6360(13)
_cell_length_b     13.531(3)
_cell_length_c     14.416(3)
_cell_angle_alpha     107.03(3)
_cell_angle_beta     91.52(3)
_cell_angle_gamma     100.29(3)
_cell_volume     1213.5(5)
_cell_formula_units_Z     1
_cell_measurement_reflns_used     25750
_cell_measurement_theta_min     0.401
_cell_measurement_theta_max     29.535
_cell_measurement_temperature     100(2)
_exptl_crystal_description     'block'
_exptl_crystal_colour     'colorless'
_exptl_crystal_size_max     0.150
_exptl_crystal_size_mid     0.110
_exptl_crystal_size_min     0.070
_exptl_crystal_density_diffrn     1.734
_exptl_crystal_density_meas     ?
_exptl_crystal_density_method     ?
_exptl_crystal_F_000     612
_exptl_absorpt_coefficient_mu     3.476
_exptl_absorpt_correction_type     empirical
_exptl_absorpt_process_details
;
(<i>HKL3000sm Scalepack</i>; Otwinowski <i>et al.</i>,  2003)
;
_exptl_absorpt_correction_T_min     0.942
_exptl_absorpt_correction_T_max     1.000
_diffrn_ambient_temperature     100(2)
_diffrn_source     'PLSII 2D bending magnet'
_diffrn_radiation_type     synchrotron
_diffrn_radiation_wavelength     0.700
_diffrn_measurement_device_type     'Rayonix MX225HS CCD area detector'
_diffrn_measurement_method     'omega scan'
_diffrn_detector_area_resol_mean     ?
_diffrn_reflns_number     13971
_diffrn_reflns_av_R_equivalents     0.0199
_diffrn_reflns_av_unetI/netI     0.0258
_diffrn_reflns_theta_min     1.460
_diffrn_reflns_theta_max     29.545
_diffrn_reflns_theta_full     24.835
_diffrn_measured_fraction_theta_max     0.984
_diffrn_measured_fraction_theta_full     0.995
_diffrn_reflns_limit_h_min     -9
_diffrn_reflns_limit_h_max     9
_diffrn_reflns_limit_k_min     -19
_diffrn_reflns_limit_k_max     19
_diffrn_reflns_limit_l_min     -20
_diffrn_reflns_limit_l_max     20
_refine_special_details     ?
_reflns_number_total     7000
_reflns_number_gt     6774
_reflns_threshold_expression     'I > 2\s(I)'
_refine_ls_structure_factor_coef     Fsqd
_refine_ls_matrix_type     full
_refine_ls_R_factor_all     0.0427
_refine_ls_R_factor_gt     0.0420
_refine_ls_wR_factor_gt     0.1250
_refine_ls_wR_factor_ref     0.1257
_refine_ls_goodness_of_fit_ref     1.146
_refine_ls_restrained_S_all     1.146
_refine_ls_number_reflns     7000
_refine_ls_number_parameters     222
_refine_ls_number_restraints     0
_refine_ls_hydrogen_treatment     constr
_refine_ls_weighting_scheme     calc
_refine_ls_weighting_details
              'w=1/[\s^2^(Fo^2^)+(0.0818P)^2^+1.9207P] where P=(Fo^2^+2Fc^2^)/3'
_atom_sites_solution_hydrogens     geom
_atom_sites_solution_primary     dual
_atom_sites_solution_secondary     difmap
_refine_ls_shift/su_max     0.001
_refine_ls_shift/su_mean     0.000
_refine_diff_density_max     1.752
_refine_diff_density_min     -1.597
_refine_ls_extinction_method
;
SHELXL2025/1 (Sheldrick 2015b)
;
_refine_ls_extinction_coef     0.0393(15)
_refine_ls_extinction_expression
                                  'Fc^*^=kFc[1+0.001xFc^2^\l^3^/sin(2\q)]^-1/4^'
loop_
    _atom_type_symbol
    _atom_type_description
    _atom_type_scat_dispersion_real
    _atom_type_scat_dispersion_imag
    _atom_type_scat_source
    'C' 'C' 0.0033 0.0016
                         'International Tables Vol C Tables 4.2.6.8 and 6.1.1.4'
    'H' 'H' 0.0000 0.0000
                         'International Tables Vol C Tables 4.2.6.8 and 6.1.1.4'
    'N' 'N' 0.0064 0.0033
                         'International Tables Vol C Tables 4.2.6.8 and 6.1.1.4'
    'Si' 'Si' 0.0816 0.0698
                         'International Tables Vol C Tables 4.2.6.8 and 6.1.1.4'
    'Zn' 'Zn' 0.2964 1.4009
                         'International Tables Vol C Tables 4.2.6.8 and 6.1.1.4'
    'I' 'I' -0.4611 1.7922
                         'International Tables Vol C Tables 4.2.6.8 and 6.1.1.4'
_computing_data_collection
;
<i>PAL BL2D-SMDC Program</i> (Shin <i>et al.</i>,  2025)
;
_computing_cell_refinement
;
<i>HKL3000sm</i> (Otwinowski et al., 2003)
;
_computing_data_reduction
;
<i>HKL3000sm</i> (Otwinowski et al., 2003)
;
_computing_structure_solution
;
<i>SHELXT2018</i> (Sheldrick, 2015a)
;
_computing_structure_refinement
;
<i>SHELXL2025</i> (Sheldrick, 2015b)
;
_computing_molecular_graphics
;
<i>DIAMOND 4</i> (Putz & Brandenburg, 2014)
;
_computing_publication_material
;
<i>publCIF</i> (Westrip, 2010)
;
loop_
    _atom_site_type_symbol
    _atom_site_label
    _atom_site_fract_x
    _atom_site_fract_y
    _atom_site_fract_z
    _atom_site_U_iso_or_equiv
    _atom_site_adp_type
    _atom_site_calc_flag
    _atom_site_occupancy
    _atom_site_disorder_assembly
    _atom_site_disorder_group
    I I1 0.02739(3) 0.60462(2) 0.71151(2) 0.02188(9) Uani d 1 . .
    I I2 -0.04076(3) 0.28606(2) 0.75347(2) 0.02388(9) Uani d 1 . .
    Zn Zn1 0.18295(5) 0.44768(3) 0.72356(2) 0.01825(11) Uani d 1 . .
    Si Si1 0.20755(13) 0.11080(7) 0.36959(6) 0.01815(17) Uani d 1 . .
    Si Si2 0.29081(13) 0.19038(7) 0.00126(6) 0.01876(17) Uani d 1 . .
    N N1 0.3265(4) 0.3852(2) 0.6019(2) 0.0211(5) Uani d 1 . .
    N N2 0.5728(4) 0.4903(2) 0.17215(19) 0.0188(5) Uani d 1 . .
    C C1 0.5162(5) 0.4319(3) 0.5905(2) 0.0251(6) Uani d 1 . .
    H H1 0.579527 0.495898 0.638031 0.030 Uiso calc 1 . .
    C C9 0.2785(5) 0.1499(3) 0.1859(2) 0.0221(6) Uani d 1 . .
    H H9A 0.319184 0.225709 0.222588 0.027 Uiso calc 1 . .
    H H9B 0.127944 0.134290 0.169839 0.027 Uiso calc 1 . .
    C C10 0.3857(5) 0.1284(2) 0.0903(2) 0.0206(6) Uani d 1 . .
    H H10A 0.364468 0.051314 0.059107 0.025 Uiso calc 1 . .
    H H10B 0.535313 0.155339 0.105999 0.025 Uiso calc 1 . .
    C C11 0.4132(6) 0.1526(3) -0.1155(3) 0.0291(7) Uani d 1 . .
    H H11A 0.348469 0.178332 -0.163340 0.044 Uiso calc 1 . .
    H H11B 0.395268 0.075655 -0.140057 0.044 Uiso calc 1 . .
    H H11C 0.560138 0.183835 -0.104471 0.044 Uiso calc 1 . .
    C C12 0.0055(5) 0.1505(3) -0.0225(3) 0.0300(7) Uani d 1 . .
    H H12A -0.041008 0.178965 -0.072628 0.045 Uiso calc 1 . .
    H H12B -0.058849 0.178144 0.037643 0.045 Uiso calc 1 . .
    H H12C -0.033317 0.073428 -0.044895 0.045 Uiso calc 1 . .
    C C13 0.3555(4) 0.3384(2) 0.0570(2) 0.0177(5) Uani d 1 . .
    C C14 0.2430(5) 0.4065(3) 0.0321(2) 0.0214(6) Uani d 1 . .
    H H14 0.130060 0.378651 -0.016029 0.026 Uiso calc 1 . .
    C C15 0.2954(5) 0.5143(3) 0.0771(2) 0.0233(6) Uani d 1 . .
    H H15 0.219466 0.560577 0.060122 0.028 Uiso calc 1 . .
    C C16 0.4601(5) 0.5533(2) 0.1470(2) 0.0210(6) Uani d 1 . .
    H H16 0.494752 0.627136 0.178439 0.025 Uiso calc 1 . .
    C C17 0.5198(5) 0.3852(2) 0.1279(2) 0.0193(5) Uani d 1 . .
    H H17 0.598922 0.340795 0.146053 0.023 Uiso calc 1 . .
    C C2 0.6227(5) 0.3902(3) 0.5118(3) 0.0284(7) Uani d 1 . .
    H H2 0.757203 0.424652 0.505495 0.034 Uiso calc 1 . .
    C C3 0.5296(5) 0.2971(3) 0.4423(2) 0.0239(6) Uani d 1 . .
    H H3 0.600523 0.267856 0.387566 0.029 Uiso calc 1 . .
    C C4 0.3325(5) 0.2458(2) 0.4519(2) 0.0192(5) Uani d 1 . .
    C C5 0.2384(5) 0.2944(2) 0.5337(2) 0.0196(6) Uani d 1 . .
    H H5 0.103813 0.261679 0.541876 0.024 Uiso calc 1 . .
    C C6 -0.0741(5) 0.1046(3) 0.3501(3) 0.0253(6) Uani d 1 . .
    H H6A -0.139978 0.033687 0.309674 0.038 Uiso calc 1 . .
    H H6B -0.096958 0.156130 0.317310 0.038 Uiso calc 1 . .
    H H6C -0.133232 0.120667 0.413133 0.038 Uiso calc 1 . .
    C C7 0.2577(6) 0.0153(3) 0.4333(3) 0.0296(7) Uani d 1 . .
    H H7A 0.177913 -0.054853 0.398498 0.044 Uiso calc 1 . .
    H H7B 0.217186 0.037456 0.499969 0.044 Uiso calc 1 . .
    H H7C 0.404478 0.012956 0.434917 0.044 Uiso calc 1 . .
    C C8 0.3300(5) 0.0847(2) 0.2514(2) 0.0202(5) Uani d 1 . .
    H H8A 0.480997 0.098998 0.265646 0.024 Uiso calc 1 . .
    H H8B 0.286597 0.008978 0.214817 0.024 Uiso calc 1 . .
loop_
    _atom_site_aniso_label
    _atom_site_aniso_U_11
    _atom_site_aniso_U_22
    _atom_site_aniso_U_33
    _atom_site_aniso_U_12
    _atom_site_aniso_U_13
    _atom_site_aniso_U_23
    I1 0.01598(12) 0.02058(13) 0.02297(13) -0.00243(8) 0.00322(8) 0.00066(8)
    I2 0.02429(13) 0.01873(13) 0.01943(13) -0.00750(8) 0.00749(8) -0.00180(8)
    Zn1 0.01568(17) 0.01609(17) 0.01450(17) -0.00495(12) 0.00393(12)
                                                                    -0.00377(12)
    Si1 0.0185(4) 0.0162(4) 0.0140(3) -0.0020(3) 0.0017(3) -0.0012(3)
    Si2 0.0167(4) 0.0176(4) 0.0140(3) -0.0055(3) 0.0015(3) -0.0023(3)
    N1 0.0173(11) 0.0201(12) 0.0165(11) -0.0059(9) 0.0047(9) -0.0032(9)
    N2 0.0165(11) 0.0169(11) 0.0152(10) -0.0042(9) 0.0034(8) -0.0030(9)
    C1 0.0202(14) 0.0231(14) 0.0214(14) -0.0087(12) 0.0063(11) -0.0025(12)
    C9 0.0244(14) 0.0237(14) 0.0159(12) 0.0058(12) 0.0057(11) 0.0013(11)
    C10 0.0185(13) 0.0191(13) 0.0161(12) -0.0039(10) 0.0029(10) -0.0027(10)
    C11 0.0325(17) 0.0271(16) 0.0197(14) 0.0001(14) 0.0069(13) -0.0020(12)
    C12 0.0187(14) 0.0339(18) 0.0303(17) -0.0111(13) -0.0030(12) 0.0089(15)
    C13 0.0156(12) 0.0173(12) 0.0133(11) -0.0034(10) 0.0042(9) -0.0025(9)
    C14 0.0155(12) 0.0250(14) 0.0161(12) -0.0026(11) 0.0026(10) -0.0017(11)
    C15 0.0223(14) 0.0208(14) 0.0220(14) 0.0012(11) 0.0055(11) 0.0006(11)
    C16 0.0206(13) 0.0166(13) 0.0208(13) -0.0008(11) 0.0051(11) 0.0004(10)
    C17 0.0194(13) 0.0162(12) 0.0166(12) -0.0030(10) 0.0024(10) 0.0000(10)
    C2 0.0204(14) 0.0298(17) 0.0235(15) -0.0070(13) 0.0076(12) -0.0028(13)
    C3 0.0183(13) 0.0245(15) 0.0203(14) -0.0038(12) 0.0071(11) -0.0024(12)
    C4 0.0169(12) 0.0191(13) 0.0152(12) -0.0036(10) 0.0020(10) -0.0006(10)
    C5 0.0158(12) 0.0169(13) 0.0184(13) -0.0053(10) 0.0043(10) -0.0019(10)
    C6 0.0204(14) 0.0238(15) 0.0252(15) -0.0029(12) 0.0025(11) 0.0016(12)
    C7 0.0381(19) 0.0221(15) 0.0244(15) 0.0004(14) -0.0008(13) 0.0044(12)
    C8 0.0214(13) 0.0211(13) 0.0127(12) 0.0014(11) 0.0029(10) -0.0017(10)
_geom_special_details
;
 All esds (except the esd in the dihedral angle between two l.s. planes)
 are estimated using the full covariance matrix.  The cell esds are taken
 into account individually in the estimation of esds in distances, angles
 and torsion angles; correlations between esds in cell parameters are only
 used when they are defined by crystal symmetry.  An approximate (isotropic)
 treatment of cell esds is used for estimating esds involving l.s. planes.
;
loop_
    _geom_bond_atom_site_label_1
    _geom_bond_atom_site_label_2
    _geom_bond_site_symmetry_2
    _geom_bond_distance
    _geom_bond_publ_flag
    I1 Zn1 . 2.5680(7) y
    I2 Zn1 . 2.5688(9) y
    Zn1 N1 . 2.051(3) y
    Zn1 N2 2_666 2.058(3) y
    Si1 C7 . 1.859(4) ?
    Si1 C6 . 1.866(4) ?
    Si1 C8 . 1.874(3) ?
    Si1 C4 . 1.889(3) ?
    Si2 C11 . 1.863(4) ?
    Si2 C12 . 1.867(4) ?
    Si2 C10 . 1.877(4) ?
    Si2 C13 . 1.890(3) ?
    N1 C1 . 1.342(4) ?
    N1 C5 . 1.350(4) ?
    N2 C16 . 1.346(4) ?
    N2 C17 . 1.353(4) ?
    C1 C2 . 1.385(5) ?
    C1 H1 . 0.9500 ?
    C9 C8 . 1.539(5) ?
    C9 C10 . 1.543(4) ?
    C9 H9A . 0.9900 ?
    C9 H9B . 0.9900 ?
    C10 H10A . 0.9900 ?
    C10 H10B . 0.9900 ?
    C11 H11A . 0.9800 ?
    C11 H11B . 0.9800 ?
    C11 H11C . 0.9800 ?
    C12 H12A . 0.9800 ?
    C12 H12B . 0.9800 ?
    C12 H12C . 0.9800 ?
    C13 C17 . 1.396(4) ?
    C13 C14 . 1.401(5) ?
    C14 C15 . 1.386(4) ?
    C14 H14 . 0.9500 ?
    C15 C16 . 1.383(5) ?
    C15 H15 . 0.9500 ?
    C16 H16 . 0.9500 ?
    C17 H17 . 0.9500 ?
    C2 C3 . 1.386(5) ?
    C2 H2 . 0.9500 ?
    C3 C4 . 1.398(4) ?
    C3 H3 . 0.9500 ?
    C4 C5 . 1.395(4) ?
    C5 H5 . 0.9500 ?
    C6 H6A . 0.9800 ?
    C6 H6B . 0.9800 ?
    C6 H6C . 0.9800 ?
    C7 H7A . 0.9800 ?
    C7 H7B . 0.9800 ?
    C7 H7C . 0.9800 ?
    C8 H8A . 0.9900 ?
    C8 H8B . 0.9900 ?
loop_
    _geom_angle_atom_site_label_1
    _geom_angle_atom_site_label_2
    _geom_angle_atom_site_label_3
    _geom_angle_site_symmetry_1
    _geom_angle_site_symmetry_3
    _geom_angle
    _geom_angle_publ_flag
    N1 Zn1 N2 . 2_666 101.75(11) y
    N1 Zn1 I1 . . 112.18(9) y
    N2 Zn1 I1 2_666 . 105.99(8) y
    N1 Zn1 I2 . . 103.93(8) y
    N2 Zn1 I2 2_666 . 110.36(8) y
    I1 Zn1 I2 . . 121.03(2) y
    C7 Si1 C6 . . 110.83(18) ?
    C7 Si1 C8 . . 109.85(17) ?
    C6 Si1 C8 . . 111.23(15) ?
    C7 Si1 C4 . . 106.29(16) ?
    C6 Si1 C4 . . 109.39(16) ?
    C8 Si1 C4 . . 109.12(14) ?
    C11 Si2 C12 . . 109.74(18) ?
    C11 Si2 C10 . . 111.15(17) ?
    C12 Si2 C10 . . 110.25(16) ?
    C11 Si2 C13 . . 109.42(16) ?
    C12 Si2 C13 . . 107.79(17) ?
    C10 Si2 C13 . . 108.42(14) ?
    C1 N1 C5 . . 118.2(3) ?
    C1 N1 Zn1 . . 120.1(2) ?
    C5 N1 Zn1 . . 121.6(2) ?
    C16 N2 C17 . . 118.3(3) ?
    C16 N2 Zn1 . 2_666 120.8(2) ?
    C17 N2 Zn1 . 2_666 121.0(2) ?
    N1 C1 C2 . . 122.2(3) ?
    N1 C1 H1 . . 118.9 ?
    C2 C1 H1 . . 118.9 ?
    C8 C9 C10 . . 113.7(3) ?
    C8 C9 H9A . . 108.8 ?
    C10 C9 H9A . . 108.8 ?
    C8 C9 H9B . . 108.8 ?
    C10 C9 H9B . . 108.8 ?
    H9A C9 H9B . . 107.7 ?
    C9 C10 Si2 . . 113.8(2) ?
    C9 C10 H10A . . 108.8 ?
    Si2 C10 H10A . . 108.8 ?
    C9 C10 H10B . . 108.8 ?
    Si2 C10 H10B . . 108.8 ?
    H10A C10 H10B . . 107.7 ?
    Si2 C11 H11A . . 109.5 ?
    Si2 C11 H11B . . 109.5 ?
    H11A C11 H11B . . 109.5 ?
    Si2 C11 H11C . . 109.5 ?
    H11A C11 H11C . . 109.5 ?
    H11B C11 H11C . . 109.5 ?
    Si2 C12 H12A . . 109.5 ?
    Si2 C12 H12B . . 109.5 ?
    H12A C12 H12B . . 109.5 ?
    Si2 C12 H12C . . 109.5 ?
    H12A C12 H12C . . 109.5 ?
    H12B C12 H12C . . 109.5 ?
    C17 C13 C14 . . 116.5(3) ?
    C17 C13 Si2 . . 120.4(2) ?
    C14 C13 Si2 . . 123.1(2) ?
    C15 C14 C13 . . 120.4(3) ?
    C15 C14 H14 . . 119.8 ?
    C13 C14 H14 . . 119.8 ?
    C16 C15 C14 . . 119.0(3) ?
    C16 C15 H15 . . 120.5 ?
    C14 C15 H15 . . 120.5 ?
    N2 C16 C15 . . 122.2(3) ?
    N2 C16 H16 . . 118.9 ?
    C15 C16 H16 . . 118.9 ?
    N2 C17 C13 . . 123.7(3) ?
    N2 C17 H17 . . 118.2 ?
    C13 C17 H17 . . 118.2 ?
    C1 C2 C3 . . 118.8(3) ?
    C1 C2 H2 . . 120.6 ?
    C3 C2 H2 . . 120.6 ?
    C2 C3 C4 . . 120.6(3) ?
    C2 C3 H3 . . 119.7 ?
    C4 C3 H3 . . 119.7 ?
    C5 C4 C3 . . 116.1(3) ?
    C5 C4 Si1 . . 120.1(2) ?
    C3 C4 Si1 . . 123.4(2) ?
    N1 C5 C4 . . 124.1(3) ?
    N1 C5 H5 . . 118.0 ?
    C4 C5 H5 . . 118.0 ?
    Si1 C6 H6A . . 109.5 ?
    Si1 C6 H6B . . 109.5 ?
    H6A C6 H6B . . 109.5 ?
    Si1 C6 H6C . . 109.5 ?
    H6A C6 H6C . . 109.5 ?
    H6B C6 H6C . . 109.5 ?
    Si1 C7 H7A . . 109.5 ?
    Si1 C7 H7B . . 109.5 ?
    H7A C7 H7B . . 109.5 ?
    Si1 C7 H7C . . 109.5 ?
    H7A C7 H7C . . 109.5 ?
    H7B C7 H7C . . 109.5 ?
    C9 C8 Si1 . . 115.0(2) ?
    C9 C8 H8A . . 108.5 ?
    Si1 C8 H8A . . 108.5 ?
    C9 C8 H8B . . 108.5 ?
    Si1 C8 H8B . . 108.5 ?
    H8A C8 H8B . . 107.5 ?
loop_
    _geom_torsion_atom_site_label_1
    _geom_torsion_atom_site_label_2
    _geom_torsion_atom_site_label_3
    _geom_torsion_atom_site_label_4
    _geom_torsion_site_symmetry_1
    _geom_torsion_site_symmetry_2
    _geom_torsion_site_symmetry_3
    _geom_torsion_site_symmetry_4
    _geom_torsion
    _geom_torsion_publ_flag
    C5 N1 C1 C2 . . . . -0.1(6) ?
    Zn1 N1 C1 C2 . . . . 177.1(3) ?
    C8 C9 C10 Si2 . . . . 170.5(2) ?
    C11 Si2 C10 C9 . . . . -175.7(2) ?
    C12 Si2 C10 C9 . . . . -53.8(3) ?
    C13 Si2 C10 C9 . . . . 64.0(2) ?
    C11 Si2 C13 C17 . . . . -96.0(3) ?
    C12 Si2 C13 C17 . . . . 144.7(2) ?
    C10 Si2 C13 C17 . . . . 25.4(3) ?
    C11 Si2 C13 C14 . . . . 85.1(3) ?
    C12 Si2 C13 C14 . . . . -34.2(3) ?
    C10 Si2 C13 C14 . . . . -153.5(2) ?
    C17 C13 C14 C15 . . . . -0.3(4) ?
    Si2 C13 C14 C15 . . . . 178.6(2) ?
    C13 C14 C15 C16 . . . . -0.1(5) ?
    C17 N2 C16 C15 . . . . -1.0(5) ?
    Zn1 N2 C16 C15 2_666 . . . 179.8(2) ?
    C14 C15 C16 N2 . . . . 0.8(5) ?
    C16 N2 C17 C13 . . . . 0.5(4) ?
    Zn1 N2 C17 C13 2_666 . . . 179.7(2) ?
    C14 C13 C17 N2 . . . . 0.2(4) ?
    Si2 C13 C17 N2 . . . . -178.8(2) ?
    N1 C1 C2 C3 . . . . 0.3(6) ?
    C1 C2 C3 C4 . . . . -0.6(6) ?
    C2 C3 C4 C5 . . . . 0.7(5) ?
    C2 C3 C4 Si1 . . . . -172.2(3) ?
    C7 Si1 C4 C5 . . . . -77.1(3) ?
    C6 Si1 C4 C5 . . . . 42.6(3) ?
    C8 Si1 C4 C5 . . . . 164.5(3) ?
    C7 Si1 C4 C3 . . . . 95.4(3) ?
    C6 Si1 C4 C3 . . . . -144.9(3) ?
    C8 Si1 C4 C3 . . . . -23.0(3) ?
    C1 N1 C5 C4 . . . . 0.2(5) ?
    Zn1 N1 C5 C4 . . . . -176.9(3) ?
    C3 C4 C5 N1 . . . . -0.5(5) ?
    Si1 C4 C5 N1 . . . . 172.6(3) ?
    C10 C9 C8 Si1 . . . . 178.6(2) ?
    C7 Si1 C8 C9 . . . . 173.1(2) ?
    C6 Si1 C8 C9 . . . . 50.0(3) ?
    C4 Si1 C8 C9 . . . . -70.7(3) ?
loop_
    _geom_hbond_atom_site_label_D
    _geom_hbond_atom_site_label_H
    _geom_hbond_atom_site_label_A
    _geom_hbond_site_symmetry_A
    _geom_hbond_distance_DH
    _geom_hbond_distance_HA
    _geom_hbond_distance_DA
    _geom_hbond_angle_DHA
    _geom_hbond_publ_flag
    C1 H1 I1 1_655 0.95 3.08 3.805(4) 134.5 yes
    C15 H15 I2 2_566 0.95 3.27 3.756(3) 113.6 yes
_shelx_space_group_comment
;
The symmetry employed for this shelxl refinement is uniquely defined
by the following loop, which should always be used as a source of
symmetry information in preference to the above space-group names.
They are only intended as comments.
;
_shelx_estimated_absorpt_T_min     0.624
_shelx_estimated_absorpt_T_max     0.793
_shelx_hkl_file
;
   0   0   1   43.81    2.19
   0   0  -1   43.55    1.52
   0   0   2 3048.13   85.77
   0   0  -2 3085.44   87.74
   0   0   3 1539.02   42.85
   0   0  -3 1606.04   45.26
   0   0   4 4219.88  116.37
   0   0  -4 3636.44  107.08
   0   0   5  977.30   30.16
   0   0  -5  967.33   30.87
   0   0   6 2079.64   59.58
   0   0  -6 2261.33   66.83
   0   0   7 2667.32   77.58
   0   0  -7 2854.47   87.36
   0   0   8 1221.06   40.87
   0   0  -8 1264.65   29.12
   0   0   9 1132.77   37.16
   0   0  -9 1159.88   25.48
   0   0  10   35.93    2.16
   0   0 -10   38.01    1.93
   0   0  11 1106.81   35.11
   0   0 -11 1139.68   26.44
   0   0  12    7.81    0.97
   0   0 -12    8.18    0.89
   0   0  13    1.52    0.82
   0   0 -13    3.46    1.04
   0   0  14  110.50    3.76
   0   0 -14  104.40    3.87
   0   0  15   40.69    2.38
   0   0 -15   42.10    2.08
   0   0  16   16.07    1.56
   0   0 -16   13.43    1.56
   0   0  17  286.64    8.15
   0   0 -17  313.42    9.07
   0   0  18   -0.11    1.45
   0   0 -18    0.30    1.30
   0   0  19  126.68    5.88
   0   0 -19  129.28    6.36
   0   1 -19  413.32   12.31
   0  -1  19  387.77   15.70
   0   1 -18   74.24    3.12
   0  -1  18   54.41    3.68
   0   1 -17  389.92   12.20
   0  -1  17  342.80    9.00
   0   1 -16  313.35    8.89
   0  -1  16  316.13    8.18
   0   1 -15  230.52    7.36
   0  -1  15  241.45    6.77
   0   1 -14   89.60    3.79
   0  -1  14   85.77    3.24
   0   1 -13  902.95   21.83
   0  -1  13  927.02   20.98
   0   1 -12  830.36   20.05
   0  -1  12  784.94   17.96
   0   1 -11  505.26   12.57
   0  -1  11  531.03   13.05
   0   1 -10  672.36   16.66
   0  -1  10  681.29   15.99
   0   1  -9   98.71    3.24
   0  -1   9   99.75    3.12
   0   1  -8  407.14   10.64
   0  -1   8  418.34   10.12
   0   1  -7   45.75    1.75
   0  -1   7   44.97    1.71
   0   1  -6   86.43    2.75
   0  -1   6   81.19    2.68
   0   1  -5  248.56    6.81
   0  -1   5  252.76    6.58
   0   1  -4  442.44   10.12
   0  -1   4  429.46   10.23
   0   1  -3  458.58   10.27
   0  -1   3  448.87   10.08
   0   1  -2 1423.76   29.68
   0  -1   2 1623.63   31.87
   0   1  -1    3.24    0.15
   0  -1   1    2.90    0.15
   0   1   0 2788.12   62.63
   0  -1   0 2362.31   50.95
   0   1   1  312.82    9.97
   0  -1  -1  306.28    9.82
   0   1   2 3335.41   73.94
   0  -1  -2 2724.97   87.22
   0   1   3 2271.45   46.23
   0  -1  -3 2188.02   45.23
   0   1   4 3492.32   73.19
   0  -1  -4 3614.53   74.05
   0   1   5 5217.37  109.87
   0  -1  -5 6170.91  167.59
   0   1   6 1189.97   27.04
   0  -1  -6 1191.53   26.59
   0   1   7 6856.66  137.50
   0  -1  -7 6521.37  132.48
   0   1   8   48.13    2.05
   0  -1  -8   45.04    2.16
   0   1   9 6176.79  119.65
   0  -1  -9 6251.47  124.04
   0   1  10   15.81    1.12
   0  -1 -10   14.77    1.08
   0   1  11 1656.77   37.16
   0  -1 -11 1540.62   34.89
   0   1  12   15.32    1.41
   0  -1 -12   11.83    1.19
   0   1  13 2051.45   42.70
   0  -1 -13 2083.29   47.31
   0   1  14  376.50    9.67
   0  -1 -14  369.10    9.74
   0   1  15  447.65   11.23
   0  -1 -15  485.92   13.05
   0   1  16  490.94   12.35
   0  -1 -16  459.62   13.24
   0   1  17   20.72    2.08
   0  -1 -17   14.84    1.71
   0   1  18   83.05    3.42
   0  -1 -18   80.89    3.68
   0   2 -19   30.24    2.27
   0  -2  19   29.94    2.01
   0   2 -18    1.71    1.19
   0  -2  18    1.86    1.12
   0   2 -17   24.73    1.82
   0  -2  17   25.44    1.90
   0   2 -16  313.46    9.19
   0  -2  16  308.21    8.15
   0   2 -15  130.88    4.39
   0  -2  15  133.30    4.20
   0   2 -14  598.83   15.29
   0  -2  14  590.46   13.69
   0   2 -13   74.42    2.79
   0  -2  13   76.47    2.90
   0   2 -12  734.47   17.93
   0  -2  12  784.72   18.56
   0   2 -11  300.81    8.85
   0  -2  11  335.88    9.07
   0   2 -10  439.46   11.42
   0  -2  10  447.09   11.38
   0   2  -9   82.75    2.79
   0  -2   9   77.62    2.79
   0   2  -8 3220.82   66.43
   0  -2   8 3132.60   63.41
   0   2  -7  130.92    3.68
   0  -2   7  124.74    5.21
   0   2  -6 2606.29   59.14
   0  -2   6 2730.51   54.26
   0   2  -5  534.53   12.16
   0  -2   5  567.78   12.65
   0   2  -4 4081.11   83.09
   0  -2   4 3650.24   76.99
   0   2  -3  285.26    6.47
   0  -2   3  269.83    6.06
   0   2  -2  483.95   10.64
   0  -2   2  484.62   16.03
   0   2  -1   63.60    1.75
   0  -2   1   65.27    1.90
   0   2   0    9.82    0.52
   0  -2   0   11.08    0.45
   0   2   1  688.02   15.96
   0  -2  -1  705.69   18.41
   0   2   2   60.10    2.75
   0  -2  -2   59.21    2.31
   0   2   3  125.78    3.64
   0  -2  -3  121.88    3.64
   0   2   4    4.98    0.48
   0  -2  -4    7.07    0.52
   0   2   5  985.41   21.50
   0  -2  -5 1004.64   22.09
   0   2   6  352.21    8.93
   0  -2  -6  358.16    9.67
   0   2   7 2532.31   52.78
   0  -2  -7 2554.33   54.93
   0   2   8   27.89    1.41
   0  -2  -8   30.87    1.49
   0   2   9 4368.05   86.88
   0  -2  -9 4528.16   90.67
   0   2  10  961.79   22.35
   0  -2 -10  951.42   22.54
   0   2  11 1639.70   35.00
   0  -2 -11 1631.55   36.30
   0   2  12  728.34   18.15
   0  -2 -12  743.06   18.71
   0   2  13 1927.04   39.50
   0  -2 -13 1855.00   39.91
   0   2  14  959.86   21.24
   0  -2 -14  888.64   22.43
   0   2  15  237.06    6.77
   0  -2 -15  231.48    6.73
   0   2  16 1142.47   26.67
   0  -2 -16 1221.80   28.71
   0   2  17  350.05    9.67
   0  -2 -17  363.59   11.79
   0   2  18  495.25   14.50
   0  -2 -18  489.00   14.17
   0   3 -20    2.45    1.67
   0  -3  20   -0.45    1.67
   0   3 -19  523.11   14.88
   0  -3  19  479.97   13.35
   0   3 -18    8.48    1.64
   0  -3  18    6.29    1.41
   0   3 -17  490.98   13.61
   0  -3  17  463.34   12.16
   0   3 -16  243.27    7.55
   0  -3  16  224.46    7.03
   0   3 -15  381.56   11.12
   0  -3  15  378.39   10.30
   0   3 -14   46.90    1.97
   0  -3  14   39.65    1.93
   0   3 -13   12.16    1.04
   0  -3  13   15.99    1.19
   0   3 -12    6.77    0.97
   0  -3  12    7.44    0.93
   0   3 -11  597.23   14.84
   0  -3  11  600.77   14.43
   0   3 -10  552.79   13.91
   0  -3  10  525.04   12.87
   0   3  -9  283.33    7.77
   0  -3   9  287.76    7.85
   0   3  -8    7.40    0.63
   0  -3   8    7.62    0.63
   0   3  -7  344.21    8.70
   0  -3   7  339.19    8.22
   0   3  -6 1461.06   30.46
   0  -3   6 1420.56   30.65
   0   3  -5   88.89    2.53
   0  -3   5   88.29    2.57
   0   3  -4 3142.49   63.78
   0  -3   4 2881.92   60.55
   0   3  -3 2965.64   60.47
   0  -3   3 2636.04   56.05
   0   3  -2 1130.83   23.39
   0  -3   2 1136.26   24.25
   0   3  -1  795.17   17.48
   0  -3   1  763.78   16.44
   0   3   0   49.73    1.67
   0  -3   0   52.03    1.60
   0   3   1 5629.72  174.58
   0  -3  -1 6385.29  179.23
   0   3   2  218.28    5.69
   0  -3  -2  217.17    8.33
   0   3   3 1405.50   42.99
   0  -3  -3 1452.55   31.76
   0   3   4    1.56    0.45
   0  -3  -4    1.52    0.45
   0   3   5  973.10   22.39
   0  -3  -5  949.67   21.16
   0   3   6  658.64   15.88
   0  -3  -6  645.47   15.55
   0   3   7  233.34    6.62
   0  -3  -7  222.30    6.40
   0   3   8    4.35    0.74
   0  -3  -8    3.94    0.78
   0   3   9  234.35    6.69
   0  -3  -9  223.71    6.36
   0   3  10  235.17    6.95
   0  -3 -10  244.06    7.18
   0   3  11  351.58    8.93
   0  -3 -11  344.66   10.08
   0   3  12   26.52    1.67
   0  -3 -12   26.00    1.71
   0   3  13   16.74    1.71
   0  -3 -13   16.81    1.41
   0   3  14  941.37   21.87
   0  -3 -14  948.59   23.69
   0   3  15    1.19    1.19
   0  -3 -15    0.45    1.23
   0   3  16  731.39   17.26
   0  -3 -16  725.25   18.60
   0   3  17   93.65    3.83
   0  -3 -17   92.87    4.20
   0   3  18  324.54   11.12
   0  -3 -18  339.42   13.46
   0   4 -20   94.95    4.91
   0  -4  20   97.74    4.28
   0   4 -19  322.31    9.74
   0  -4  19  319.15    9.15
   0   4 -18  291.55    8.07
   0  -4  18  254.84    7.51
   0   4 -17  387.06   11.53
   0  -4  17  386.32   10.82
   0   4 -16  729.04   19.64
   0  -4  16  721.08   16.18
   0   4 -15  463.79   12.01
   0  -4  15  436.15   10.86
   0   4 -14 1495.13   34.25
   0  -4  14 1437.59   32.39
   0   4 -13  104.47    3.46
   0  -4  13   98.30    3.76
   0   4 -12 2394.40   50.69
   0  -4  12 2408.65   50.54
   0   4 -11    8.52    0.89
   0  -4  11    5.99    0.67
   0   4 -10 2407.79   50.84
   0  -4  10 2293.72   48.65
   0   4  -9  224.42    6.47
   0  -4   9  216.91    5.76
   0   4  -8  393.90    9.52
   0  -4   8  402.16    9.78
   0   4  -7   74.79    2.42
   0  -4   7   73.27    2.34
   0   4  -6  684.45   15.47
   0  -4   6  652.72   15.92
   0   4  -5   52.29    1.67
   0  -4   5   57.61    1.82
   0   4  -4  661.91   17.00
   0  -4   4  627.95   14.50
   0   4  -3    4.17    0.33
   0  -4   3    5.10    0.37
   0   4  -2   26.26    1.00
   0  -4   2   27.41    1.08
   0   4  -1  237.25    6.47
   0  -4   1  252.61    6.88
   0   4   0  888.23   19.56
   0  -4   0  889.16   19.19
   0   4   1  211.48    5.50
   0  -4  -1  208.87    5.62
   0   4   2   37.34    1.45
   0  -4  -2   36.00    1.34
   0   4   3 4331.12   88.33
   0  -4  -3 4692.03  132.11
   0   4   4  356.00   14.06
   0  -4  -4  365.79    9.48
   0   4   5 1746.18   38.01
   0  -4  -5 1696.60   36.71
   0   4   6  344.88    8.89
   0  -4  -6  352.66    9.52
   0   4   7  472.86   12.09
   0  -4  -7  474.24   12.27
   0   4   8    7.66    0.97
   0  -4  -8    7.14    0.89
   0   4   9 1199.82   26.78
   0  -4  -9 1148.27   25.77
   0   4  10  527.72   12.46
   0  -4 -10  539.92   14.24
   0   4  11  208.17    6.32
   0  -4 -11  231.48    6.69
   0   4  12  508.42   12.09
   0  -4 -12  479.93   13.54
   0   4  13  500.65   11.72
   0  -4 -13  482.76   12.09
   0   4  14   59.58    2.68
   0  -4 -14   58.02    2.64
   0   4  15   56.94    3.12
   0  -4 -15   55.04    3.12
   0   4  16    3.27    1.41
   0  -4 -16    3.50    1.60
   0   4  17   35.52    2.83
   0  -4 -17   35.22    2.42
   0   5 -20    0.89    1.23
   0  -5  20    0.30    1.26
   0   5 -19   47.90    2.34
   0  -5  19   48.54    2.38
   0   5 -18  340.38   10.23
   0  -5  18  337.93    9.07
   0   5 -17   69.33    3.05
   0  -5  17   68.47    2.90
   0   5 -16  561.23   14.17
   0  -5  16  596.23   13.98
   0   5 -15    0.93    0.82
   0  -5  15    1.52    0.86
   0   5 -14 1919.38   40.58
   0  -5  14 1894.09   40.76
   0   5 -13    9.60    1.04
   0  -5  13   12.79    1.82
   0   5 -12 1640.92   35.74
   0  -5  12 1566.39   33.36
   0   5 -11  163.31    4.80
   0  -5  11  164.95    4.98
   0   5 -10 6253.25  118.94
   0  -5  10 5851.13  116.34
   0   5  -9  770.22   17.55
   0  -5   9  743.73   17.59
   0   5  -8 2484.11   51.59
   0  -5   8 2460.53   49.73
   0   5  -7 5362.76  108.53
   0  -5   7 5276.81  106.11
   0   5  -6 2044.01   43.11
   0  -5   6 2105.31   43.96
   0   5  -5 2411.96   48.09
   0  -5   5 2349.07   48.16
   0   5  -4  227.36    6.03
   0  -5   4  224.79    5.91
   0   5  -3 3249.79   68.58
   0  -5   3 3373.08   70.22
   0   5  -2  368.39    8.70
   0  -5   2  383.94    9.30
   0   5  -1 2310.72   46.79
   0  -5   1 2353.27   48.39
   0   5   0    5.13    0.45
   0  -5   0    5.76    0.45
   0   5   1 2461.87   50.40
   0  -5  -1 2367.25   47.53
   0   5   2  186.18    5.76
   0  -5  -2  174.47    4.83
   0   5   3   19.12    1.08
   0  -5  -3   18.11    0.93
   0   5   4  474.35   12.20
   0  -5  -4  472.49   17.41
   0   5   5   23.17    1.93
   0  -5  -5   21.09    1.15
   0   5   6  256.52    7.22
   0  -5  -6  255.99    7.10
   0   5   7  912.29   20.49
   0  -5  -7  891.87   20.98
   0   5   8  117.45    3.98
   0  -5  -8  123.07    3.94
   0   5   9  110.94    3.76
   0  -5  -9  116.15    3.83
   0   5  10 1108.74   24.44
   0  -5 -10 1121.46   24.99
   0   5  11    3.64    0.97
   0  -5 -11    2.75    0.97
   0   5  12  586.34   14.36
   0  -5 -12  589.24   14.28
   0   5  13  105.37    4.39
   0  -5 -13  108.49    4.13
   0   5  14  735.29   18.00
   0  -5 -14  771.48   19.79
   0   5  15  144.64    5.32
   0  -5 -15  140.33    5.65
   0   5  16  450.55   13.80
   0  -5 -16  441.55   13.17
   0   5  17   22.91    2.79
   0  -5 -17   27.00    3.20
   0   6 -20   75.05    3.35
   0  -6  20   79.22    3.38
   0   6 -19   32.77    2.23
   0  -6  19   31.39    1.90
   0   6 -18  262.73    7.85
   0  -6  18  245.77    7.55
   0   6 -17   13.28    1.38
   0  -6  17   15.96    1.49
   0   6 -16   45.90    1.97
   0  -6  16   46.53    2.12
   0   6 -15  102.20    3.46
   0  -6  15  108.56    3.61
   0   6 -14  116.90    3.83
   0  -6  14  126.94    3.91
   0   6 -13   17.48    1.00
   0  -6  13   19.08    1.15
   0   6 -12  582.65   13.76
   0  -6  12  543.45   13.28
   0   6 -11  115.56    3.53
   0  -6  11  117.90    3.64
   0   6 -10   97.70    2.94
   0  -6  10   98.56    3.05
   0   6  -9 1884.09   38.83
   0  -6   9 1812.38   38.98
   0   6  -8  566.40   13.61
   0  -6   8  521.18   12.57
   0   6  -7 2343.30   47.31
   0  -6   7 2459.27   51.77
   0   6  -6  706.43   15.62
   0  -6   6  771.52   17.55
   0   6  -5 6309.86  124.93
   0  -6   5 5860.99  124.00
   0   6  -4   73.68    2.49
   0  -6   4   73.45    2.42
   0   6  -3 5834.13  117.38
   0  -6   3 6049.40  129.50
   0   6  -2 1629.47   33.03
   0  -6   2 1599.68   36.08
   0   6  -1 6680.52  200.47
   0  -6   1 7776.83  157.47
   0   6   0 1340.60   29.46
   0  -6   0 1340.67   28.68
   0   6   1 1633.37   34.96
   0  -6  -1 1721.52   36.49
   0   6   2 1879.10   41.99
   0  -6  -2 1802.04   38.38
   0   6   3 2217.18   48.83
   0  -6  -3 2268.28   48.20
   0   6   4 2185.57   47.53
   0  -6  -4 2221.46   47.98
   0   6   5  895.29   20.49
   0  -6  -5  844.71   28.01
   0   6   6 3152.46   91.23
   0  -6  -6 3238.33   68.17
   0   6   7   64.90    2.53
   0  -6  -7   67.32    2.49
   0   6   8 1380.02   31.43
   0  -6  -8 1374.55   30.72
   0   6   9   37.94    1.93
   0  -6  -9   36.49    1.75
   0   6  10   75.87    2.79
   0  -6 -10   73.60    2.90
   0   6  11    1.15    1.12
   0  -6 -11   -0.78    1.04
   0   6  12  155.32    5.06
   0  -6 -12  146.43    4.76
   0   6  13   13.80    1.64
   0  -6 -13   12.42    1.60
   0   6  14   13.91    2.01
   0  -6 -14   14.50    1.71
   0   6  15   12.16    1.71
   0  -6 -15   11.01    1.75
   0   6  16  151.67    5.47
   0  -6 -16  155.58    6.32
   0   7 -20   64.68    2.72
   0  -7  20   65.68    3.16
   0   7 -19   65.05    2.98
   0  -7  19   53.63    2.12
   0   7 -18  299.58    9.11
   0  -7  18  262.21    6.43
   0   7 -17   87.77    3.24
   0  -7  17   79.85    2.60
   0   7 -16   91.72    3.31
   0  -7  16   71.15    2.19
   0   7 -15  597.35   14.47
   0  -7  15  603.18   14.21
   0   7 -14  290.77    7.85
   0  -7  14  257.89    6.81
   0   7 -13  538.51   12.98
   0  -7  13  553.94   13.87
   0   7 -12   87.92    3.12
   0  -7  12   87.77    2.86
   0   7 -11  390.67    9.89
   0  -7  11  364.71    9.30
   0   7 -10   70.70    2.42
   0  -7  10   67.62    2.42
   0   7  -9   13.80    0.86
   0  -7   9   12.12    0.78
   0   7  -8   35.37    1.26
   0  -7   8   32.88    1.41
   0   7  -7  379.47    9.41
   0  -7   7  385.61   10.08
   0   7  -6    3.31    0.45
   0  -7   6    4.20    0.48
   0   7  -5  508.75   12.27
   0  -7   5  502.21   12.68
   0   7  -4   15.66    0.78
   0  -7   4   15.58    0.82
   0   7  -3  922.63   20.79
   0  -7   3  922.52   20.68
   0   7  -2  467.43   12.24
   0  -7   2  477.36   12.09
   0   7  -1 4568.11  127.94
   0  -7   1 4585.59   89.41
   0   7   0 3074.54   63.19
   0  -7   0 3079.86   60.88
   0   7   1 2028.65   43.96
   0  -7  -1 1949.92   40.06
   0   7   2 3886.26   78.81
   0  -7  -2 3850.33   75.20
   0   7   3  753.81   18.45
   0  -7  -3  768.84   18.19
   0   7   4 5287.37  104.55
   0  -7  -4 5274.72  105.63
   0   7   5    5.91    0.89
   0  -7  -5    5.54    1.30
   0   7   6 4914.55   98.49
   0  -7  -6 4595.74  129.24
   0   7   7    9.93    1.19
   0  -7  -7   10.12    1.19
   0   7   8 2475.97   51.66
   0  -7  -8 2446.40   52.22
   0   7   9   24.06    1.71
   0  -7  -9   25.55    1.64
   0   7  10 1977.48   43.40
   0  -7 -10 1887.88   59.77
   0   7  11  509.57   12.76
   0  -7 -11  516.42   12.61
   0   7  12  587.94   15.06
   0  -7 -12  560.75   13.91
   0   7  13  884.28   22.76
   0  -7 -13  875.02   21.13
   0   7  14   61.93    3.05
   0  -7 -14   66.87    3.12
   0   7  15   91.38    4.31
   0  -7 -15   88.15    4.02
   0   8 -20   54.23    2.79
   0  -8  20   60.96    3.05
   0   8 -19   14.62    1.38
   0  -8  19   16.85    1.45
   0   8 -18    1.49    0.86
   0  -8  18    2.31    0.97
   0   8 -17  321.38    9.63
   0  -8  17  337.63    9.71
   0   8 -16    0.33    0.93
   0  -8  16    1.00    0.74
   0   8 -15  199.02    5.62
   0  -8  15  193.36    5.47
   0   8 -14    3.61    0.78
   0  -8  14    4.39    0.78
   0   8 -13 1085.27   24.21
   0  -8  13 1041.24   23.62
   0   8 -12    6.58    0.78
   0  -8  12    7.48    0.78
   0   8 -11 1144.33   26.22
   0  -8  11 1063.92   24.70
   0   8 -10   76.10    2.72
   0  -8  10   76.36    2.72
   0   8  -9 2354.68   48.98
   0  -8   9 2299.45   48.24
   0   8  -8  325.06    8.22
   0  -8   8  335.51    9.22
   0   8  -7  367.20    8.89
   0  -8   7  368.35    9.74
   0   8  -6  952.46   21.31
   0  -8   6  927.24   21.35
   0   8  -5  366.34    9.45
   0  -8   5  365.01    9.37
   0   8  -4    2.79    0.48
   0  -8   4    1.52    0.48
   0   8  -3    9.07    0.67
   0  -8   3   11.98    0.78
   0   8  -2   34.63    1.45
   0  -8   2   35.44    1.45
   0   8  -1  173.43    5.17
   0  -8   1  171.27    4.87
   0   8   0    6.66    0.89
   0  -8   0    2.45    0.63
   0   8   1   75.20    2.79
   0  -8  -1   80.56    2.64
   0   8   2  109.98    3.68
   0  -8  -2  110.94    3.53
   0   8   3    7.66    0.78
   0  -8  -3    9.15    0.93
   0   8   4 2403.03   51.40
   0  -8  -4 2426.72   50.32
   0   8   5   15.21    1.08
   0  -8  -5   14.88    1.15
   0   8   6 1761.91   38.49
   0  -8  -6 1807.47   39.16
   0   8   7 1428.26   31.73
   0  -8  -7 1418.70   29.83
   0   8   8 2072.13   43.40
   0  -8  -8 1998.97   42.18
   0   8   9 1135.85   27.49
   0  -8  -9 1103.90   25.70
   0   8  10  555.32   13.31
   0  -8 -10  553.20   14.36
   0   8  11 1060.05   23.69
   0  -8 -11 1051.02   24.81
   0   8  12  823.03   21.35
   0  -8 -12  834.00   18.67
   0   8  13 1141.10   25.92
   0  -8 -13 1083.26   25.22
   0   8  14   28.30    2.68
   0  -8 -14   26.70    2.31
   0   9 -19   75.02    3.01
   0  -9  19   80.82    3.27
   0   9 -18   45.67    2.16
   0  -9  18   50.40    2.19
   0   9 -17   94.88    3.16
   0  -9  17   96.96    3.79
   0   9 -16   65.68    2.57
   0  -9  16   55.83    2.08
   0   9 -15    8.55    0.97
   0  -9  15    8.37    0.93
   0   9 -14  162.64    4.91
   0  -9  14  164.69    5.13
   0   9 -13    7.03    0.78
   0  -9  13    7.62    0.78
   0   9 -12  215.38    5.84
   0  -9  12  215.64    6.17
   0   9 -11   54.38    1.97
   0  -9  11   51.07    1.97
   0   9 -10    5.21    0.60
   0  -9  10    4.31    0.67
   0   9  -9   63.78    2.16
   0  -9   9   66.80    2.57
   0   9  -8  549.70   13.05
   0  -9   8  529.43   13.50
   0   9  -7  473.53   11.08
   0  -9   7  450.77   11.64
   0   9  -6  547.95   13.58
   0  -9   6  542.23   13.17
   0   9  -5  284.74    7.40
   0  -9   5  298.88    7.66
   0   9  -4 2923.46   59.77
   0  -9   4 2929.67   60.55
   0   9  -3    3.91    0.60
   0  -9   3    3.68    0.60
   0   9  -2 1095.42   24.58
   0  -9   2 1058.05   22.54
   0   9  -1   11.72    0.86
   0  -9   1   14.69    1.08
   0   9   0 1382.25   30.39
   0  -9   0 1332.79   29.61
   0   9   1   38.12    1.90
   0  -9  -1   39.83    1.60
   0   9   2  420.79   11.42
   0  -9  -2  414.17    9.93
   0   9   3    4.28    0.74
   0  -9  -3    0.97    0.89
   0   9   4  280.17    8.07
   0  -9  -4  280.62    7.70
   0   9   5   19.38    1.45
   0  -9  -5   18.26    1.38
   0   9   6   21.68    1.34
   0  -9  -6   21.46    1.52
   0   9   7   16.62    1.26
   0  -9  -7   19.08    1.30
   0   9   8   26.37    1.75
   0  -9  -8   25.51    1.67
   0   9   9  129.39    4.31
   0  -9  -9  137.13    4.43
   0   9  10   30.50    2.05
   0  -9 -10   27.45    1.93
   0   9  11  509.72   12.87
   0  -9 -11  531.18   13.05
   0   9  12    2.34    1.45
   0  -9 -12    4.43    1.41
   0   9  13  479.89   12.65
   0  -9 -13  469.26   12.20
   0   9  14   73.90    5.21
   0  -9 -14   76.65    6.17
   0  10 -19  148.25    5.39
   0 -10  19  144.75    4.87
   0  10 -18   63.75    2.60
   0 -10  18   77.10    3.16
   0  10 -17  597.20   14.36
   0 -10  17  608.13   15.62
   0  10 -16   41.54    2.19
   0 -10  16   37.71    1.75
   0  10 -15  725.99   17.07
   0 -10  15  733.25   18.30
   0  10 -14  105.18    3.57
   0 -10  14  106.11    3.72
   0  10 -13  774.08   18.04
   0 -10  13  794.17   19.49
   0  10 -12   19.67    1.19
   0 -10  12   18.78    1.08
   0  10 -11  212.52    5.99
   0 -10  11  210.21    6.14
   0  10 -10   25.92    1.38
   0 -10  10   25.33    1.38
   0  10  -9  401.16   10.45
   0 -10   9  369.95   10.00
   0  10  -8   10.30    0.89
   0 -10   8    5.73    1.12
   0  10  -7  126.57    3.91
   0 -10   7  125.64    4.20
   0  10  -6  104.55    3.31
   0 -10   6  109.83    3.61
   0  10  -5  192.58    5.43
   0 -10   5  196.49    5.84
   0  10  -4  226.87    6.32
   0 -10   4  231.04    7.14
   0  10  -3  208.76    5.99
   0 -10   3  199.50    5.91
   0  10  -2  349.35    9.41
   0 -10   2  330.30    8.22
   0  10  -1   45.52    1.93
   0 -10   1   41.77    1.71
   0  10   0 1577.99   34.92
   0 -10   0 1566.73   34.92
   0  10   1  482.12   12.50
   0 -10  -1  470.26   11.75
   0  10   2  334.40    9.89
   0 -10  -2  347.71    9.30
   0  10   3  415.14   11.60
   0 -10  -3  390.07   10.12
   0  10   4  586.93   15.96
   0 -10  -4  568.78   13.46
   0  10   5  252.39    7.03
   0 -10  -5  251.12    6.88
   0  10   6  342.76    9.63
   0 -10  -6  348.19    9.04
   0  10   7  459.96   12.27
   0 -10  -7  439.06   11.19
   0  10   8  697.32   17.55
   0 -10  -8  650.12   16.85
   0  10   9  262.39    7.18
   0 -10  -9  258.86    7.70
   0  10  10    5.88    1.56
   0 -10 -10    5.17    1.75
   0  10  11  250.16    7.44
   0 -10 -11  253.87    7.55
   0  10  12   55.30    3.24
   0 -10 -12   63.52    3.09
   0  10  13    0.33    1.75
   0 -10 -13    0.37    1.79
   0  11 -19  158.33    5.80
   0 -11  19  170.82    5.65
   0  11 -18    2.08    1.00
   0 -11  18    0.26    0.74
   0  11 -17  138.54    4.76
   0 -11  17  147.50    4.72
   0  11 -16   30.61    1.67
   0 -11  16   29.12    1.60
   0  11 -15  880.45   21.09
   0 -11  15  888.38   21.24
   0  11 -14   13.17    0.97
   0 -11  14   13.65    1.12
   0  11 -13  834.78   18.93
   0 -11  13  860.59   20.01
   0  11 -12 1230.58   26.78
   0 -11  12 1205.89   27.86
   0  11 -11  939.55   22.43
   0 -11  11  898.45   22.84
   0  11 -10 1035.81   23.13
   0 -11  10 1013.49   24.32
   0  11  -9  155.80    4.69
   0 -11   9  150.74    4.54
   0  11  -8 2721.21   55.42
   0 -11   8 2770.34   58.09
   0  11  -7  169.49    4.69
   0 -11   7  185.22    5.36
   0  11  -6 1350.68   29.94
   0 -11   6 1325.57   28.90
   0  11  -5   46.42    1.90
   0 -11   5   50.02    2.19
   0  11  -4 1587.89   34.70
   0 -11   4 1596.81   34.48
   0  11  -3   55.01    2.19
   0 -11   3   52.89    1.93
   0  11  -2  784.94   18.86
   0 -11   2  826.60   19.27
   0  11  -1  188.75    5.91
   0 -11   1  171.49    4.80
   0  11   0  254.77    7.62
   0 -11   0  251.90    6.40
   0  11   1  111.47    3.94
   0 -11  -1  109.94    3.53
   0  11   2    7.59    0.93
   0 -11  -2    5.84    1.45
   0  11   3   11.08    1.12
   0 -11  -3   11.12    1.15
   0  11   4    1.04    0.82
   0 -11  -4    1.41    0.82
   0  11   5  673.52   18.15
   0 -11  -5  663.32   16.22
   0  11   6   37.19    2.23
   0 -11  -6   36.60    2.05
   0  11   7   76.84    3.09
   0 -11  -7   69.85    3.05
   0  11   8    9.15    1.26
   0 -11  -8    7.10    1.49
   0  11   9  441.21   11.72
   0 -11  -9  427.08   15.47
   0  11  10    7.29    1.67
   0 -11 -10    6.92    1.67
   0  11  11  360.13   11.08
   0 -11 -11  342.39   13.72
   0  11  12    1.86    1.97
   0 -11 -12    1.19    2.05
   0  12 -18   14.13    1.08
   0 -12  18   19.12    1.45
   0  12 -17   38.05    1.93
   0 -12  17   36.75    2.05
   0  12 -16    0.78    0.89
   0 -12  16    0.41    0.63
   0  12 -15   48.46    2.12
   0 -12  15   49.06    2.12
   0  12 -14   30.01    1.56
   0 -12  14   35.78    1.86
   0  12 -13   34.85    1.71
   0 -12  13   36.63    1.75
   0  12 -12  191.32    5.58
   0 -12  12  202.03    5.84
   0  12 -11  145.42    4.69
   0 -12  11  134.67    4.35
   0  12 -10  565.29   13.20
   0 -12  10  571.20   15.77
   0  12  -9   97.56    3.01
   0 -12   9  103.21    3.72
   0  12  -8 2498.32   53.00
   0 -12   8 2730.10   57.54
   0  12  -7    1.49    0.63
   0 -12   7    2.19    0.67
   0  12  -6 2621.46   58.54
   0 -12   6 2641.69   55.16
   0  12  -5  304.31    8.52
   0 -12   5  294.38    7.74
   0  12  -4 1536.79   33.40
   0 -12   4 1549.88   34.25
   0  12  -3 1192.53   27.52
   0 -12   3 1123.58   24.62
   0  12  -2  947.21   22.80
   0 -12   2  964.62   22.09
   0  12  -1  987.49   24.44
   0 -12   1  959.19   21.76
   0  12   0 1019.48   24.29
   0 -12   0  998.72   22.50
   0  12   1 1626.61   38.68
   0 -12  -1 1590.79   33.58
   0  12   2  502.54   13.95
   0 -12  -2  484.21   11.46
   0  12   3 1568.36   38.08
   0 -12  -3 1566.76   34.55
   0  12   4   31.58    1.97
   0 -12  -4   30.50    1.82
   0  12   5  645.51   16.22
   0 -12  -5  658.23   17.00
   0  12   6   70.63    3.38
   0 -12  -6   73.23    2.79
   0  12   7   79.29    3.53
   0 -12  -7   92.76    3.79
   0  12   8    5.28    1.41
   0 -12  -8    4.87    1.30
   0  12   9    8.93    1.67
   0 -12  -9    7.14    1.67
   0  12  10    1.56    1.60
   0 -12 -10    1.19    1.49
   0  13 -18   57.09    2.45
   0 -13  18   69.25    2.94
   0  13 -17    0.60    0.86
   0 -13  17    1.52    0.89
   0  13 -16  241.12    7.59
   0 -13  16  254.88    7.33
   0  13 -15    0.63    0.74
   0 -13  15    3.76    0.93
   0  13 -14   47.12    2.01
   0 -13  14   40.24    1.93
   0  13 -13  109.53    3.68
   0 -13  13  116.19    4.20
   0  13 -12   75.54    2.86
   0 -13  12   72.93    2.79
   0  13 -11    3.53    0.86
   0 -13  11    3.38    0.82
   0  13 -10    7.55    1.00
   0 -13  10    7.96    0.93
   0  13  -9   10.41    1.08
   0 -13   9   11.83    1.15
   0  13  -8  111.06    3.53
   0 -13   8  113.18    3.79
   0  13  -7    9.82    0.86
   0 -13   7    6.99    0.82
   0  13  -6  571.65   16.07
   0 -13   6  545.95   13.72
   0  13  -5   72.71    2.72
   0 -13   5   70.11    2.57
   0  13  -4  456.05   12.16
   0 -13   4  469.03   11.68
   0  13  -3 1454.96   32.65
   0 -13   3 1432.13   31.87
   0  13  -2  783.34   21.01
   0 -13   2  792.83   18.60
   0  13  -1 1730.97   38.27
   0 -13   1 1747.96   38.08
   0  13   0   88.00    3.53
   0 -13   0   87.89    3.09
   0  13   1 3001.83   62.78
   0 -13  -1 2974.34   60.40
   0  13   2    7.66    1.04
   0 -13  -2    5.17    1.15
   0  13   3 1117.70   26.67
   0 -13  -3 1156.94   26.56
   0  13   4   34.81    1.93
   0 -13  -4   32.69    2.16
   0  13   5 2257.54   49.73
   0 -13  -5 2295.06   46.75
   0  13   6  138.24    4.72
   0 -13  -6  142.48    4.80
   0  13   7 1007.58   25.66
   0 -13  -7  928.58   21.39
   0  13   8  633.35   19.23
   0 -13  -8  652.54   16.85
   0  13   9  554.24   16.55
   0 -13  -9  552.64   15.14
   0  14 -17    7.66    0.86
   0 -14  17    8.85    0.97
   0  14 -16  105.37    3.94
   0 -14  16  117.12    4.17
   0  14 -15   33.29    1.60
   0 -14  15   36.08    2.16
   0  14 -14  390.78   10.67
   0 -14  14  406.36   10.64
   0  14 -13   25.22    1.56
   0 -14  13   26.52    1.49
   0  14 -12  462.82   11.98
   0 -14  12  430.35   11.86
   0  14 -11  384.01    9.82
   0 -14  11  361.32   10.04
   0  14 -10  154.50    4.95
   0 -14  10  141.11    5.02
   0  14  -9  170.42    5.32
   0 -14   9  163.68    5.58
   0  14  -8    2.86    0.74
   0 -14   8    2.98    0.78
   0  14  -7  194.85    5.69
   0 -14   7  209.99    5.99
   0  14  -6  110.13    4.05
   0 -14   6  109.87    3.42
   0  14  -5   89.97    3.53
   0 -14   5   97.63    3.38
   0  14  -4    5.32    0.86
   0 -14   4    3.76    0.86
   0  14  -3  148.14    5.50
   0 -14   3  144.94    4.69
   0  14  -2    4.54    0.82
   0 -14   2    3.57    0.89
   0  14  -1   77.58    3.20
   0 -14   1   76.54    2.90
   0  14   0   22.09    1.60
   0 -14   0   22.50    1.52
   0  14   1  513.03   14.65
   0 -14  -1  514.48   13.13
   0  14   2   69.36    3.24
   0 -14  -2   57.87    2.60
   0  14   3  707.81   17.52
   0 -14  -3  668.27   16.36
   0  14   4  398.96   10.79
   0 -14  -4  397.81   11.08
   0  14   5  344.55   11.34
   0 -14  -5  367.98   10.67
   0  14   6  564.84   17.03
   0 -14  -6  541.33   14.32
   0  14   7  245.02    8.48
   0 -14  -7  235.91    8.22
   0  14   8  426.00   15.40
   0 -14  -8  394.72   12.79
   0  15 -16    0.71    0.78
   0 -15  16    0.22    0.71
   0  15 -15   26.74    1.52
   0 -15  15   24.29    1.41
   0  15 -14    1.26    0.89
   0 -15  14    2.53    0.71
   0  15 -13   15.43    1.23
   0 -15  13   13.87    1.23
   0  15 -12   15.77    1.38
   0 -15  12   16.10    1.30
   0  15 -11   48.46    2.34
   0 -15  11   55.60    2.31
   0  15 -10  107.41    3.38
   0 -15  10  111.99    3.57
   0  15  -9  417.89   11.12
   0 -15   9  400.34   10.64
   0  15  -8    3.31    0.86
   0 -15   8    3.76    0.82
   0  15  -7  667.53   17.59
   0 -15   7  689.84   16.85
   0  15  -6    2.57    1.00
   0 -15   6    1.45    0.78
   0  15  -5  421.09   11.68
   0 -15   5  469.03   11.83
   0  15  -4   24.14    1.56
   0 -15   4   21.24    1.41
   0  15  -3  397.06   10.79
   0 -15   3  392.34   10.12
   0  15  -2    1.82    0.78
   0 -15   2    5.84    1.12
   0  15  -1   83.05    3.76
   0 -15   1   87.89    3.09
   0  15   0   45.78    2.34
   0 -15   0   40.91    2.16
   0  15   1  304.87   10.38
   0 -15  -1  320.63    8.96
   0  15   2   15.81    1.56
   0 -15  -2   17.22    1.82
   0  15   3    8.70    1.45
   0 -15  -3    9.19    1.56
   0  15   4   82.60    3.79
   0 -15  -4   78.70    3.46
   0  15   5    4.61    1.34
   0 -15  -5    3.72    1.52
   0  15   6   42.77    2.45
   0 -15  -6   38.61    2.60
   0  16 -15   22.50    1.34
   0 -16  15   25.14    1.41
   0  16 -14   81.60    3.05
   0 -16  14   81.34    2.90
   0  16 -13   -0.48    0.89
   0 -16  13    0.52    0.78
   0  16 -12   36.97    2.16
   0 -16  12   40.91    2.23
   0  16 -11   41.21    2.31
   0 -16  11   39.76    1.97
   0  16 -10  122.99    4.39
   0 -16  10  123.14    4.09
   0  16  -9    8.22    1.12
   0 -16   9   11.86    1.30
   0  16  -8    4.02    1.08
   0 -16   8    6.14    0.93
   0  16  -7    4.91    1.00
   0 -16   7    2.57    0.93
   0  16  -6    8.15    1.34
   0 -16   6   10.15    1.41
   0  16  -5  279.65    8.33
   0 -16   5  275.48    7.74
   0  16  -4   47.42    2.16
   0 -16   4   50.21    2.38
   0  16  -3  140.85    4.80
   0 -16   3  141.44    4.31
   0  16  -2  349.98   11.38
   0 -16   2  353.33    9.37
   0  16  -1  105.66    4.09
   0 -16   1  113.88    4.17
   0  16   0  105.40    4.17
   0 -16   0  110.57    4.17
   0  16   1   69.36    3.01
   0 -16  -1   70.48    3.38
   0  16   2  200.35    6.43
   0 -16  -2  211.48    6.77
   0  16   3   95.84    3.87
   0 -16  -3   89.63    3.94
   0  16   4  259.45    8.41
   0 -16  -4  278.31    8.59
   0  17 -13  279.05    8.59
   0 -17  13  298.47    9.71
   0  17 -12   23.36    1.79
   0 -17  12   24.81    1.82
   0  17 -11  236.13    7.25
   0 -17  11  231.45    7.59
   0  17 -10    8.55    1.12
   0 -17  10    8.74    1.19
   0  17  -9  378.13   10.19
   0 -17   9  399.93   11.79
   0  17  -8    1.86    1.19
   0 -17   8    2.16    1.15
   0  17  -7  382.08   11.42
   0 -17   7  387.36   10.82
   0  17  -6    0.56    1.00
   0 -17   6    1.04    1.34
   0  17  -5  234.16    7.66
   0 -17   5  258.64    7.18
   0  17  -4   64.49    2.98
   0 -17   4   67.54    3.12
   0  17  -3   43.70    2.12
   0 -17   3   39.01    2.16
   0  17  -2   53.45    2.64
   0 -17   2   57.09    2.60
   0  17  -1    0.52    1.08
   0 -17   1    0.19    1.38
   0  17   0    1.71    1.12
   0 -17   0    0.04    1.26
   0  17   1   14.54    1.67
   0 -17  -1   13.13    1.82
   0  17   2   18.11    1.79
   0 -17  -2   17.52    2.19
   0  18 -11  112.40    4.72
   0 -18  11  118.68    5.17
   0  18 -10    8.00    1.49
   0 -18  10    5.80    1.12
   0  18  -9  475.95   13.50
   0 -18   9  540.70   14.47
   0  18  -8  102.76    4.39
   0 -18   8  110.80    4.28
   0  18  -7  175.47    6.14
   0 -18   7  174.21    5.65
   0  18  -6  192.10    7.44
   0 -18   6  197.71    6.69
   0  18  -5  179.86    6.29
   0 -18   5  173.20    5.47
   0  18  -4  157.21    6.32
   0 -18   4  172.01    6.32
   0  18  -3  225.87    7.25
   0 -18   3  206.98    6.21
   0  18  -2  428.49   13.95
   0 -18   2  445.23   13.80
   0  18  -1   65.98    3.27
   0 -18   1   59.62    3.27
   1 -19   6   84.02    5.10
  -1  19  -6   81.86    3.38
   1 -18   0  170.34    6.06
  -1  18   0  196.67    6.95
   1 -18   1    1.12    1.08
  -1  18  -1    2.27    1.15
   1 -18   2  104.03    4.20
  -1  18  -2  105.77    3.79
   1 -18   3   24.10    1.56
  -1  18  -3   26.37    1.75
   1 -18   4  326.88    9.15
  -1  18  -4  355.45   10.30
   1 -18   5   75.65    2.94
  -1  18  -5   80.78    3.20
   1 -18   6  312.90    9.15
  -1  18  -6  317.14    9.15
   1 -18   7  249.19    7.25
  -1  18  -7  260.31    7.33
   1 -18   8  198.01    6.77
  -1  18  -8  174.80    5.28
   1 -18   9  184.14    6.03
  -1  18  -9  183.47    5.62
   1 -18  10   30.13    1.90
  -1  18 -10   26.85    1.56
   1 -18  11  276.34    8.22
  -1  18 -11  274.00    8.59
   1 -17  -3   24.66    2.12
  -1  17   3   20.23    2.05
   1 -17  -2   85.88    3.72
  -1  17   2   98.30    3.72
   1 -17  -1  126.60    4.43
  -1  17   1  127.72    4.72
   1 -17   0   45.08    2.38
  -1  17   0   43.59    2.19
   1 -17   1   60.88    2.53
  -1  17  -1   57.57    2.34
   1 -17   2   33.62    2.05
  -1  17  -2   37.38    2.08
   1 -17   3   14.21    1.34
  -1  17  -3   14.21    1.23
   1 -17   4   30.65    1.71
  -1  17  -4   32.88    1.79
   1 -17   5   96.44    3.50
  -1  17  -5   97.56    3.38
   1 -17   6   69.18    2.83
  -1  17  -6   64.97    2.86
   1 -17   7   25.74    1.71
  -1  17  -7   27.15    1.56
   1 -17   8    5.47    0.93
  -1  17  -8    4.46    1.00
   1 -17   9  301.67    8.07
  -1  17  -9  314.39    9.15
   1 -17  10   22.46    1.49
  -1  17 -10   22.50    1.45
   1 -17  11  320.34    9.41
  -1  17 -11  302.89    9.34
   1 -17  12   11.19    1.00
  -1  17 -12   10.08    1.00
   1 -17  13  209.36    8.00
  -1  17 -13  178.49    4.91
   1 -17  14   46.49    4.72
  -1  17 -14   53.67    4.65
   1 -16  -5  127.16    4.72
  -1  16   5  135.94    5.91
   1 -16  -4   82.64    3.50
  -1  16   4   91.01    3.87
   1 -16  -3  263.28    7.81
  -1  16   3  289.32    8.85
   1 -16  -2  115.00    4.09
  -1  16   2  114.25    4.31
   1 -16  -1  231.67    6.58
  -1  16   1  229.07    6.77
   1 -16   0  155.91    5.13
  -1  16   0  153.49    5.47
   1 -16   1  569.75   13.65
  -1  16  -1  555.69   14.77
   1 -16   2   32.36    2.05
  -1  16  -2   31.20    1.45
   1 -16   3  442.74   11.27
  -1  16  -3  446.01   10.90
   1 -16   4    0.52    0.86
  -1  16  -4    0.56    0.63
   1 -16   5  185.85    5.21
  -1  16  -5  184.14    5.95
   1 -16   6   46.64    2.05
  -1  16  -6   50.43    2.27
   1 -16   7   11.57    1.08
  -1  16  -7   10.93    1.15
   1 -16   8   10.04    0.97
  -1  16  -8   10.41    0.97
   1 -16   9    1.23    0.67
  -1  16  -9    1.75    0.86
   1 -16  10    1.00    0.71
  -1  16 -10    2.31    0.89
   1 -16  11    6.03    0.86
  -1  16 -11    4.54    0.86
   1 -16  12    0.71    0.74
  -1  16 -12    0.86    0.63
   1 -16  13   48.42    1.90
  -1  16 -13   41.32    1.64
   1 -16  14   21.01    3.20
  -1  16 -14   23.51    3.09
   1 -16  15   48.72    4.31
  -1  16 -15   46.23    3.53
   1 -15  -7    7.18    1.90
  -1  15   7    8.70    1.75
   1 -15  -6   52.63    2.79
  -1  15   6   53.33    2.64
   1 -15  -5   22.06    2.01
  -1  15   5   24.88    1.90
   1 -15  -4   13.72    1.79
  -1  15   4   11.79    1.45
   1 -15  -3  270.72    8.22
  -1  15   3  271.43    7.85
   1 -15  -2    1.71    1.00
  -1  15   2    2.45    0.97
   1 -15  -1  162.01    5.32
  -1  15   1  171.23    5.62
   1 -15   0   39.57    1.90
  -1  15   0   34.55    1.82
   1 -15   1  434.52   11.72
  -1  15  -1  429.12   11.38
   1 -15   2    8.03    1.12
  -1  15  -2    5.65    0.86
   1 -15   3  134.97    4.39
  -1  15  -3  138.47    4.72
   1 -15   4   15.70    1.19
  -1  15  -4   14.58    1.19
   1 -15   5  659.57   16.66
  -1  15  -5  647.18   15.99
   1 -15   6   29.20    1.49
  -1  15  -6   30.68    1.60
   1 -15   7  266.11    7.81
  -1  15  -7  272.47    8.22
   1 -15   8  436.34   11.38
  -1  15  -8  444.26   12.68
   1 -15   9  213.56    6.43
  -1  15  -9  218.73    6.32
   1 -15  10   86.96    3.16
  -1  15 -10   91.42    3.16
   1 -15  11    9.30    0.93
  -1  15 -11    9.04    0.89
   1 -15  12   81.90    3.05
  -1  15 -12   77.96    3.20
   1 -15  13   96.81    3.42
  -1  15 -13   92.72    3.24
   1 -15  14    3.83    2.27
  -1  15 -14    4.35    1.97
   1 -15  15    6.58    2.42
  -1  15 -15    5.21    1.86
   1 -15  16    8.85    2.98
  -1  15 -16    4.05    2.38
   1 -14  -8  497.04   13.84
  -1  14   8  490.12   14.54
   1 -14  -7  160.78    5.28
  -1  14   7  154.35    5.54
   1 -14  -6  871.53   20.75
  -1  14   6  833.26   21.76
   1 -14  -5  276.49    7.40
  -1  14   5  274.70    8.26
   1 -14  -4  467.21   12.12
  -1  14   4  488.60   14.39
   1 -14  -3  979.09   22.91
  -1  14   3  967.89   23.28
   1 -14  -2  244.17    6.73
  -1  14   2  247.40    6.62
   1 -14  -1  144.31    4.46
  -1  14   1  139.92    4.91
   1 -14   0   33.58    1.75
  -1  14   0   31.65    1.49
   1 -14   1  203.26    5.50
  -1  14  -1  215.75    6.25
   1 -14   2   80.63    3.01
  -1  14  -2   84.43    3.46
   1 -14   3   11.01    1.00
  -1  14  -3   10.97    1.00
   1 -14   4   50.69    2.05
  -1  14  -4   48.02    2.05
   1 -14   5   58.32    2.31
  -1  14  -5   55.23    2.12
   1 -14   6  116.86    4.05
  -1  14  -6  107.63    4.09
   1 -14   7    8.48    0.86
  -1  14  -7    9.22    0.86
   1 -14   8   46.23    1.90
  -1  14  -8   48.24    2.08
   1 -14   9   83.42    3.05
  -1  14  -9   74.64    2.64
   1 -14  10  357.12   10.12
  -1  14 -10  375.08   10.08
   1 -14  11   31.35    1.49
  -1  14 -11   31.76    1.67
   1 -14  12  171.42    5.39
  -1  14 -12  168.56    5.21
   1 -14  13    1.08    0.41
  -1  14 -13    1.30    0.48
   1 -14  14  123.96    4.31
  -1  14 -14  245.54   10.93
   1 -14  15    9.45    2.60
  -1  14 -15    9.15    2.12
   1 -14  16   80.60    5.50
  -1  14 -16   72.86    4.80
   1 -14  17   24.03    3.09
  -1  14 -17   19.90    2.68
   1 -13 -10  135.12    8.26
  -1  13  10  140.66    8.18
   1 -13  -9   89.22    4.43
  -1  13   9   93.43    4.24
   1 -13  -8  246.36    6.99
  -1  13   8  255.96    8.03
   1 -13  -7  650.16   15.14
  -1  13   7  618.10   16.62
   1 -13  -6  203.00    5.69
  -1  13   6  194.14    6.10
   1 -13  -5  478.48   11.98
  -1  13   5  453.26   12.91
   1 -13  -4  245.13    7.25
  -1  13   4  237.29    7.03
   1 -13  -3 1430.08   30.09
  -1  13   3 1373.81   31.46
   1 -13  -2  233.87    6.47
  -1  13   2  231.56    7.03
   1 -13  -1 1869.17   39.28
  -1  13   1 1792.30   40.02
   1 -13   0   20.20    1.38
  -1  13   0   21.05    1.34
   1 -13   1 2176.98   45.56
  -1  13  -1 2136.14   45.82
   1 -13   2  227.13    6.06
  -1  13  -2  230.26    6.99
   1 -13   3  444.60   11.08
  -1  13  -3  443.00   11.94
   1 -13   4  859.89   20.27
  -1  13  -4  813.02   19.23
   1 -13   5  935.24   21.83
  -1  13  -5  950.37   21.50
   1 -13   6  145.24    4.39
  -1  13  -6  157.03    4.98
   1 -13   7  233.05    6.36
  -1  13  -7  225.91    6.25
   1 -13   8   78.66    2.60
  -1  13  -8   83.42    2.90
   1 -13   9   85.21    3.09
  -1  13  -9   96.63    3.16
   1 -13  10  120.47    4.17
  -1  13 -10  116.86    3.68
   1 -13  11    6.36    0.63
  -1  13 -11    6.92    0.82
   1 -13  12    8.96    0.67
  -1  13 -12   10.71    0.82
   1 -13  13    0.63    0.41
  -1  13 -13    1.45    0.48
   1 -13  14   52.44    1.93
  -1  13 -14   39.87    2.19
   1 -13  15   11.05    2.42
  -1  13 -15   12.53    2.45
   1 -13  16   38.38    3.72
  -1  13 -16   43.22    4.09
   1 -13  17   30.39    2.90
  -1  13 -17   27.60    3.24
   1 -13  18   34.66    3.98
  -1  13 -18   39.76    3.83
   1 -12 -11  304.60   13.95
  -1  12  11  333.35   11.42
   1 -12 -10   12.09    1.97
  -1  12  10   10.71    1.75
   1 -12  -9  105.40    3.79
  -1  12   9  106.11    4.09
   1 -12  -8  158.74    5.28
  -1  12   8  159.55    4.95
   1 -12  -7   57.16    2.86
  -1  12   7   55.53    2.57
   1 -12  -6   74.46    2.83
  -1  12   6   68.73    2.86
   1 -12  -5  511.51   12.53
  -1  12   5  488.41   12.46
   1 -12  -4   70.14    2.64
  -1  12   4   70.22    3.01
   1 -12  -3  292.26    7.59
  -1  12   3  289.47    7.62
   1 -12  -2   75.05    2.75
  -1  12   2   77.10    2.94
   1 -12  -1  990.88   21.91
  -1  12   1 1007.17   23.25
   1 -12   0   30.35    1.45
  -1  12   0   34.33    1.60
   1 -12   1 1026.62   23.69
  -1  12  -1  974.88   23.17
   1 -12   2 1163.26   25.89
  -1  12  -2 1208.04   27.60
   1 -12   3 1768.79   37.64
  -1  12  -3 1717.35   40.76
   1 -12   4 1355.66   29.57
  -1  12  -4 1339.93   30.24
   1 -12   5 1071.44   23.73
  -1  12  -5 1093.68   25.63
   1 -12   6 2692.42   54.90
  -1  12  -6 2579.55   55.71
   1 -12   7  196.08    5.80
  -1  12  -7  205.82    5.69
   1 -12   8 1111.86   25.22
  -1  12  -8 1169.03   26.78
   1 -12   9   18.78    1.04
  -1  12  -9   20.05    1.19
   1 -12  10 1292.54   29.83
  -1  12 -10 1361.65   31.46
   1 -12  11    2.79    0.56
  -1  12 -11    1.93    0.56
   1 -12  12  379.21   10.15
  -1  12 -12  389.22   10.15
   1 -12  13  138.39    4.43
  -1  12 -13  147.24    4.28
   1 -12  14  631.82   16.70
  -1  12 -14  579.57   14.24
   1 -12  15   23.88    1.08
  -1  12 -15   41.51    3.12
   1 -12  16   19.86    2.68
  -1  12 -16   14.24    2.75
   1 -12  17   52.66    4.13
  -1  12 -17   47.05    4.54
   1 -12  18    3.12    2.49
  -1  12 -18    1.86    2.27
   1 -11 -12   -0.30    1.82
  -1  11  12    2.16    1.75
   1 -11 -11  608.21   22.28
  -1  11  11  626.54   21.98
   1 -11 -10  171.16    5.58
  -1  11  10  143.97    4.87
   1 -11  -9 1076.57   24.55
  -1  11   9 1031.57   24.58
   1 -11  -8   29.42    2.01
  -1  11   8   30.31    2.16
   1 -11  -7 1268.74   27.97
  -1  11   7 1243.75   27.41
   1 -11  -6  216.65    6.36
  -1  11   6  223.38    6.03
   1 -11  -5  568.19   13.43
  -1  11   5  538.99   15.32
   1 -11  -4 1130.35   25.18
  -1  11   4 1102.27   24.77
   1 -11  -3   11.46    1.19
  -1  11   3   12.98    1.04
   1 -11  -2  592.44   13.95
  -1  11   2  567.85   15.36
   1 -11  -1   61.89    2.16
  -1  11   1   66.13    2.42
   1 -11   0    7.14    0.82
  -1  11   0    6.92    0.74
   1 -11   1   25.89    1.26
  -1  11  -1   24.14    1.23
   1 -11   2   30.05    1.38
  -1  11  -2   27.08    1.15
   1 -11   3   41.32    1.75
  -1  11  -3   44.82    1.93
   1 -11   4  467.95   11.49
  -1  11  -4  457.13   11.46
   1 -11   5  378.43    9.56
  -1  11  -5  380.33    9.82
   1 -11   6  595.08   14.28
  -1  11  -6  607.87   15.51
   1 -11   7    1.56    0.60
  -1  11  -7    1.64    0.45
   1 -11   8 1910.87   41.66
  -1  11  -8 1727.47   36.45
   1 -11   9   77.58    2.90
  -1  11  -9   77.69    2.64
   1 -11  10 1446.74   31.87
  -1  11 -10 1488.06   32.47
   1 -11  11  726.74   17.59
  -1  11 -11  731.87   17.67
   1 -11  12  738.23   18.19
  -1  11 -12  726.37   16.62
   1 -11  13  408.00   10.82
  -1  11 -13  410.68   10.60
   1 -11  14  306.61    8.48
  -1  11 -14  282.92    7.22
   1 -11  15  463.75   11.64
  -1  11 -15  427.71   11.08
   1 -11  16  118.98    3.83
  -1  11 -16  115.15    3.83
   1 -11  17  316.69    8.48
  -1  11 -17  277.79    7.66
   1 -11  18    6.88    0.63
  -1  11 -18    4.91    0.45
   1 -11  19  101.91    3.57
  -1  11 -19  316.17   14.17
   1 -10 -13  116.37    5.10
  -1  10  13   99.30    4.57
   1 -10 -12   32.77    2.49
  -1  10  12   35.33    2.64
   1 -10 -11  279.05   12.53
  -1  10  11  252.16   10.41
   1 -10 -10  451.14   17.07
  -1  10  10  509.50   13.46
   1 -10  -9  454.68   11.75
  -1  10   9  455.08   12.24
   1 -10  -8  337.45    9.15
  -1  10   8  335.51    8.78
   1 -10  -7   52.96    2.23
  -1  10   7   54.86    2.68
   1 -10  -6 1066.53   24.70
  -1  10   6 1027.18   22.87
   1 -10  -5  580.46   14.10
  -1  10   5  585.11   14.80
   1 -10  -4 1285.18   28.45
  -1  10   4 1226.83   28.15
   1 -10  -3  156.10    4.54
  -1  10   3  155.69    5.06
   1 -10  -2 2290.34   46.68
  -1  10   2 2299.23   48.98
   1 -10  -1   63.08    2.23
  -1  10   1   62.04    2.27
   1 -10   0 1970.19   41.21
  -1  10   0 1949.40   43.48
   1 -10   1   96.29    3.12
  -1  10  -1  102.09    3.35
   1 -10   2 1120.86   25.33
  -1  10  -2 1117.03   26.29
   1 -10   3  134.19    4.09
  -1  10  -3  132.00    4.05
   1 -10   4   20.42    1.08
  -1  10  -4   18.71    0.97
   1 -10   5  449.13   11.16
  -1  10  -5  440.47   11.12
   1 -10   6  162.08    4.87
  -1  10  -6  147.21    4.46
   1 -10   7    6.84    0.60
  -1  10  -7    8.96    0.86
   1 -10   8   80.00    2.83
  -1  10  -8   85.54    2.94
   1 -10   9   23.65    1.64
  -1  10  -9   21.39    1.04
   1 -10  10   53.00    2.05
  -1  10 -10   52.40    1.90
   1 -10  11  170.34    5.21
  -1  10 -11  164.84    4.98
   1 -10  12  492.57   12.83
  -1  10 -12  487.55   11.05
   1 -10  13  340.53    8.44
  -1  10 -13  369.77    9.60
   1 -10  14   48.87    2.05
  -1  10 -14   48.24    1.82
   1 -10  15  916.42   22.20
  -1  10 -15  835.19   19.75
   1 -10  16    7.29    0.78
  -1  10 -16    7.22    0.78
   1 -10  17  230.89    6.55
  -1  10 -17  231.78    6.92
   1 -10  18    0.56    0.63
  -1  10 -18    0.30    0.60
   1 -10  19  198.98    6.55
  -1  10 -19  194.44    6.43
   1  -9 -14   50.95    3.27
  -1   9  14   50.32    3.12
   1  -9 -13  802.61   21.16
  -1   9  13  784.53   20.23
   1  -9 -12  121.92    4.91
  -1   9  12  121.99    4.65
   1  -9 -11  439.54   11.72
  -1   9  11  442.03   11.53
   1  -9 -10    8.07    1.34
  -1   9  10    5.76    1.41
   1  -9  -9  208.46    8.33
  -1   9   9  225.68    6.47
   1  -9  -8   95.18    3.42
  -1   9   8  101.57    3.68
   1  -9  -7   14.13    1.34
  -1   9   7   12.31    1.19
   1  -9  -6  210.69    5.99
  -1   9   6  209.36    6.51
   1  -9  -5  332.13    9.00
  -1   9   5  313.61    8.18
   1  -9  -4 1224.33   27.78
  -1   9   4 1195.88   27.30
   1  -9  -3   98.52    3.20
  -1   9   3   96.66    3.31
   1  -9  -2  283.44    7.62
  -1   9   2  278.12    7.59
   1  -9  -1  296.16    7.48
  -1   9   1  282.25    7.48
   1  -9   0 1141.06   24.84
  -1   9   0 1148.05   27.11
   1  -9   1    5.32    0.56
  -1   9  -1    3.68    0.41
   1  -9   2 1367.34   30.09
  -1   9  -2 1360.20   30.91
   1  -9   3 2521.94   51.92
  -1   9  -3 2534.84   53.37
   1  -9   4 1799.70   38.42
  -1   9  -4 1723.57   38.31
   1  -9   5 1047.30   23.51
  -1   9  -5 1038.30   23.58
   1  -9   6  167.81    5.58
  -1   9  -6  163.98    4.57
   1  -9   7 1294.29   28.75
  -1   9  -7 1298.61   28.82
   1  -9   8  264.70    7.40
  -1   9  -8  265.74    6.81
   1  -9   9  442.85   11.38
  -1   9  -9  436.94   10.60
   1  -9  10   19.34    1.04
  -1   9 -10   23.28    1.12
   1  -9  11  331.42    9.00
  -1   9 -11  354.07    8.85
   1  -9  12   21.98    1.08
  -1   9 -12   22.91    1.19
   1  -9  13    4.69    0.60
  -1   9 -13    5.36    0.67
   1  -9  14   76.69    2.72
  -1   9 -14   78.51    2.75
   1  -9  15    5.10    0.67
  -1   9 -15    4.76    0.63
   1  -9  16   10.49    0.89
  -1   9 -16    7.85    0.89
   1  -9  17   53.11    2.31
  -1   9 -17   50.77    2.05
   1  -9  18   25.48    1.71
  -1   9 -18   27.86    1.49
   1  -9  19   13.54    1.08
  -1   9 -19   15.36    1.12
   1  -8 -15  220.66   10.86
  -1   8  15  218.02   10.49
   1  -8 -14  114.03    5.02
  -1   8  14  102.99    4.80
   1  -8 -13  414.21   12.16
  -1   8  13  390.48   11.64
   1  -8 -12   30.94    2.05
  -1   8  12   36.00    2.12
   1  -8 -11 1153.67   28.19
  -1   8  11 1137.15   24.66
   1  -8 -10  336.07    9.04
  -1   8  10  321.56    8.15
   1  -8  -9 1605.89   36.04
  -1   8   9 1549.43   34.92
   1  -8  -8 1831.68   38.79
  -1   8   8 1827.26   39.24
   1  -8  -7  368.80   10.30
  -1   8   7  368.72    9.04
   1  -8  -6 1400.29   31.50
  -1   8   6 1371.80   29.68
   1  -8  -5  548.59   13.84
  -1   8   5  544.42   13.91
   1  -8  -4 1099.81   24.51
  -1   8   4 1153.22   25.33
   1  -8  -3   20.16    1.08
  -1   8   3   18.15    1.08
   1  -8  -2  631.38   15.03
  -1   8   2  611.14   15.06
   1  -8  -1  207.01    5.91
  -1   8   1  208.24    6.03
   1  -8   0  215.68    7.85
  -1   8   0  240.60    6.69
   1  -8   1  155.35    4.43
  -1   8  -1  147.32    4.61
   1  -8   2  325.77    8.89
  -1   8  -2  324.06    8.33
   1  -8   3   49.54    1.82
  -1   8  -3   46.94    1.86
   1  -8   4    4.80    0.45
  -1   8  -4    5.21    0.48
   1  -8   5  235.54    6.62
  -1   8  -5  237.55    6.43
   1  -8   6    2.27    0.33
  -1   8  -6    0.74    0.30
   1  -8   7  974.03   22.02
  -1   8  -7 1030.38   22.84
   1  -8   8   20.34    0.89
  -1   8  -8   21.42    1.71
   1  -8   9 1052.95   24.44
  -1   8  -9 1026.21   22.43
   1  -8  10   84.50    2.86
  -1   8 -10   86.43    2.79
   1  -8  11  666.78   16.44
  -1   8 -11  699.51   16.10
   1  -8  12  171.23    5.21
  -1   8 -12  168.82    4.95
   1  -8  13  229.96    6.55
  -1   8 -13  274.89    7.25
   1  -8  14   10.45    0.86
  -1   8 -14   11.27    0.78
   1  -8  15  180.35    5.13
  -1   8 -15  213.07    5.99
   1  -8  16  191.13    5.88
  -1   8 -16  220.14    6.51
   1  -8  17  136.09    4.50
  -1   8 -17  122.62    4.20
   1  -8  18   52.74    2.27
  -1   8 -18   50.73    2.27
   1  -8  19    5.91    1.04
  -1   8 -19    6.32    1.00
   1  -7 -15  131.59    5.43
  -1   7  15  120.61    4.87
   1  -7 -14   42.51    2.64
  -1   7  14   46.86    2.83
   1  -7 -13  111.91    4.13
  -1   7  13  116.75    4.65
   1  -7 -12  420.12   11.19
  -1   7  12  427.12   12.05
   1  -7 -11  397.25   10.12
  -1   7  11  392.79   10.71
   1  -7 -10  445.86   11.72
  -1   7  10  467.51   12.01
   1  -7  -9  319.59    8.67
  -1   7   9  319.67    8.07
   1  -7  -8 1986.81   43.33
  -1   7   8 1942.37   41.84
   1  -7  -7  649.67   16.10
  -1   7   7  672.18   16.03
   1  -7  -6  993.78   22.72
  -1   7   6  961.64   21.91
   1  -7  -5   46.04    1.90
  -1   7   5   48.80    1.97
   1  -7  -4 6098.16  117.27
  -1   7   4 6171.47  119.46
   1  -7  -3  114.52    3.46
  -1   7   3  122.62    3.94
   1  -7  -2 4652.16   90.53
  -1   7   2 4625.46   92.72
   1  -7  -1 1927.71   41.17
  -1   7   1 1869.06   41.36
   1  -7   0 2943.51   57.83
  -1   7   0 2894.53   60.21
   1  -7   1  719.93   16.10
  -1   7  -1  705.84   16.14
   1  -7   2  877.07   19.01
  -1   7  -2  844.38   19.15
   1  -7   3 1379.69   29.49
  -1   7  -3 1450.54   31.06
   1  -7   4 2803.82   55.68
  -1   7  -4 2727.35   76.84
   1  -7   5  494.88   12.61
  -1   7  -5  508.83   12.24
   1  -7   6  153.38    4.39
  -1   7  -6  157.51    4.35
   1  -7   7  408.71   10.08
  -1   7  -7  446.83   10.64
   1  -7   8    8.26    0.52
  -1   7  -8    9.37    0.52
   1  -7   9    2.57    0.37
  -1   7  -9    1.82    0.33
   1  -7  10    7.96    0.60
  -1   7 -10    7.25    0.56
   1  -7  11    5.91    0.56
  -1   7 -11    6.47    0.56
   1  -7  12  146.72    4.57
  -1   7 -12  146.46    4.46
   1  -7  13   61.14    2.42
  -1   7 -13   60.59    2.38
   1  -7  14   85.69    2.64
  -1   7 -14   80.93    2.86
   1  -7  15    4.98    0.71
  -1   7 -15    7.44    0.93
   1  -7  16  427.90   13.65
  -1   7 -16  405.54   10.75
   1  -7  17  162.20    6.06
  -1   7 -17  126.45    3.98
   1  -7  18   31.69    2.53
  -1   7 -18   26.07    1.49
   1  -7  19    5.36    0.82
  -1   7 -19    9.00    1.23
   1  -7  20   90.97    3.68
  -1   7 -20  119.13    5.73
   1  -6 -16  486.03   13.91
  -1   6  16  475.54   12.94
   1  -6 -15  270.83    8.41
  -1   6  15  273.92    7.51
   1  -6 -14  878.82   21.01
  -1   6  14  926.05   24.10
   1  -6 -13    0.86    1.12
  -1   6  13   -0.26    1.04
   1  -6 -12  747.12   17.89
  -1   6  12  756.68   16.89
   1  -6 -11  392.68   11.05
  -1   6  11  382.71   10.19
   1  -6 -10   18.89    1.41
  -1   6  10   16.55    1.34
   1  -6  -9  197.31    6.25
  -1   6   9  204.52    5.99
   1  -6  -8   14.62    1.23
  -1   6   8   18.41    1.34
   1  -6  -7    3.61    0.78
  -1   6   7    4.50    0.86
   1  -6  -6  463.08   12.35
  -1   6   6  466.80   11.94
   1  -6  -5    3.12    0.67
  -1   6   5    1.90    0.56
   1  -6  -4  606.87   14.62
  -1   6   4  620.78   15.62
   1  -6  -3  874.06   20.23
  -1   6   3  867.51   20.53
   1  -6  -2 3867.92   76.13
  -1   6   2 3857.25   77.55
   1  -6  -1 1575.50   34.03
  -1   6   1 1597.89   33.81
   1  -6   0 2237.75   46.23
  -1   6   0 2292.05   46.34
   1  -6   1 4034.21   80.78
  -1   6  -1 3624.05   74.24
   1  -6   2 1532.06   31.73
  -1   6  -2 1474.86   31.99
   1  -6   3 4381.89  127.46
  -1   6  -3 3711.20   76.28
   1  -6   4   26.18    0.93
  -1   6  -4   25.22    0.97
   1  -6   5 5032.49  100.49
  -1   6  -5 6297.73  183.40
   1  -6   6   59.62    1.90
  -1   6  -6   59.81    1.79
   1  -6   7 1994.33   59.88
  -1   6  -7 1846.26   38.64
   1  -6   8  293.04    7.70
  -1   6  -8  266.26    6.92
   1  -6   9 3383.31   70.26
  -1   6  -9 3446.39   69.88
   1  -6  10  381.78   10.00
  -1   6 -10  363.29    9.56
   1  -6  11 1212.54   27.41
  -1   6 -11 1185.39   26.33
   1  -6  12 1004.71   22.69
  -1   6 -12  974.22   22.39
   1  -6  13  528.13   12.94
  -1   6 -13  525.94   13.46
   1  -6  14   29.16    1.52
  -1   6 -14   27.19    1.52
   1  -6  15    2.38    0.71
  -1   6 -15    1.86    0.71
   1  -6  16   11.01    1.04
  -1   6 -16   10.00    0.89
   1  -6  17    0.67    0.78
  -1   6 -17    0.78    0.63
   1  -6  18    0.45    1.12
  -1   6 -18    0.26    0.78
   1  -6  19   16.10    1.49
  -1   6 -19   15.92    1.52
   1  -6  20   -1.34    1.41
  -1   6 -20    0.52    1.00
   1  -5 -17   36.63    3.05
  -1   5  17   35.63    2.64
   1  -5 -16 1179.18   28.75
  -1   5  16 1085.53   24.29
   1  -5 -15    4.80    1.45
  -1   5  15    4.02    1.56
   1  -5 -14  944.13   22.72
  -1   5  14  954.69   21.24
   1  -5 -13   97.70    3.72
  -1   5  13  103.84    3.72
   1  -5 -12 1281.24   30.76
  -1   5  12 1359.16   30.83
   1  -5 -11  583.47   15.03
  -1   5  11  614.23   15.06
   1  -5 -10 1237.02   27.71
  -1   5  10 1272.61   28.79
   1  -5  -9  995.04   22.28
  -1   5   9 1009.73   23.73
   1  -5  -8 1793.38   39.87
  -1   5   8 1811.93   38.31
   1  -5  -7 3076.58   66.46
  -1   5   7 3095.11   62.82
   1  -5  -6   13.24    1.30
  -1   5   6   13.65    1.34
   1  -5  -5 1228.31   28.30
  -1   5   5 1269.89   28.30
   1  -5  -4   19.04    1.08
  -1   5   4   18.30    0.93
   1  -5  -3   56.53    1.97
  -1   5   3   55.90    1.93
   1  -5  -2  584.96   13.84
  -1   5   2  608.91   14.39
   1  -5  -1  189.57    5.13
  -1   5   1  188.16    5.10
   1  -5   0   35.26    1.26
  -1   5   0   40.20    1.30
   1  -5   1  586.75   13.13
  -1   5  -1  570.98   12.94
   1  -5   2  223.34    5.50
  -1   5  -2  234.68    5.80
   1  -5   3 1833.62   39.09
  -1   5  -3 1713.37   36.00
   1  -5   4  740.42   16.03
  -1   5  -4  775.79   17.22
   1  -5   5 3960.42   92.61
  -1   5  -5 3938.14   78.81
   1  -5   6  674.82   14.99
  -1   5  -6  663.21   14.13
   1  -5   7 2060.83   42.62
  -1   5  -7 2022.37   41.92
   1  -5   8 1946.31   40.24
  -1   5  -8 2037.28   42.77
   1  -5   9 2060.12   41.77
  -1   5  -9 1935.23   39.91
   1  -5  10 1047.67   23.51
  -1   5 -10 1024.80   22.87
   1  -5  11  873.39   19.56
  -1   5 -11  917.46   21.42
   1  -5  12 2549.20   51.66
  -1   5 -12 2593.34   53.48
   1  -5  13  350.54    8.74
  -1   5 -13  379.58   10.71
   1  -5  14 1451.50   30.42
  -1   5 -14 1550.21   36.00
   1  -5  15    2.68    0.89
  -1   5 -15    3.61    0.78
   1  -5  16  969.53   21.94
  -1   5 -16  954.43   22.72
   1  -5  17    8.37    1.12
  -1   5 -17   10.30    1.30
   1  -5  18  294.41    8.29
  -1   5 -18  317.32    9.97
   1  -5  19   90.97    3.64
  -1   5 -19   92.65    4.50
   1  -5  20   57.65    3.31
  -1   5 -20   50.88    3.24
   1  -4 -17    8.15    1.90
  -1   4  17    4.13    1.64
   1  -4 -16  122.77    4.50
  -1   4  16  111.76    4.24
   1  -4 -15  157.06    5.54
  -1   4  15  157.58    5.50
   1  -4 -14  477.44   13.39
  -1   4  14  473.27   11.64
   1  -4 -13  300.51    9.22
  -1   4  13  297.65    7.92
   1  -4 -12   55.01    2.53
  -1   4  12   59.06    2.45
   1  -4 -11 2293.76   50.80
  -1   4  11 2305.51   49.09
   1  -4 -10  219.29    6.40
  -1   4  10  231.78    6.95
   1  -4  -9  848.84   20.68
  -1   4   9  842.00   20.12
   1  -4  -8  417.97   11.46
  -1   4   8  421.91   11.19
   1  -4  -7 5364.80  110.50
  -1   4   7 5369.04  106.11
   1  -4  -6 1387.12   32.69
  -1   4   6 1388.57   44.97
   1  -4  -5 2861.84   93.35
  -1   4   5 3069.18   62.93
   1  -4  -4  526.75   13.87
  -1   4   4  515.97   12.27
   1  -4  -3 4834.29   99.23
  -1   4   3 4580.38   92.42
   1  -4  -2  281.02    7.48
  -1   4   2  277.42    7.07
   1  -4  -1 2225.33   45.26
  -1   4   1 2204.31   44.56
   1  -4   0 1240.77   25.77
  -1   4   0 1232.22   24.99
   1  -4   1 1615.00   40.32
  -1   4  -1 1673.88   34.44
   1  -4   2 1124.81   22.54
  -1   4  -2 1023.76   21.50
   1  -4   3  491.61   12.12
  -1   4  -3  490.79   10.56
   1  -4   4  430.91    9.41
  -1   4  -4  437.90   10.60
   1  -4   5  830.76   18.11
  -1   4  -5  866.47   18.11
   1  -4   6    4.57    0.30
  -1   4  -6    2.94    0.30
   1  -4   7  611.89   14.47
  -1   4  -7  584.63   14.06
   1  -4   8  102.65    3.27
  -1   4  -8  106.33    3.27
   1  -4   9  353.10    9.34
  -1   4  -9  381.00   10.15
   1  -4  10 2002.06   41.69
  -1   4 -10 1931.32   41.54
   1  -4  11  231.56    6.36
  -1   4 -11  230.07    6.81
   1  -4  12 1476.20   31.61
  -1   4 -12 1443.73   33.92
   1  -4  13    7.74    0.86
  -1   4 -13   10.60    1.00
   1  -4  14 1552.29   32.54
  -1   4 -14 1339.93   30.01
   1  -4  15   52.22    2.05
  -1   4 -15   59.81    2.57
   1  -4  16  712.83   16.36
  -1   4 -16  749.69   18.34
   1  -4  17  142.07    4.72
  -1   4 -17  142.78    5.02
   1  -4  18  904.29   21.13
  -1   4 -18  862.71   20.94
   1  -4  19  287.91    9.37
  -1   4 -19  310.89    9.52
   1  -4  20  112.88    5.76
  -1   4 -20   94.39    6.40
   1  -3 -18  430.65   12.76
  -1   3  18  412.17   12.65
   1  -3 -17   36.11    2.94
  -1   3  17   36.37    2.72
   1  -3 -16  350.87   10.12
  -1   3  16  354.63    9.41
   1  -3 -15   85.51    3.68
  -1   3  15   77.29    3.12
   1  -3 -14  920.96   23.80
  -1   3  14  924.01   21.13
   1  -3 -13    1.26    1.00
  -1   3  13    1.67    1.00
   1  -3 -12  385.42   10.34
  -1   3  12  387.69    9.97
  -1   3  11   14.77    2.08
   1  -3 -10   46.38    2.23
  -1   3  10   43.70    2.12
   1  -3  -9  359.65    9.67
  -1   3   9  374.49    9.86
   1  -3  -8  590.06   15.06
  -1   3   8  590.32   15.43
   1  -3  -7  348.01    9.71
  -1   3   7  348.27    9.37
   1  -3  -6  891.98   20.57
  -1   3   6  855.83   20.12
   1  -3  -5  460.33   11.53
  -1   3   5  471.60   16.14
   1  -3  -4  421.98   15.77
  -1   3   4  428.90   10.56
   1  -3  -3  971.69   23.25
  -1   3   3 1012.45   21.76
   1  -3  -2 1517.85   34.44
  -1   3   2 1604.40   33.62
   1  -3  -1 2421.85   69.14
  -1   3   1 2366.62   47.72
   1  -3   0 2583.53   52.81
  -1   3   0 2632.17   61.81
   1  -3   1 2735.75   77.32
  -1   3  -1 2923.57  108.01
  -1   3  -2 5408.47  164.76
   1  -3   3   67.62    2.90
  -1   3  -3   72.41    2.98
   1  -3   4 1126.55   22.02
  -1   3  -4 1148.76   27.26
   1  -3   5   41.73    1.34
  -1   3  -5   41.32    1.30
   1  -3   6 2663.86   53.00
  -1   3  -6 2522.57   52.18
   1  -3   7    2.53    0.37
  -1   3  -7    2.60    0.41
   1  -3   8 1179.67   26.00
  -1   3  -8 1202.91   26.18
   1  -3   9  248.22    6.58
  -1   3  -9  267.34    7.29
   1  -3  10  501.98   12.57
  -1   3 -10  463.12   12.09
   1  -3  11  253.06    6.81
  -1   3 -11  239.33    6.88
   1  -3  12    0.33    0.56
  -1   3 -12    0.86    0.60
   1  -3  13   30.27    1.60
  -1   3 -13   29.68    1.49
   1  -3  14   59.14    2.38
  -1   3 -14   62.78    2.64
   1  -3  15   76.54    3.01
  -1   3 -15   76.32    2.94
   1  -3  16   61.00    2.57
  -1   3 -16   62.45    2.72
   1  -3  17  116.23    3.68
  -1   3 -17  119.05    4.46
   1  -3  18   49.39    2.49
  -1   3 -18   58.32    3.05
   1  -3  19  216.16    8.03
  -1   3 -19  235.54    7.81
   1  -2 -18  205.64    7.33
  -1   2  18  202.40    7.22
   1  -2 -17   17.74    1.90
  -1   2  17   17.63    2.01
   1  -2 -16   74.98    3.46
  -1   2  16   77.62    3.53
   1  -2 -15  374.90   10.56
  -1   2  15  376.31   10.00
   1  -2 -14 1353.54   30.94
  -1   2  14 1423.01   30.42
   1  -2 -13  233.53    7.18
  -1   2  13  232.53    6.58
   1  -2 -12 1084.68   26.07
  -1   2  12 1059.53   23.58
   1  -2 -11 2926.96   61.26
  -1   2  11 2780.05   56.16
   1  -2 -10  782.90   19.19
  -1   2  10  759.06   18.19
   1  -2  -9 1284.40   29.08
  -1   2   9 1321.07   28.75
   1  -2  -8    3.46    0.63
  -1   2   8    3.46    0.63
   1  -2  -7 1446.74   31.80
  -1   2   7 1483.38   30.94
   1  -2  -6  312.42    8.29
  -1   2   6  317.18    8.11
   1  -2  -5  515.67   12.53
  -1   2   5  506.82   11.57
   1  -2  -4   36.97    1.64
  -1   2   4   36.41    2.05
   1  -2  -3 1417.06   42.81
  -1   2   3 1508.07   30.42
   1  -2  -2  115.18    3.27
  -1   2   2  109.72    3.05
   1  -2  -1  299.62    6.81
  -1   2   1  297.95    6.47
   1  -2   0   14.95    0.52
  -1   2   0   14.77    0.52
   1  -2   1   39.39    1.12
  -1   2  -1   33.32    0.93
   1  -2   2 1194.99   25.40
  -1   2  -2 1090.14   24.29
   1  -2   3  169.37    4.09
  -1   2  -3  167.74    4.02
   1  -2   4 1268.67   27.56
  -1   2  -4 1370.05   28.01
   1  -2   5   24.10    0.93
  -1   2  -5   23.69    0.89
   1  -2   6 2215.02   45.56
  -1   2  -6 2221.57   45.75
   1  -2   7  326.33    8.37
  -1   2  -7  351.47    9.52
   1  -2   8  936.20   21.13
  -1   2  -8  927.54   21.83
   1  -2   9 1364.77   28.56
  -1   2  -9 1346.73   30.53
   1  -2  10 1317.35   28.71
  -1   2 -10 1284.92   27.78
   1  -2  11   95.36    3.27
  -1   2 -11   85.88    2.98
   1  -2  12  332.46    8.41
  -1   2 -12  313.98    8.37
   1  -2  13  366.34   10.12
  -1   2 -13  342.32    9.45
   1  -2  14  241.71    6.51
  -1   2 -14  244.50    6.81
   1  -2  15  626.58   14.95
  -1   2 -15  591.39   14.95
   1  -2  16   30.27    1.90
  -1   2 -16   33.36    1.90
   1  -2  17   45.82    2.49
  -1   2 -17   50.62    2.57
   1  -2  18   27.71    1.97
  -1   2 -18   25.51    2.08
   1  -2  19   23.39    1.90
  -1   2 -19   27.89    2.19
   1  -1 -19   79.41    4.91
  -1   1  19   82.42    4.54
   1  -1 -18    0.07    1.67
  -1   1  18    1.34    1.93
   1  -1 -17   12.53    1.52
  -1   1  17   16.85    1.90
   1  -1 -16  197.45    6.81
  -1   1  16  196.82    6.06
   1  -1 -15   64.23    2.83
  -1   1  15   68.29    2.98
   1  -1 -14   11.60    1.56
  -1   1  14   11.19    1.38
   1  -1 -13  535.83   13.65
  -1   1  13  555.47   13.69
   1  -1 -12  356.34    9.56
  -1   1  12  385.31    9.41
   1  -1 -11  885.10   21.53
  -1   1  11  853.49   20.16
   1  -1 -10  138.10    4.65
  -1   1  10  145.53    4.83
   1  -1  -9 2852.57   61.48
  -1   1   9 2901.89   60.07
   1  -1  -8    8.96    1.04
  -1   1   8    8.33    1.19
   1  -1  -7 4086.50   81.82
  -1   1   7 4185.99   83.94
   1  -1  -6 1342.20   30.61
  -1   1   6 1351.31   29.31
   1  -1  -5 7838.39  158.70
  -1   1   5 8682.50  234.31
   1  -1  -4 4256.51   85.10
  -1   1   4 4065.60   79.07
   1  -1  -3 3282.48   63.75
  -1   1   3 3291.37   90.56
   1  -1  -2 3490.35   71.67
  -1   1   2 3784.73   77.51
   1  -1  -1 3089.08   65.90
  -1   1   1 3204.23   66.83
   1  -1   0   27.45    0.86
  -1   1   0   27.45    0.86
   1  -1   1 1669.00   34.40
  -1   1  -1 1592.02   32.32
   1  -1   2 3841.63   93.35
  -1   1  -2 3234.95   71.71
   1  -1   3  408.89    9.74
  -1   1  -3  403.39   10.00
   1  -1   4  619.92   14.99
  -1   1  -4  647.67   15.96
   1  -1   5    7.48    0.45
  -1   1  -5    8.22    0.52
   1  -1   6  907.57   20.68
  -1   1  -6  931.07   21.87
   1  -1   7  263.32    7.33
  -1   1  -7  267.71    7.77
   1  -1   8    6.51    0.67
  -1   1  -8    6.69    0.67
   1  -1   9  306.65    8.15
  -1   1  -9  309.96    8.78
   1  -1  10    1.41    0.56
  -1   1 -10    1.71    0.67
   1  -1  11  815.33   18.82
  -1   1 -11  812.95   20.20
   1  -1  12    8.89    0.93
  -1   1 -12    5.36    0.74
   1  -1  13  152.45    4.80
  -1   1 -13  155.35    4.95
   1  -1  14   52.89    2.42
  -1   1 -14   61.26    2.60
   1  -1  15  906.53   20.72
  -1   1 -15  868.63   21.42
   1  -1  16    8.29    1.23
  -1   1 -16    9.04    1.38
   1  -1  17  256.52    7.55
  -1   1 -17  272.99    8.29
   1  -1  18   16.10    1.64
  -1   1 -18   17.70    1.86
   1  -1  19  183.25    6.47
  -1   1 -19  199.24    6.47
   1   0 -19  501.58   14.99
  -1   0  19  472.94   13.43
   1   0 -18  151.04    5.80
  -1   0  18  141.52    5.28
   1   0 -17 1212.73   30.24
  -1   0  17 1179.14   27.78
   1   0 -16   48.20    2.49
  -1   0  16   48.13    2.34
   1   0 -15  921.36   21.76
  -1   0  15  939.96   20.75
   1   0 -14  337.11    9.30
  -1   0  14  336.14    8.59
   1   0 -13  113.47    4.24
  -1   0  13  109.53    3.87
   1   0 -12  214.67    6.10
  -1   0  12  220.62    5.73
   1   0 -11    7.96    1.26
  -1   0  11    7.92    0.89
   1   0 -10   30.65    1.64
  -1   0  10   26.48    1.38
   1   0  -9  141.55    4.35
  -1   0   9  138.32    4.05
   1   0  -8   19.38    1.19
  -1   0   8   19.04    0.97
   1   0  -7  597.68   15.06
  -1   0   7  575.92   13.13
   1   0  -6    3.24    0.48
  -1   0   6    4.54    0.45
   1   0  -5  825.63   18.45
  -1   0   5  830.39   19.12
   1   0  -4 4117.00   82.94
  -1   0   4 4173.42   85.65
   1   0  -3 4740.75   98.93
  -1   0   3 5072.99  100.79
   1   0  -2 4648.67  142.60
  -1   0   2 4087.32  126.31
   1   0  -1  390.59   10.53
  -1   0   1  387.99    8.96
   1   0   0 2329.35   50.40
  -1   0   0 2665.35   55.86
   1   0   1  229.85    5.50
  -1   0  -1  235.69    5.54
   1   0   2 6199.29  133.86
  -1   0  -2 5461.50  116.82
   1   0   3 1016.65   22.50
  -1   0  -3 1008.54   22.35
   1   0   4 5424.83  112.40
  -1   0  -4 4535.60  100.20
   1   0   5 1494.01   31.61
  -1   0  -5 1475.60   33.06
   1   0   6 4593.44   90.64
  -1   0  -6 4917.49  137.76
   1   0   7  652.95   15.10
  -1   0  -7  644.02   16.07
   1   0   8 2132.57   45.78
  -1   0  -8 2037.13   43.59
   1   0   9 1395.72   30.98
  -1   0  -9 1323.30   28.56
   1   0  10  405.10   11.05
  -1   0 -10  380.37    9.41
   1   0  11  772.56   17.41
  -1   0 -11  797.66   19.30
   1   0  12    3.50    0.93
  -1   0 -12    4.91    0.82
   1   0  13  102.32    3.35
  -1   0 -13   91.57    3.35
   1   0  14  122.73    4.20
  -1   0 -14  113.44    4.13
   1   0  15    6.47    1.23
  -1   0 -15    5.10    1.19
   1   0  16    3.01    1.12
  -1   0 -16    3.57    1.30
   1   0  17   40.84    2.23
  -1   0 -17   49.95    2.90
   1   0  18    6.06    1.67
  -1   0 -18    9.00    1.64
   1   0  19   12.79    1.82
  -1   0 -19   10.93    1.86
   1   1 -19  302.04   12.68
  -1  -1  19  294.30   12.35
   1   1 -18  102.02    6.88
  -1  -1  18  102.06    5.21
   1   1 -17 1100.67   26.93
  -1  -1  17  979.94   29.42
   1   1 -16   28.41    2.08
  -1  -1  16   16.36    1.60
   1   1 -15  908.68   20.94
  -1  -1  15  913.96   29.08
   1   1 -14  626.06   15.29
  -1  -1  14  600.21   21.20
   1   1 -13 1748.93   37.30
  -1  -1  13 1613.62   47.75
   1   1 -12 1869.84   41.88
  -1  -1  12 1724.94   51.51
   1   1 -11  211.92    6.25
  -1  -1  11  187.90    7.77
   1   1 -10 3454.87   70.07
  -1  -1  10 3545.99   99.56
   1   1  -9  532.48   12.83
  -1  -1   9  550.11   19.79
   1   1  -8 1564.12   34.14
  -1  -1   8 1646.32   47.79
   1   1  -7  364.11    8.85
  -1  -1   7  370.25   13.13
   1   1  -6  523.89   12.53
  -1  -1   6  493.39   15.62
   1   1  -5   64.34    2.08
  -1  -1   5   57.28    2.34
   1   1  -4  584.77   13.35
  -1  -1   4  603.45   20.16
   1   1  -3 1521.91   35.70
  -1  -1   3 1673.50   47.38
   1   1  -2  312.97    8.41
  -1  -1   2  265.00   14.28
   1   1  -1  262.13   13.09
   1   1   0 3020.13   68.88
  -1  -1   0 2209.63   71.04
   1   1   1  508.42   13.54
  -1  -1  -1  510.43   16.59
   1   1   2 4063.70   81.53
   1   1   3 1291.50   27.67
  -1  -1  -3 1341.30   40.43
   1   1   4 3895.48   78.40
  -1  -1  -4 2881.73   95.92
   1   1   5 3556.33   72.52
  -1  -1  -5 3424.96   98.97
   1   1   6 2214.99   46.30
  -1  -1  -6 2211.90   68.88
   1   1   7 2873.59   58.09
  -1  -1  -7 2737.09   84.95
   1   1   8 1720.33   36.56
  -1  -1  -8 1650.74   50.36
   1   1   9 2871.84   59.06
  -1  -1  -9 2656.76   77.51
   1   1  10  270.35    7.40
  -1  -1 -10  249.82    9.97
   1   1  11 5662.34  109.75
  -1  -1 -11 5298.08  151.63
   1   1  12    1.75    0.97
  -1  -1 -12    0.89    0.89
   1   1  13 1568.25   33.14
  -1  -1 -13 1387.01   46.53
   1   1  14   82.08    3.38
  -1  -1 -14   76.32    4.17
   1   1  15 1115.43   25.37
  -1  -1 -15 1031.79   25.66
   1   1  16   92.94    4.17
  -1  -1 -16   85.99    3.87
   1   1  17  142.74    6.88
  -1  -1 -17  140.48    7.14
   1   1  18   67.24    4.43
  -1  -1 -18   54.04    3.64
   1   2 -19   13.87    1.93
  -1  -2  19   14.06    1.67
   1   2 -18  133.07    7.22
  -1  -2  18  133.86    6.10
   1   2 -17   92.72    3.79
  -1  -2  17   87.55    3.57
   1   2 -16  805.73   19.08
  -1  -2  16  771.33   17.52
   1   2 -15  125.38    4.83
  -1  -2  15  127.20    4.35
   1   2 -14  525.08   13.87
  -1  -2  14  536.05   13.28
   1   2 -13    4.50    0.97
  -1  -2  13    4.05    0.93
   1   2 -12 2287.62   49.58
  -1  -2  12 2288.26   47.98
   1   2 -11  434.55   11.60
  -1  -2  11  437.01   11.42
   1   2 -10 2844.13   59.32
  -1  -2  10 2868.05   58.35
   1   2  -9   80.52    2.83
  -1  -2   9   79.29    2.68
   1   2  -8 7090.93  141.89
  -1  -2   8 7279.02  138.76
   1   2  -7  240.04    6.55
  -1  -2   7  243.46    6.77
   1   2  -6 2877.79   57.98
  -1  -2   6 2629.01   61.74
   1   2  -5 1933.78   40.54
  -1  -2   5 1977.18   39.87
   1   2  -4 2662.71   53.78
  -1  -2   4 2681.16   54.75
   1   2  -3 3975.97   85.58
  -1  -2   3 4004.42   79.59
   1   2  -2 2418.80   48.98
  -1  -2   2 2334.56   47.16
   1   2  -1 2593.75   51.88
  -1  -2   1 2411.62   49.84
   1   2   0 1785.75   66.98
  -1  -2   0 1822.65   51.85
   1   2   1  549.48   14.91
  -1  -2  -1  546.95   12.76
   1   2   2   40.50    1.34
  -1  -2  -2   44.15    1.52
   1   2   3  360.17    9.22
  -1  -2  -3  350.35    8.81
   1   2   4  368.80    9.86
  -1  -2  -4  365.97    9.86
   1   2   5  113.99    3.79
  -1  -2  -5  117.75    3.61
   1   2   6  635.06   15.06
  -1  -2  -6  595.19   14.62
   1   2   7 1032.12   23.54
  -1  -2  -7  978.45   23.95
   1   2   8   27.00    1.41
  -1  -2  -8   32.02    1.52
   1   2   9 1906.92   40.28
  -1  -2  -9 1917.11   43.03
   1   2  10    2.94    0.78
  -1  -2 -10    4.43    0.82
   1   2  11 1382.29   31.50
  -1  -2 -11 1345.99   30.57
   1   2  12  550.93   14.06
  -1  -2 -12  547.21   14.62
   1   2  13 1257.62   28.49
  -1  -2 -13 1224.15   28.30
   1   2  14  430.95   11.79
  -1  -2 -14  434.15   12.31
   1   2  15 1306.71   29.12
  -1  -2 -15 1252.38   28.12
   1   2  16 1026.92   24.55
  -1  -2 -16 1012.63   23.91
   1   2  17  468.14   12.24
  -1  -2 -17  437.60   15.84
   1   2  18  563.65   24.92
  -1  -2 -18  625.50   22.02
   1   3 -20    3.12    1.52
  -1  -3  20    1.52    1.45
   1   3 -19  166.18    5.54
  -1  -3  19  148.81    5.10
   1   3 -18   45.71    2.72
  -1  -3  18   45.30    2.45
   1   3 -17  341.31    9.30
  -1  -3  17  316.54    8.55
   1   3 -16  123.07    4.83
  -1  -3  16  123.55    4.31
   1   3 -15   44.11    2.12
  -1  -3  15   44.41    2.01
   1   3 -14    1.45    0.82
  -1  -3  14    0.67    0.78
   1   3 -13  302.34    8.26
  -1  -3  13  276.64    7.29
   1   3 -12  180.79    5.58
  -1  -3  12  176.59    5.21
   1   3 -11  235.72    6.66
  -1  -3  11  240.67    6.55
   1   3 -10    4.09    0.71
  -1  -3  10    2.19    0.67
   1   3  -9  866.36   19.97
  -1  -3   9  865.02   20.34
   1   3  -8  627.29   15.58
  -1  -3   8  643.95   15.32
   1   3  -7  282.96    7.77
  -1  -3   7  264.70    8.33
   1   3  -6  723.58   16.81
  -1  -3   6  688.91   17.44
   1   3  -5 1305.04   28.04
  -1  -3   5 1260.78   26.89
   1   3  -4 1105.13   23.58
  -1  -3   4 1110.64   24.03
   1   3  -3 4773.15   96.70
  -1  -3   3 4845.15  139.88
   1   3  -2 1833.21   37.79
  -1  -3   2 1820.60   37.97
   1   3  -1 4708.58   99.19
  -1  -3   1 5480.14  156.47
   1   3   0   85.73    2.49
  -1  -3   0   81.23    2.98
   1   3   1 4328.96  123.26
  -1  -3  -1 4569.71  123.78
   1   3   2  275.48    7.22
  -1  -3  -2  276.64    7.40
   1   3   3 1535.15   32.92
  -1  -3  -3 1508.74   31.20
   1   3   4    2.72    0.56
  -1  -3  -4    2.16    0.52
   1   3   5 2747.13   59.58
  -1  -3  -5 2726.08   58.09
   1   3   6 1065.63   23.99
  -1  -3  -6 1053.92   25.07
   1   3   7  787.70   18.82
  -1  -3  -7  756.68   18.45
   1   3   8  665.82   16.36
  -1  -3  -8  625.13   15.88
   1   3   9   11.01    1.12
  -1  -3  -9   10.56    1.00
   1   3  10  114.89    3.91
  -1  -3 -10  111.73    4.13
   1   3  11    3.42    0.93
  -1  -3 -11    3.05    0.89
   1   3  12  174.43    5.76
  -1  -3 -12  168.07    5.84
   1   3  13  349.38    8.85
  -1  -3 -13  348.53    9.34
   1   3  14   57.16    2.75
  -1  -3 -14   53.71    2.90
   1   3  15   19.34    1.86
  -1  -3 -15   16.07    1.56
   1   3  16  368.80    9.93
  -1  -3 -16  382.15   10.60
   1   3  17  169.93    6.81
  -1  -3 -17  189.20    6.77
   1   4 -20   63.38    3.50
  -1  -4  20   57.09    3.05
   1   4 -19  179.64    6.99
  -1  -4  19  185.11    6.36
   1   4 -18   17.67    1.64
  -1  -4  18   19.19    1.75
   1   4 -17  284.37    8.93
  -1  -4  17  250.01    7.44
   1   4 -16  860.89   21.68
  -1  -4  16  845.53   20.01
   1   4 -15  669.91   16.51
  -1  -4  15  632.23   15.51
   1   4 -14  937.54   22.58
  -1  -4  14  958.74   22.09
   1   4 -13  147.13    4.57
  -1  -4  13  147.58    4.50
   1   4 -12 1873.64   40.80
  -1  -4  12 1934.11   40.87
   1   4 -11   17.29    1.12
  -1  -4  11   21.68    1.26
   1   4 -10  195.56    5.54
  -1  -4  10  197.04    5.47
   1   4  -9    1.38    0.56
  -1  -4   9    1.26    0.52
   1   4  -8 1796.54   37.79
  -1  -4   8 1754.66   38.27
   1   4  -7  136.72    4.17
  -1  -4   7  141.03    4.43
   1   4  -6  999.21   22.20
  -1  -4   6  967.33   22.06
   1   4  -5    8.18    0.60
  -1  -4   5    9.04    0.63
   1   4  -4  689.06   16.74
  -1  -4   4  679.32   15.36
   1   4  -3  194.78    5.32
  -1  -4   3  197.34    5.47
   1   4  -2  181.31    4.61
  -1  -4   2  188.97    5.10
   1   4  -1  426.63   10.27
  -1  -4   1  428.27   10.60
   1   4   0  243.20    5.95
  -1  -4   0  247.51    6.66
   1   4   1 4142.40   82.64
  -1  -4  -1 4052.44   82.16
   1   4   2  233.46    8.59
  -1  -4  -2  247.29    6.81
   1   4   3 1216.30   28.12
  -1  -4  -3 1211.43   26.07
   1   4   4 1135.33   26.11
  -1  -4  -4 1181.79   26.48
   1   4   5 1490.07   34.03
  -1  -4  -5 1532.95   33.21
   1   4   6  825.07   20.57
  -1  -4  -6  849.29   20.23
   1   4   7  352.32   10.04
  -1  -4  -7  365.93    9.67
   1   4   8 2139.38   45.15
  -1  -4  -8 2121.08   46.79
   1   4   9 1073.67   25.33
  -1  -4  -9 1100.04   25.37
   1   4  10  654.58   15.32
  -1  -4 -10  687.39   16.36
   1   4  11   79.41    3.01
  -1  -4 -11   75.91    3.05
   1   4  12  859.63   20.72
  -1  -4 -12  834.56   19.30
   1   4  13    4.83    1.26
  -1  -4 -13    0.11    0.97
   1   4  14  160.75    4.98
  -1  -4 -14  153.94    5.36
   1   4  15   39.16    2.53
  -1  -4 -15   37.75    2.57
   1   4  16   12.24    1.97
  -1  -4 -16   11.94    1.71
   1   4  17   18.08    2.23
  -1  -4 -17   16.03    2.27
   1   5 -20    3.79    1.41
  -1  -5  20    1.75    1.79
   1   5 -19    6.84    1.49
  -1  -5  19    8.89    1.71
   1   5 -18   13.24    1.71
  -1  -5  18   10.60    1.41
   1   5 -17   11.23    1.38
  -1  -5  17   10.97    1.38
   1   5 -16   45.75    2.31
  -1  -5  16   39.72    1.97
   1   5 -15    3.57    0.97
  -1  -5  15    2.42    0.93
   1   5 -14  349.38    9.52
  -1  -5  14  334.92    9.45
   1   5 -13   61.44    2.53
  -1  -5  13   58.58    2.31
   1   5 -12 1055.37   23.51
  -1  -5  12 1082.30   24.47
   1   5 -11  242.87    6.69
  -1  -5  11  245.25    6.84
   1   5 -10 3295.65   66.24
  -1  -5  10 3380.11   71.82
   1   5  -9  983.74   22.87
  -1  -5   9  937.84   21.72
   1   5  -8 2647.57   54.45
  -1  -5   8 2666.20   56.20
   1   5  -7 2775.33   54.82
  -1  -5   7 2809.92   58.54
   1   5  -6 1231.03   26.26
  -1  -5   6 1252.45   27.67
   1   5  -5 1670.64   41.77
  -1  -5   5 1613.33   33.99
   1   5  -4 2021.77   42.03
  -1  -5   4 2046.21   45.45
   1   5  -3 3446.61   69.85
  -1  -5   3 3272.85   65.50
   1   5  -2  924.38   21.57
  -1  -5   2  929.99   20.60
   1   5  -1 1467.76   31.65
  -1  -5   1 1484.42   30.72
   1   5   0   59.92    2.08
  -1  -5   0   56.90    2.01
   1   5   1 3519.62   71.26
  -1  -5  -1 3457.32   70.00
   1   5   2   32.25    1.38
  -1  -5  -2   34.89    2.01
   1   5   3  618.10   21.65
  -1  -5  -3  600.80   13.95
   1   5   4   59.84    2.19
  -1  -5  -4   57.91    2.19
   1   5   5   42.59    1.71
  -1  -5  -5   48.16    1.90
   1   5   6  379.70   10.56
  -1  -5  -6  393.79   10.38
   1   5   7  417.15   11.49
  -1  -5  -7  427.71   11.23
   1   5   8  997.68   23.65
  -1  -5  -8  998.69   23.28
   1   5   9    1.26    0.86
  -1  -5  -9    1.79    0.78
   1   5  10  282.25    8.22
  -1  -5 -10  268.94    7.18
   1   5  11    1.90    1.08
  -1  -5 -11    3.05    1.04
   1   5  12  418.19   10.82
  -1  -5 -12  421.84   11.05
   1   5  13   26.70    2.31
  -1  -5 -13   19.38    1.71
   1   5  14  521.92   15.51
  -1  -5 -14  522.77   13.17
   1   5  15  296.39    8.55
  -1  -5 -15  261.98    8.44
   1   5  16  178.15    6.21
  -1  -5 -16  192.99    7.18
   1   6 -20  516.38   15.06
  -1  -6  20  534.71   16.51
   1   6 -19   31.91    2.34
  -1  -6  19   28.64    2.01
   1   6 -18  180.72    5.62
  -1  -6  18  168.37    5.28
   1   6 -17  268.86    7.81
  -1  -6  17  261.16    7.40
   1   6 -16  232.01    6.55
  -1  -6  16  255.73    7.62
   1   6 -15  108.71    3.64
  -1  -6  15  115.56    3.91
   1   6 -14    0.56    0.71
  -1  -6  14    1.75    0.74
   1   6 -13  102.13    3.64
  -1  -6  13  109.68    4.05
   1   6 -12   12.20    0.97
  -1  -6  12   14.24    1.15
   1   6 -11    1.64    0.71
  -1  -6  11    2.38    0.63
   1   6 -10  495.66   12.05
  -1  -6  10  528.87   13.05
   1   6  -9   90.12    3.01
  -1  -6   9   81.90    2.90
   1   6  -8  788.07   17.70
  -1  -6   8  778.55   18.19
   1   6  -7 1284.36   28.56
  -1  -6   7 1242.74   27.22
   1   6  -6  691.07   15.40
  -1  -6   6  665.56   16.22
   1   6  -5 2954.41   60.77
  -1  -6   5 3017.34   61.81
   1   6  -4   95.14    3.12
  -1  -6   4   93.80    2.98
   1   6  -3 5753.20  113.73
  -1  -6   3 5628.57  111.09
   1   6  -2    2.23    0.56
  -1  -6   2    4.95    0.60
   1   6  -1 2725.01   57.87
  -1  -6   1 2771.76   56.05
   1   6   0  659.79   15.55
  -1  -6   0  625.91   14.99
   1   6   1 5821.93  114.85
  -1  -6  -1 6068.70  118.64
   1   6   2  715.39   17.29
  -1  -6  -2  740.28   17.00
   1   6   3 2383.91   50.32
  -1  -6  -3 2282.75   70.37
   1   6   4 1779.47   53.93
  -1  -6  -4 1737.48   37.19
   1   6   5 2781.65   59.21
  -1  -6  -5 2896.61   60.44
   1   6   6 1157.94   27.49
  -1  -6  -6 1120.08   26.41
   1   6   7  126.71    4.72
  -1  -6  -7  129.39    4.61
   1   6   8  659.16   15.66
  -1  -6  -8  661.69   16.92
   1   6   9   29.94    1.82
  -1  -6  -9   29.46    1.79
   1   6  10  242.08    6.84
  -1  -6 -10  250.86    7.36
   1   6  11   55.79    2.53
  -1  -6 -11   57.02    2.60
   1   6  12  287.12    7.70
  -1  -6 -12  283.55    7.59
   1   6  13  138.47    4.87
  -1  -6 -13  130.21    4.50
   1   6  14    2.57    1.75
  -1  -6 -14    0.67    1.52
   1   6  15    3.61    1.86
  -1  -6 -15    4.31    1.71
   1   7 -20   87.96    4.43
  -1  -7  20   91.68    4.57
   1   7 -19  193.03    7.29
  -1  -7  19  216.20    7.07
   1   7 -18  778.66   18.63
  -1  -7  18  711.60   17.07
   1   7 -17  286.60    8.07
  -1  -7  17  275.30    8.00
   1   7 -16  499.94   12.27
  -1  -7  16  503.51   13.28
   1   7 -15 1504.99   32.02
  -1  -7  15 1509.49   33.88
   1   7 -14  451.66   10.71
  -1  -7  14  458.02   11.68
   1   7 -13 1496.77   31.84
  -1  -7  13 1625.56   37.23
   1   7 -12    6.77    0.86
  -1  -7  12    5.10    0.74
   1   7 -11 1232.96   26.82
  -1  -7  11 1149.39   26.29
   1   7 -10    5.65    0.78
  -1  -7  10    5.99    0.82
   1   7  -9  271.21    7.22
  -1  -7   9  287.50    7.74
   1   7  -8   70.70    2.38
  -1  -7   8   65.42    2.31
   1   7  -7  831.92   19.27
  -1  -7   7  792.31   19.01
   1   7  -6  136.20    4.05
  -1  -7   6  142.89    4.57
   1   7  -5   42.85    1.67
  -1  -7   5   46.01    1.71
   1   7  -4  611.63   15.21
  -1  -7   4  637.59   15.66
   1   7  -3  771.70   17.70
  -1  -7   3  792.90   18.45
   1   7  -2    3.35    0.52
  -1  -7   2    2.83    0.60
   1   7  -1 1533.36   33.25
  -1  -7   1 1514.69   31.73
   1   7   0  748.31   17.37
  -1  -7   0  754.26   16.92
   1   7   1 1350.90   31.54
  -1  -7  -1 1307.68   29.42
   1   7   2 3258.42   66.50
  -1  -7  -2 3207.72   63.60
   1   7   3  937.92   22.24
  -1  -7  -3  935.13   21.65
   1   7   4 2526.36   55.94
  -1  -7  -4 2460.05   72.56
   1   7   5  826.38   27.67
  -1  -7  -5  931.00   22.06
   1   7   6 3487.82   75.02
  -1  -7  -6 3449.73   68.84
   1   7   7  218.36    6.92
  -1  -7  -7  221.85    6.55
   1   7   8 3036.01   64.01
  -1  -7  -8 2962.66   62.07
   1   7   9  156.06    5.32
  -1  -7  -9  166.18    5.58
   1   7  10 3324.58   69.70
  -1  -7 -10 3234.02   65.53
   1   7  11  249.78    7.77
  -1  -7 -11  261.91    7.77
   1   7  12  656.96   17.11
  -1  -7 -12  649.08   16.29
   1   7  13  197.53    7.07
  -1  -7 -13  204.19    6.40
   1   7  14  713.83   18.56
  -1  -7 -14  694.34   18.04
   1   7  15   51.36    3.24
  -1  -7 -15   53.11    3.57
   1   8 -19  237.73    7.33
  -1  -8  19  231.19    8.00
   1   8 -18    5.21    1.23
  -1  -8  18    3.72    1.08
   1   8 -17  255.66    6.92
  -1  -8  17  260.35    7.62
   1   8 -16    5.65    1.00
  -1  -8  16    7.85    1.12
   1   8 -15  564.47   13.61
  -1  -8  15  555.36   14.47
   1   8 -14   97.52    3.35
  -1  -8  14  105.22    3.61
   1   8 -13 1390.73   30.72
  -1  -8  13 1297.71   29.49
   1   8 -12   40.39    1.93
  -1  -8  12   40.06    1.82
   1   8 -11 2299.90   47.20
  -1  -8  11 2181.74   46.04
   1   8 -10  905.97   21.16
  -1  -8  10  890.83   21.13
   1   8  -9 2329.06   49.17
  -1  -8   9 2289.52   48.57
   1   8  -8 1138.20   24.29
  -1  -8   8 1115.17   24.99
   1   8  -7 1681.05   35.11
  -1  -8   7 1776.42   39.13
   1   8  -6 1740.93   37.42
  -1  -8   6 1646.69   35.30
   1   8  -5  351.91    9.07
  -1  -8   5  375.94    9.30
   1   8  -4 1876.69   40.28
  -1  -8   4 1875.27   40.28
   1   8  -3  798.48   18.45
  -1  -8   3  783.05   18.67
   1   8  -2 1583.50   33.99
  -1  -8   2 1568.14   33.36
   1   8  -1    2.72    0.56
  -1  -8   1    3.20    0.56
   1   8   0  401.86   10.41
  -1  -8   0  405.62   10.64
   1   8   1  426.56   11.34
  -1  -8  -1  435.19   10.75
   1   8   2    2.75    0.71
  -1  -8  -2    5.54    0.93
   1   8   3  511.13   13.28
  -1  -8  -3  519.02   12.94
   1   8   4  220.10    6.66
  -1  -8  -4  232.23    6.21
   1   8   5   20.23    1.52
  -1  -8  -5   20.79    2.01
   1   8   6 1029.22   33.88
  -1  -8  -6 1052.69   24.51
   1   8   7   22.13    1.64
  -1  -8  -7   20.20    1.60
   1   8   8  492.80   13.39
  -1  -8  -8  492.50   12.91
   1   8   9  272.58    8.03
  -1  -8  -9  286.86    8.89
   1   8  10 1280.83   29.64
  -1  -8 -10 1338.07   30.46
   1   8  11  702.82   17.15
  -1  -8 -11  728.11   17.96
   1   8  12  666.75   17.11
  -1  -8 -12  709.41   17.11
   1   8  13 1134.29   26.93
  -1  -8 -13 1167.09   26.70
   1   8  14  377.02   11.94
  -1  -8 -14  393.49   11.46
   1   9 -19   61.14    2.72
  -1  -9  19   62.67    3.01
   1   9 -18   37.82    2.23
  -1  -9  18   37.97    2.19
   1   9 -17    3.27    0.93
  -1  -9  17    6.17    1.19
   1   9 -16   20.34    1.38
  -1  -9  16   17.67    1.30
   1   9 -15    1.52    0.97
  -1  -9  15    0.82    0.78
   1   9 -14  201.36    5.65
  -1  -9  14  193.36    5.99
   1   9 -13    5.73    0.93
  -1  -9  13    5.69    0.86
   1   9 -12  106.63    3.27
  -1  -9  12  116.26    3.98
   1   9 -11   31.02    1.60
  -1  -9  11   31.91    1.71
   1   9 -10  473.35   11.38
  -1  -9  10  478.78   12.91
   1   9  -9  622.45   14.62
  -1  -9   9  611.40   14.88
   1   9  -8  482.72   11.83
  -1  -9   8  470.93   12.09
   1   9  -7  493.91   12.57
  -1  -9   7  490.94   12.09
   1   9  -6 2865.03   60.18
  -1  -9   6 3084.88   63.60
   1   9  -5  204.00    5.95
  -1  -9   5  203.85    5.91
   1   9  -4 2692.46   54.86
  -1  -9   4 2595.13   54.26
   1   9  -3  103.73    3.46
  -1  -9   3   92.20    3.24
   1   9  -2 2600.89   53.59
  -1  -9   2 2556.30   51.85
   1   9  -1    6.95    0.82
  -1  -9   1    6.25    0.82
   1   9   0 1640.14   37.56
  -1  -9   0 1601.69   34.55
   1   9   1  337.52    9.60
  -1  -9  -1  339.90    8.55
   1   9   2 2462.32   52.48
  -1  -9  -2 2419.84   50.66
   1   9   3  518.76   14.02
  -1  -9  -3  507.86   12.76
   1   9   4  259.12    8.00
  -1  -9  -4  245.62    7.07
   1   9   5  855.20   21.72
  -1  -9  -5  839.91   19.67
   1   9   6  223.30    6.21
  -1  -9  -6  212.59    8.48
   1   9   7   45.15    2.68
  -1  -9  -7   39.68    2.23
   1   9   8  230.56    6.92
  -1  -9  -8  236.43    7.25
   1   9   9    4.39    1.41
  -1  -9  -9    6.25    1.41
   1   9  10    2.31    1.34
  -1  -9 -10    7.10    1.38
   1   9  11  163.16    6.14
  -1  -9 -11  167.44    5.99
   1   9  12  112.66    4.46
  -1  -9 -12  115.33    4.17
   1   9  13   49.09    2.86
  -1  -9 -13   57.72    3.05
   1  10 -19   59.84    2.83
  -1 -10  19   71.33    3.50
   1  10 -18   42.92    2.27
  -1 -10  18   47.20    2.53
   1  10 -17  681.88   16.29
  -1 -10  17  714.58   17.33
   1  10 -16    4.43    1.15
  -1 -10  16    4.91    0.93
   1  10 -15  223.15    6.32
  -1 -10  15  227.80    7.14
   1  10 -14   11.42    1.08
  -1 -10  14   12.76    1.15
   1  10 -13  486.96   12.24
  -1 -10  13  473.83   12.31
   1  10 -12    2.98    0.82
  -1 -10  12    1.97    0.67
   1  10 -11  528.13   12.87
  -1 -10  11  506.41   13.54
   1  10 -10   56.72    2.19
  -1 -10  10   63.19    2.83
   1  10  -9  783.46   18.93
  -1 -10   9  798.41   17.93
   1  10  -8   30.83    1.52
  -1 -10   8   34.37    1.56
   1  10  -7  305.76    7.85
  -1 -10   7  289.17    7.85
   1  10  -6    3.24    0.60
  -1 -10   6    2.72    1.12
   1  10  -5   93.58    3.27
  -1 -10   5   88.37    3.12
   1  10  -4  302.45    7.55
  -1 -10   4  294.34    8.11
   1  10  -3  166.14    4.72
  -1 -10   3  165.17    4.69
   1  10  -2  853.08   20.08
  -1 -10   2  829.17   18.82
   1  10  -1  737.30   18.04
  -1 -10   1  719.15   17.00
   1  10   0  493.28   12.98
  -1 -10   0  495.96   12.53
   1  10   1  996.87   23.28
  -1 -10  -1  998.76   22.35
   1  10   2  445.79   11.68
  -1 -10  -2  462.45   11.31
   1  10   3 1232.03   29.31
  -1 -10  -3 1254.64   28.75
   1  10   4  285.60    8.89
  -1 -10  -4  300.55    8.03
   1  10   5  963.84   24.70
  -1 -10  -5  970.61   22.24
   1  10   6  183.32    6.10
  -1 -10  -6  191.02    5.84
   1  10   7 1789.77   38.79
  -1 -10  -7 1849.02   41.40
   1  10   8   13.69    1.34
  -1 -10  -8   11.01    1.45
   1  10   9  885.92   22.91
  -1 -10  -9  929.92   21.98
   1  10  10    8.63    1.64
  -1 -10 -10    6.66    1.60
   1  10  11  197.04    6.84
  -1 -10 -11  189.76    6.03
   1  10  12   43.63    2.98
  -1 -10 -12   41.51    2.72
   1  11 -19    0.82    1.30
  -1 -11  19    0.37    1.04
   1  11 -18    2.83    1.12
  -1 -11  18    2.72    1.04
   1  11 -17   33.58    1.82
  -1 -11  17   40.69    2.05
   1  11 -16    1.15    0.93
  -1 -11  16    0.41    0.82
   1  11 -15  228.44    6.66
  -1 -11  15  227.43    7.07
   1  11 -14  123.96    4.02
  -1 -11  14  124.52    4.13
   1  11 -13  802.72   18.22
  -1 -11  13  818.86   20.27
   1  11 -12  371.59    9.60
  -1 -11  12  366.94    9.34
   1  11 -11  423.55   10.90
  -1 -11  11  442.96   11.42
   1  11 -10 1065.71   25.14
  -1 -11  10 1043.69   23.32
   1  11  -9  352.84    9.00
  -1 -11   9  361.70    9.78
   1  11  -8  463.38   11.34
  -1 -11   8  468.96   12.31
   1  11  -7   98.89    3.38
  -1 -11   7  100.23    3.12
   1  11  -6 1238.39   28.34
  -1 -11   6 1233.22   27.63
   1  11  -5  384.16   10.53
  -1 -11   5  376.13    9.89
   1  11  -4 1268.22   27.75
  -1 -11   4 1319.51   29.53
   1  11  -3   84.98    3.38
  -1 -11   3   87.92    3.24
   1  11  -2 1548.91   34.37
  -1 -11   2 1490.85   32.47
   1  11  -1    2.05    0.74
  -1 -11   1    2.05    0.71
   1  11   0  201.95    6.29
  -1 -11   0  211.74    6.03
   1  11   1   46.86    2.34
  -1 -11  -1   51.59    2.34
   1  11   2  108.45    3.76
  -1 -11  -2  102.58    3.50
   1  11   3  265.78    7.96
  -1 -11  -3  249.75    6.77
   1  11   4   45.63    2.42
  -1 -11  -4   45.71    2.53
   1  11   5   29.98    1.79
  -1 -11  -5   24.73    1.82
   1  11   6  254.43    8.96
  -1 -11  -6  247.22    7.03
   1  11   7  542.82   15.17
  -1 -11  -7  515.89   14.28
   1  11   8    1.34    1.08
  -1 -11  -8    1.04    1.12
   1  11   9  163.31    5.95
  -1 -11  -9  166.47    8.29
   1  11  10  108.94    4.43
  -1 -11 -10  113.10    4.24
   1  11  11  270.02    9.07
  -1 -11 -11  270.24    9.04
   1  12 -18   43.96    2.34
  -1 -12  18   48.31    2.57
   1  12 -17   68.88    2.75
  -1 -12  17   73.31    3.09
   1  12 -16   14.39    1.41
  -1 -12  16   13.39    1.19
   1  12 -15    0.37    0.82
  -1 -12  15    1.00    0.82
   1  12 -14  108.90    4.02
  -1 -12  14  110.76    4.13
   1  12 -13    3.68    0.86
  -1 -12  13    3.98    0.82
   1  12 -12   34.66    1.86
  -1 -12  12   32.73    2.05
   1  12 -11  367.35    9.86
  -1 -12  11  366.75    9.86
   1  12 -10  296.20    8.15
  -1 -12  10  303.30    9.48
   1  12  -9  115.33    3.79
  -1 -12   9  118.79    3.79
   1  12  -8  847.91   18.93
  -1 -12   8  896.63   21.13
   1  12  -7   14.99    1.23
  -1 -12   7   16.10    1.30
   1  12  -6 1064.15   23.80
  -1 -12   6 1116.03   24.70
   1  12  -5   82.75    3.35
  -1 -12   5   75.35    2.68
   1  12  -4 2364.76   50.25
  -1 -12   4 2291.27   48.13
   1  12  -3  189.49    5.84
  -1 -12   3  197.90    6.25
   1  12  -2 1212.13   26.74
  -1 -12   2 1271.08   28.53
   1  12  -1  540.29   14.54
  -1 -12   1  542.90   13.31
   1  12   0 1733.83   38.05
  -1 -12   0 1784.04   36.97
   1  12   1  750.88   18.60
  -1 -12  -1  741.58   16.62
   1  12   2  456.20   12.65
  -1 -12  -2  450.14   11.72
   1  12   3 1728.40   39.91
  -1 -12  -3 1764.89   38.31
   1  12   4  201.25    6.92
  -1 -12  -4  197.34    5.95
   1  12   5  248.04    7.03
  -1 -12  -5  261.09    7.59
   1  12   6   33.73    2.19
  -1 -12  -6   38.16    2.42
   1  12   7  387.39   10.38
  -1 -12  -7  397.96   11.49
   1  12   8  140.66    7.59
  -1 -12  -8  133.11    6.51
   1  12   9   74.57    6.62
  -1 -12  -9   67.28    5.17
   1  12  10    2.83    1.97
  -1 -12 -10    3.98    1.79
   1  13 -17   56.90    2.79
  -1 -13  17   52.59    2.72
   1  13 -16  567.07   14.32
  -1 -13  16  557.59   14.58
   1  13 -15    1.82    0.89
  -1 -13  15    1.93    0.93
   1  13 -14  412.54   11.34
  -1 -13  14  393.90   11.31
   1  13 -13    2.19    0.89
  -1 -13  13    1.52    0.86
   1  13 -12  136.83    4.17
  -1 -13  12  141.26    5.06
   1  13 -11   73.83    2.72
  -1 -13  11   80.30    3.38
   1  13 -10  416.00   11.31
  -1 -13  10  410.49   10.45
   1  13  -9  263.54    6.99
  -1 -13   9  268.49    7.44
   1  13  -8  104.88    3.79
  -1 -13   8  109.23    3.72
   1  13  -7  107.93    3.64
  -1 -13   7  100.87    3.16
   1  13  -6  114.48    4.09
  -1 -13   6  111.13    3.46
   1  13  -5    4.28    0.89
  -1 -13   5    5.91    1.00
   1  13  -4  372.26   10.12
  -1 -13   4  374.01    9.97
   1  13  -3  332.05    9.00
  -1 -13   3  330.49    8.78
   1  13  -2  287.12    8.44
  -1 -13   2  279.17    7.66
   1  13  -1  730.27   17.59
  -1 -13   1  702.04   17.07
   1  13   0  152.60    5.54
  -1 -13   0  153.38    4.72
   1  13   1  681.40   18.34
  -1 -13  -1  703.53   16.81
   1  13   2  127.79    4.61
  -1 -13  -2  126.08    4.39
   1  13   3 1990.23   49.47
  -1 -13  -3 2097.24   46.27
   1  13   4   14.58    1.49
  -1 -13  -4   15.99    1.75
   1  13   5 1859.58   44.11
  -1 -13  -5 1821.90   40.76
   1  13   6  165.54    5.99
  -1 -13  -6  163.68    5.73
   1  13   7  835.71   22.32
  -1 -13  -7  816.71   22.17
   1  13   8  225.01    7.36
  -1 -13  -8  229.55    6.99
   1  14 -17    1.93    1.26
  -1 -14  17    0.33    1.04
   1  14 -16  293.22    9.48
  -1 -14  16  301.26    9.82
   1  14 -15    6.55    1.30
  -1 -14  15    4.05    0.86
   1  14 -14  475.32   12.42
  -1 -14  14  488.41   12.57
   1  14 -13  352.73   10.38
  -1 -14  13  364.60    9.45
   1  14 -12  422.50   11.98
  -1 -14  12  445.97   13.43
   1  14 -11  539.33   14.02
  -1 -14  11  533.45   14.73
   1  14 -10  261.02    7.33
  -1 -14  10  281.58    8.52
   1  14  -9  479.89   11.98
  -1 -14   9  469.96   13.02
   1  14  -8  574.81   14.54
  -1 -14   8  615.12   15.81
   1  14  -7  754.33   18.22
  -1 -14   7  731.39   17.00
   1  14  -6    2.57    1.08
  -1 -14   6   -0.11    1.08
   1  14  -5  757.98   19.45
  -1 -14   5  722.91   16.66
   1  14  -4   18.22    1.41
  -1 -14   4   17.07    1.41
   1  14  -3  184.59    5.95
  -1 -14   3  188.42    5.99
   1  14  -2  439.43   11.79
  -1 -14   2  449.28   11.23
   1  14  -1  193.81    6.32
  -1 -14   1  208.43    6.14
   1  14   0   71.48    3.05
  -1 -14   0   67.99    2.86
   1  14   1  186.59    6.06
  -1 -14  -1  192.58    6.03
   1  14   2   30.13    2.12
  -1 -14  -2   29.49    2.31
   1  14   3   59.66    2.83
  -1 -14  -3   57.02    2.79
   1  14   4   71.71    3.27
  -1 -14  -4   67.54    3.01
   1  14   5  498.90   14.06
  -1 -14  -5  507.04   14.36
   1  14   6   34.85    2.31
  -1 -14  -6   40.32    2.79
   1  14   7  220.51    9.19
  -1 -14  -7  207.87    7.14
   1  15 -15   23.39    1.86
  -1 -15  15   23.02    1.79
   1  15 -14    7.29    1.19
  -1 -15  14    9.37    1.41
   1  15 -13   20.72    1.60
  -1 -15  13   19.45    1.41
   1  15 -12   24.77    1.71
  -1 -15  12   25.22    1.93
   1  15 -11  449.58   11.83
  -1 -15  11  476.95   14.06
   1  15 -10  120.84    4.46
  -1 -15  10  117.94    4.09
   1  15  -9  655.48   16.33
  -1 -15   9  682.11   17.11
   1  15  -8    9.74    1.26
  -1 -15   8    8.29    1.15
   1  15  -7 1104.95   25.74
  -1 -15   7 1086.80   26.85
   1  15  -6   46.04    2.31
  -1 -15   6   45.45    2.27
   1  15  -5  512.84   13.54
  -1 -15   5  517.34   13.91
   1  15  -4   90.97    3.64
  -1 -15   4   87.70    3.35
   1  15  -3 1210.76   27.97
  -1 -15   3 1208.38   28.23
   1  15  -2   84.61    3.38
  -1 -15   2   90.19    3.76
   1  15  -1  775.83   19.49
  -1 -15   1  744.66   17.74
   1  15   0  536.68   14.02
  -1 -15   0  526.16   13.61
   1  15   1  239.52    7.70
  -1 -15  -1  259.42    7.29
   1  15   2  397.44   11.64
  -1 -15  -2  420.87   11.46
   1  15   3   18.89    1.82
  -1 -15  -3   15.51    2.05
   1  15   4   71.37    3.83
  -1 -15  -4   81.23    3.68
   1  15   5    3.05    1.49
  -1 -15  -5    1.97    1.97
   1  16 -14   86.40    3.53
  -1 -16  14   83.61    3.72
   1  16 -13   19.01    1.67
  -1 -16  13   20.46    1.45
   1  16 -12  197.60    6.21
  -1 -16  12  190.61    6.73
   1  16 -11    9.34    1.49
  -1 -16  11   10.12    1.30
   1  16 -10   14.80    1.49
  -1 -16  10   12.57    1.64
   1  16  -9    8.48    1.38
  -1 -16   9    6.36    1.38
   1  16  -8   36.30    2.08
  -1 -16   8   34.92    2.19
   1  16  -7   81.23    3.42
  -1 -16   7   82.83    3.35
   1  16  -6   29.79    2.01
  -1 -16   6   32.32    2.08
   1  16  -5   33.66    2.27
  -1 -16   5   31.73    2.08
   1  16  -4  323.98    9.74
  -1 -16   4  327.96    9.60
   1  16  -3   99.82    3.64
  -1 -16   3  106.63    3.57
   1  16  -2  247.33    8.48
  -1 -16   2  246.36    6.81
   1  16  -1   19.60    1.60
  -1 -16   1   18.89    1.82
   1  16   0  709.29   18.86
  -1 -16   0  689.95   16.77
   1  16   1  121.88    4.98
  -1 -16  -1  127.46    4.69
   1  16   2  509.76   14.28
  -1 -16  -2  450.03   13.95
   1  16   3    6.84    1.34
  -1 -16  -3    7.85    2.34
   1  17 -12    3.91    1.19
  -1 -17  12    3.64    1.19
   1  17 -11  238.33    8.22
  -1 -17  11  250.56    8.55
   1  17 -10   21.20    1.86
  -1 -17  10   19.12    1.67
   1  17  -9  102.73    4.39
  -1 -17   9   95.47    4.09
   1  17  -8   17.18    1.60
  -1 -17   8   17.11    1.56
   1  17  -7  555.13   16.55
  -1 -17   7  569.45   14.50
   1  17  -6    9.56    1.26
  -1 -17   6   10.64    1.45
   1  17  -5  148.51    6.06
  -1 -17   5  171.42    5.73
   1  17  -4   43.96    2.68
  -1 -17   4   46.19    2.57
   1  17  -3  108.12    4.31
  -1 -17   3  101.42    4.39
   1  17  -2   45.37    2.53
  -1 -17   2   42.99    2.42
   1  17  -1   37.79    2.42
  -1 -17   1   41.77    2.83
   1  17   0   24.66    2.12
  -1 -17   0   27.97    2.42
   1  17   1   31.73    2.98
  -1 -17  -1   33.32    2.83
   1  18  -9   68.62    3.57
  -1 -18   9   74.72    4.17
   1  18  -8   34.14    2.31
  -1 -18   8   35.70    2.31
   1  18  -7  190.02    6.69
  -1 -18   7  199.13    6.99
   1  18  -6   59.88    3.05
  -1 -18   6   71.48    3.16
   1  18  -5  258.34    9.71
  -1 -18   5  278.24    8.96
   1  18  -4  174.10    6.77
  -1 -18   4  185.78    6.43
   1  18  -3  122.18    6.66
  -1 -18   3  116.75    6.03
   2 -19   5    3.05    1.56
  -2  19  -5    2.79    1.38
   2 -19   6  138.13    6.10
  -2  19  -6  132.93    8.11
   2 -19   7   -0.45    1.75
  -2  19  -7    1.00    1.26
   2 -18   0    8.18    1.00
  -2  18   0   10.15    0.97
   2 -18   1   10.64    2.08
  -2  18  -1    4.91    0.63
   2 -18   2   78.59    4.35
  -2  18  -2   79.37    4.95
   2 -18   3    5.10    2.19
  -2  18  -3    8.59    1.71
   2 -18   4  242.64   10.08
  -2  18  -4  240.86    9.30
   2 -18   5   26.44    2.23
  -2  18  -5   20.46    2.19
   2 -18   6  139.02    6.77
  -2  18  -6  141.81    6.40
   2 -18   7  210.88    7.70
  -2  18  -7  227.91    8.78
   2 -18   8  131.59    5.73
  -2  18  -8  133.11    5.95
   2 -18   9   63.52    3.79
  -2  18  -9   69.44    4.35
   2 -18  10   19.08    0.89
  -2  18 -10   22.17    1.23
   2 -18  11   82.23    3.91
  -2  18 -11   88.48    4.43
   2 -17  -3   91.75    3.91
  -2  17   3   97.70    4.39
   2 -17  -2  390.71   11.94
  -2  17   2  387.92   10.90
   2 -17  -1  101.05    3.64
  -2  17   1  118.64    3.83
   2 -17   0   30.20    1.75
  -2  17   0   33.47    1.67
   2 -17   1  109.01    3.91
  -2  17  -1  118.72    3.79
   2 -17   2   32.21    2.53
  -2  17  -2   18.60    1.08
   2 -17   3  130.10    6.47
  -2  17  -3  129.88    5.62
   2 -17   4    1.38    1.26
  -2  17  -4    0.48    0.97
   2 -17   5   63.34    3.16
  -2  17  -5   60.85    3.05
   2 -17   6   22.06    1.97
  -2  17  -6   21.35    1.52
   2 -17   7   10.75    1.23
  -2  17  -7    9.89    1.38
   2 -17   8  157.88    6.69
  -2  17  -8  112.88    3.46
   2 -17   9   21.57    1.04
  -2  17  -9   21.94    1.04
   2 -17  10    7.85    0.74
  -2  17 -10    7.29    0.71
   2 -17  11  131.07    6.81
  -2  17 -11  110.87    5.47
   2 -17  12    1.23    1.64
  -2  17 -12    0.19    1.52
   2 -17  13   84.13    5.73
  -2  17 -13   78.18    4.09
   2 -16  -5   86.73    3.53
  -2  16   5   98.11    4.09
   2 -16  -4  334.69    9.41
  -2  16   4  348.49   10.53
   2 -16  -3   91.68    3.27
  -2  16   3   95.03    3.46
   2 -16  -2  258.78    6.88
  -2  16   2  272.66    8.07
   2 -16  -1  520.47   12.72
  -2  16   1  509.24   14.28
   2 -16   0  283.52    8.29
  -2  16   0  287.35    8.44
   2 -16   1  563.31   13.72
  -2  16  -1  540.44   13.46
   2 -16   2    2.83    0.60
  -2  16  -2    3.31    0.63
   2 -16   3 1073.44   32.25
  -2  16  -3  776.95   18.19
   2 -16   4   -0.11    1.23
  -2  16  -4    2.16    1.15
   2 -16   5  272.84   11.83
  -2  16  -5  266.30   10.27
   2 -16   6   31.02    2.16
  -2  16  -6   22.98    1.12
   2 -16   7  347.15    8.78
  -2  16  -7  388.29    9.74
   2 -16   8   16.85    1.04
  -2  16  -8   16.14    1.04
   2 -16   9   46.90    1.71
  -2  16  -9   43.22    1.64
   2 -16  10   97.44    3.16
  -2  16 -10   85.88    2.90
   2 -16  11    2.79    1.04
  -2  16 -11    2.98    1.26
   2 -16  12   14.06    1.82
  -2  16 -12   17.29    1.82
   2 -16  13   83.91    4.98
  -2  16 -13   83.94    4.43
   2 -16  14    0.37    1.90
  -2  16 -14    0.93    1.41
   2 -16  15   19.97    2.34
  -2  16 -15   26.63    2.94
   2 -15  -7   17.00    1.93
  -2  15   7   16.96    1.71
   2 -15  -6    6.17    1.49
  -2  15   6    3.12    1.38
   2 -15  -5   24.66    1.93
  -2  15   5   24.25    1.75
   2 -15  -4    9.00    1.38
  -2  15   4   12.01    1.34
   2 -15  -3  140.88    4.31
  -2  15   3  146.13    4.91
   2 -15  -2    1.79    1.08
  -2  15   2    1.23    0.78
   2 -15  -1  126.19    4.46
  -2  15   1  125.64    4.09
   2 -15   0    7.48    0.93
  -2  15   0    8.07    0.86
   2 -15   1  419.68   10.93
  -2  15  -1  414.17   11.38
   2 -15   2   11.68    0.89
  -2  15  -2   11.23    0.82
   2 -15   3  659.31   15.32
  -2  15  -3  632.72   15.10
   2 -15   4   70.26    3.72
  -2  15  -4   62.56    2.01
   2 -15   5  849.81   27.26
  -2  15  -5  677.27   15.84
   2 -15   6  214.41    5.91
  -2  15  -6  224.64    5.69
   2 -15   7  332.98    8.44
  -2  15  -7  328.11    8.22
   2 -15   8  458.88   10.90
  -2  15  -8  442.48   10.45
   2 -15   9  167.63    4.72
  -2  15  -9  169.56    4.50
   2 -15  10  147.02    4.46
  -2  15 -10  130.99    3.61
   2 -15  11   87.85    4.91
  -2  15 -11   91.79    4.17
   2 -15  12  343.99   13.46
  -2  15 -12  341.09   12.50
   2 -15  13    4.31    1.49
  -2  15 -13    3.16    1.41
   2 -15  14  231.97   10.23
  -2  15 -14  223.38    9.34
   2 -15  15    4.24    2.05
  -2  15 -15    2.34    1.71
   2 -15  16   72.26    4.65
  -2  15 -16   71.71    5.17
   2 -14  -8  267.45    8.89
  -2  14   8  264.40    8.78
   2 -14  -7   38.12    2.27
  -2  14   7   36.93    2.42
   2 -14  -6  329.45    9.07
  -2  14   6  321.08    9.48
   2 -14  -5  361.14    9.41
  -2  14   5  373.82   10.41
   2 -14  -4  149.96    4.87
  -2  14   4  142.48    5.02
   2 -14  -3  102.50    3.53
  -2  14   3   99.53    3.35
   2 -14  -2    4.50    1.00
  -2  14   2    4.80    0.78
   2 -14  -1  231.97    6.47
  -2  14   1  230.29    6.95
   2 -14   0  151.45    4.65
  -2  14   0  147.65    4.43
   2 -14   1   49.80    2.19
  -2  14  -1   48.87    1.86
   2 -14   2   14.02    0.82
  -2  14  -2   15.06    0.97
   2 -14   3  152.27    4.13
  -2  14  -3  146.17    4.31
   2 -14   4  101.31    2.98
  -2  14  -4  102.17    3.01
   2 -14   5   32.17    1.26
  -2  14  -5   33.32    1.26
   2 -14   6   16.10    0.97
  -2  14  -6   15.21    0.86
   2 -14   7   32.02    1.34
  -2  14  -7   28.38    1.34
   2 -14   8  349.16    8.93
  -2  14  -8  345.03    8.89
   2 -14   9   55.38    1.97
  -2  14  -9   57.20    2.05
   2 -14  10  248.26   11.27
  -2  14 -10  287.05   10.75
   2 -14  11   33.70    2.38
  -2  14 -11   25.55    1.93
   2 -14  12  342.43   14.88
  -2  14 -12  324.47   11.57
   2 -14  13    1.49    1.56
  -2  14 -13    2.42    1.38
   2 -14  14  174.84    8.29
  -2  14 -14  156.43    6.58
   2 -14  15   18.71    2.42
  -2  14 -15   17.15    2.23
   2 -14  16  198.42    9.52
  -2  14 -16  180.87    9.00
   2 -14  17   35.59    3.72
  -2  14 -17   28.12    3.79
   2 -13 -10   40.13    3.09
  -2  13  10   43.22    3.57
   2 -13  -9   -0.26    1.45
  -2  13   9    2.68    1.41
   2 -13  -8    0.15    1.49
  -2  13   8    2.68    1.23
   2 -13  -7   49.47    2.45
  -2  13   7   41.13    2.16
   2 -13  -6  142.86    4.87
  -2  13   6  137.02    4.65
   2 -13  -5  102.87    3.53
  -2  13   5   99.86    3.53
   2 -13  -4   80.67    3.09
  -2  13   4   88.82    3.46
   2 -13  -3 1268.55   27.26
  -2  13   3 1230.58   28.12
   2 -13  -2   48.83    2.12
  -2  13   2   49.87    2.05
   2 -13  -1  579.83   13.31
  -2  13   1  552.23   13.54
   2 -13   0   60.21    2.34
  -2  13   0   63.86    2.16
   2 -13   1 1445.74   31.61
  -2  13  -1 1453.51   32.32
   2 -13   2    2.53    0.48
  -2  13  -2    3.20    0.52
   2 -13   3  657.60   15.32
  -2  13  -3  614.34   14.69
   2 -13   4   63.19    2.19
  -2  13  -4   67.24    2.27
   2 -13   5  286.72    7.62
  -2  13  -5  262.91    6.43
   2 -13   6   37.68    1.52
  -2  13  -6   36.15    1.34
   2 -13   7  220.62    6.14
  -2  13  -7  205.38    5.39
   2 -13   8  346.52    8.70
  -2  13  -8  365.04    8.85
   2 -13   9  109.31    3.76
  -2  13  -9  114.70    3.20
   2 -13  10   24.03    2.08
  -2  13 -10   17.55    1.64
   2 -13  11    5.02    1.23
  -2  13 -11    6.77    1.23
   2 -13  12    6.10    1.23
  -2  13 -12    4.46    1.60
   2 -13  13  112.06    5.91
  -2  13 -13  114.63    5.47
   2 -13  14   79.41    4.24
  -2  13 -14   82.31    4.28
   2 -13  15   63.04    3.87
  -2  13 -15   57.39    3.38
   2 -13  16    4.02    1.64
  -2  13 -16    2.27    1.82
   2 -13  17   77.51    4.95
  -2  13 -17   73.79    5.43
   2 -12 -11  496.55   15.25
  -2  12  11  498.04   14.77
   2 -12 -10   81.41    3.42
  -2  12  10   72.08    3.38
   2 -12  -9  712.79   18.30
  -2  12   9  702.67   17.00
   2 -12  -8    6.06    1.38
  -2  12   8    6.84    1.45
   2 -12  -7  174.25    5.95
  -2  12   7  165.39    5.54
   2 -12  -6   60.14    2.57
  -2  12   6   61.63    2.64
   2 -12  -5  156.21    4.61
  -2  12   5  144.42    4.54
   2 -12  -4    2.23    1.04
  -2  12   4    2.42    0.74
   2 -12  -3   27.11    1.52
  -2  12   3   25.96    1.41
   2 -12  -2   68.47    2.42
  -2  12   2   67.80    2.60
   2 -12  -1  109.75    3.38
  -2  12   1  104.73    3.35
   2 -12   0    7.55    0.78
  -2  12   0    6.88    0.63
   2 -12   1  905.22   21.31
  -2  12  -1  901.17   21.09
   2 -12   2   91.27    2.83
  -2  12  -2   91.38    3.20
   2 -12   3  436.71   10.86
  -2  12  -3  437.12   10.49
   2 -12   4  741.76   16.89
  -2  12  -4  712.20   15.77
   2 -12   5  155.46    4.57
  -2  12  -5  148.81    4.35
   2 -12   6  829.28   18.86
  -2  12  -6  841.25   19.12
   2 -12   7  184.73    5.24
  -2  12  -7  196.30    5.50
   2 -12   8  659.12   16.14
  -2  12  -8  715.54   15.81
   2 -12   9   72.30    4.09
  -2  12  -9   66.65    3.61
   2 -12  10 1156.94   38.05
  -2  12 -10 1105.95   34.66
   2 -12  11    0.97    1.26
  -2  12 -11    1.82    0.93
   2 -12  12  682.40   23.77
  -2  12 -12  709.26   25.10
   2 -12  13   52.18    3.46
  -2  12 -13   48.50    2.90
   2 -12  14  119.02    5.95
  -2  12 -14  116.08    5.10
   2 -12  15   98.60    4.87
  -2  12 -15   98.71    5.39
   2 -12  16  101.94    5.58
  -2  12 -16   97.52    5.02
   2 -12  17    5.17    2.16
  -2  12 -17    5.88    2.53
   2 -12  18   35.30    3.98
  -2  12 -18   32.39    3.27
   2 -11 -12    4.13    1.64
  -2  11  12    4.46    1.71
   2 -11 -11 1220.54   29.61
  -2  11  11 1139.35   26.44
   2 -11 -10  106.63    4.54
  -2  11  10   97.15    4.05
   2 -11  -9 1252.12   27.30
  -2  11   9 1254.61   31.32
   2 -11  -8  343.17    9.74
  -2  11   8  331.49    9.15
   2 -11  -7 2582.37   54.49
  -2  11   7 2554.29   52.74
   2 -11  -6  653.28   15.03
  -2  11   6  657.37   16.22
   2 -11  -5  696.76   15.99
  -2  11   5  673.26   16.44
   2 -11  -4  833.07   20.01
  -2  11   4  809.45   19.71
   2 -11  -3 1036.59   24.17
  -2  11   3 1052.77   24.81
   2 -11  -2  562.76   13.54
  -2  11   2  570.64   14.43
   2 -11  -1   19.15    1.12
  -2  11   1   17.11    0.97
   2 -11   0  649.53   15.14
  -2  11   0  630.04   14.62
   2 -11   1   16.51    0.93
  -2  11  -1   17.37    0.86
   2 -11   2  411.79    9.82
  -2  11  -2  412.13   10.45
   2 -11   3  344.44   10.15
  -2  11  -3  315.80    7.77
   2 -11   4  136.38    3.83
  -2  11  -4  142.60    3.91
   2 -11   5   73.05    2.45
  -2  11  -5   68.36    2.27
   2 -11   6  436.75   10.60
  -2  11  -6  432.58   10.71
   2 -11   7  159.85    4.69
  -2  11  -7  160.67    4.50
   2 -11   8  423.32   18.22
  -2  11  -8  408.26    9.82
   2 -11   9   36.97    2.34
  -2  11  -9   37.16    2.49
   2 -11  10  899.05   30.42
  -2  11 -10  959.23   31.80
   2 -11  11   25.59    2.12
  -2  11 -11   24.17    2.27
   2 -11  12  300.70   11.49
  -2  11 -12  286.16   10.27
   2 -11  13  183.84    7.88
  -2  11 -13  200.17    7.77
   2 -11  14  810.16   27.22
  -2  11 -14  805.99   26.67
   2 -11  15  208.65    9.11
  -2  11 -15  215.83    8.78
   2 -11  16  268.45   12.31
  -2  11 -16  256.66   10.97
   2 -11  17  538.17   21.65
  -2  11 -17  508.08   20.16
   2 -11  18   15.06    2.86
  -2  11 -18   14.43    3.01
   2 -10 -13  220.51   10.90
  -2  10  13  202.47    9.71
   2 -10 -12    4.43    1.49
  -2  10  12    3.31    1.41
   2 -10 -11  219.25    7.03
  -2  10  11  188.42    8.55
   2 -10 -10  249.90    7.07
  -2  10  10  270.69    7.55
   2 -10  -9  633.38   14.62
  -2  10   9  583.88   13.54
   2 -10  -8  426.41   10.86
  -2  10   8  430.43   11.19
   2 -10  -7  876.77   20.83
  -2  10   7  897.19   20.98
   2 -10  -6  918.35   22.02
  -2  10   6  934.68   22.02
   2 -10  -5  853.08   20.23
  -2  10   5  833.63   19.86
   2 -10  -4 1573.90   35.30
  -2  10   4 1508.59   33.55
   2 -10  -3  693.75   16.03
  -2  10   3  694.86   17.11
   2 -10  -2 4671.28   92.68
  -2  10   2 4646.77   94.84
   2 -10  -1   22.58    1.19
  -2  10   1   23.99    1.26
   2 -10   0 2150.57   44.52
  -2  10   0 2050.71   42.96
   2 -10   1  424.03   10.60
  -2  10  -1  412.65   10.00
   2 -10   2 2831.64   55.16
  -2  10  -2 2757.77   55.53
   2 -10   3    5.65    0.82
  -2  10  -3    6.88    0.48
   2 -10   4 1706.20   35.15
  -2  10  -4 1735.73   35.22
   2 -10   5  487.52   11.60
  -2  10  -5  495.29   11.05
   2 -10   6  672.88   15.84
  -2  10  -6  668.49   22.32
   2 -10   7  507.94   12.53
  -2  10  -7  507.38   11.23
   2 -10   8   10.67    1.15
  -2  10  -8    9.86    1.19
   2 -10   9  359.43   13.58
  -2  10  -9  349.76   13.43
   2 -10  10   75.84    3.72
  -2  10 -10   77.29    3.91
   2 -10  11   10.53    1.34
  -2  10 -11   12.57    1.64
   2 -10  12  160.89    7.22
  -2  10 -12  154.46    6.55
   2 -10  13   50.25    3.24
  -2  10 -13   43.29    2.75
   2 -10  14   22.65    2.12
  -2  10 -14   19.41    2.27
   2 -10  15   98.34    4.61
  -2  10 -15   98.00    5.02
   2 -10  16   42.03    3.38
  -2  10 -16   44.07    3.53
   2 -10  17  309.63   13.24
  -2  10 -17  304.98   11.75
   2 -10  18   18.19    2.83
  -2  10 -18   23.06    2.75
   2 -10  19  351.06   16.85
  -2  10 -19  346.11   17.78
   2  -9 -14    4.24    1.71
  -2   9  14    6.40    1.75
   2  -9 -13  242.38    7.18
  -2   9  13  254.92    7.81
   2  -9 -12  198.20    9.34
  -2   9  12  209.21    8.96
   2  -9 -11  159.52    9.30
  -2   9  11  162.53    5.17
   2  -9 -10    0.93    1.00
  -2   9  10    1.90    1.04
   2  -9  -9   35.11    1.93
  -2   9   9   34.55    1.86
   2  -9  -8   59.28    2.64
  -2   9   8   58.73    2.34
   2  -9  -7  171.90    5.50
  -2   9   7  184.51    5.39
   2  -9  -6  195.41    5.88
  -2   9   6  192.99    5.39
   2  -9  -5    8.07    0.97
  -2   9   5    8.33    0.93
   2  -9  -4  297.32    8.37
  -2   9   4  298.17    8.63
   2  -9  -3   31.35    1.52
  -2   9   3   34.29    1.64
   2  -9  -2  756.90   17.26
  -2   9   2  760.36   18.45
   2  -9  -1   60.47    2.23
  -2   9   1   62.19    2.31
   2  -9   0 1997.56   42.51
  -2   9   0 1873.64   40.58
   2  -9   1 1068.20   23.21
  -2   9  -1 1085.42   23.17
   2  -9   2 2633.55   77.40
  -2   9  -2 2662.75   76.95
   2  -9   3  984.52   31.20
  -2   9  -3  939.03   27.60
   2  -9   4  619.51   14.21
  -2   9  -4  609.62   13.61
   2  -9   5 2077.82   43.55
  -2   9  -5 2152.24   43.48
   2  -9   6 1075.64   37.56
  -2   9  -6 1144.52   23.80
   2  -9   7 2139.45   63.15
  -2   9  -7 2184.38   65.20
   2  -9   8   39.13    2.42
  -2   9  -8   34.66    2.34
   2  -9   9 1385.67   44.59
  -2   9  -9 1406.39   42.85
   2  -9  10   56.05    3.42
  -2   9 -10   56.09    3.31
   2  -9  11 1373.25   42.51
  -2   9 -11 1416.62   42.06
   2  -9  12  246.85    9.34
  -2   9 -12  239.33    9.22
   2  -9  13  737.82   24.40
  -2   9 -13  785.28   25.33
   2  -9  14  183.99    7.85
  -2   9 -14  175.51    7.44
   2  -9  15    3.46    1.75
  -2   9 -15   -0.56    1.75
   2  -9  16   34.74    3.20
  -2   9 -16   42.88    3.98
   2  -9  17    4.20    2.23
  -2   9 -17    5.73    2.53
   2  -9  18   12.12    3.01
  -2   9 -18    5.17    2.90
   2  -9  19   20.83    3.64
  -2   9 -19   14.58    3.61
   2  -8 -15   14.50    2.27
  -2   8  15   13.54    2.12
   2  -8 -14   33.14    2.53
  -2   8  14   38.08    2.72
   2  -8 -13  419.05   11.60
  -2   8  13  388.03   10.15
   2  -8 -12   36.08    2.23
  -2   8  12   32.88    2.27
   2  -8 -11  302.11    9.82
  -2   8  11  291.22   12.05
   2  -8 -10  509.50   19.38
  -2   8  10  593.14   14.32
   2  -8  -9  541.82   13.65
  -2   8   9  520.17   12.87
   2  -8  -8  183.47    5.54
  -2   8   8  177.15    4.98
   2  -8  -7   77.58    2.90
  -2   8   7   74.42    2.90
   2  -8  -6 1820.90   39.57
  -2   8   6 1771.13   37.53
   2  -8  -5   31.65    1.56
  -2   8   5   33.06    1.64
   2  -8  -4   44.15    1.86
  -2   8   4   44.71    1.75
   2  -8  -3   39.31    1.75
  -2   8   3   37.79    1.60
   2  -8  -2  825.63   18.48
  -2   8   2  827.90   19.08
   2  -8  -1  403.76   10.08
  -2   8   1  393.27    9.89
   2  -8   0  143.60    4.31
  -2   8   0  140.92    4.17
   2  -8   1    7.59    0.78
  -2   8  -1    5.10    0.37
   2  -8   2    4.80    0.71
  -2   8  -2    5.47    0.63
   2  -8   3  637.44   21.91
  -2   8  -3  657.34   20.94
   2  -8   4  494.92   11.64
  -2   8  -4  484.09   10.82
   2  -8   5  729.60   16.18
  -2   8  -5  733.13   15.81
   2  -8   6    4.31    0.67
  -2   8  -6    2.68    0.60
   2  -8   7 1471.70   50.10
  -2   8  -7 1447.75   44.78
   2  -8   8   83.65    4.09
  -2   8  -8   87.48    4.02
   2  -8   9  785.98   26.70
  -2   8  -9  828.76   27.15
   2  -8  10  118.76    5.47
  -2   8 -10  113.99    5.47
   2  -8  11 1158.28   37.08
  -2   8 -11 1199.38   36.86
   2  -8  12  178.67    8.26
  -2   8 -12  182.50    7.25
   2  -8  13 1112.98   34.85
  -2   8 -13 1047.63   34.22
   2  -8  14  359.39    9.00
  -2   8 -14  578.27   19.15
   2  -8  15  461.41   11.60
  -2   8 -15  447.94   11.42
   2  -8  16  176.33    5.58
  -2   8 -16  170.64    5.28
   2  -8  17    9.56    0.74
  -2   8 -17    7.92    0.74
   2  -8  18  157.66    5.36
  -2   8 -18  149.81    4.98
   2  -8  19    0.60    0.71
  -2   8 -19    1.60    0.56
   2  -7 -15   46.42    2.83
  -2   7  15   39.91    2.45
   2  -7 -14    4.83    1.56
  -2   7  14    4.80    1.49
   2  -7 -13   46.04    2.64
  -2   7  13   48.13    2.68
   2  -7 -12   13.50    1.86
  -2   7  12   14.95    1.67
   2  -7 -11    1.00    1.00
  -2   7  11    0.63    1.04
   2  -7 -10    1.08    0.89
  -2   7  10    1.19    1.00
   2  -7  -9    8.81    1.08
  -2   7   9   14.77    1.26
   2  -7  -8  393.42   10.93
  -2   7   8  399.59   10.53
   2  -7  -7   70.74    2.72
  -2   7   7   81.86    2.94
   2  -7  -6 2161.62   46.56
  -2   7   6 2241.95   46.90
   2  -7  -5   14.21    0.97
  -2   7   5   13.05    0.97
   2  -7  -4 1835.18   40.28
  -2   7   4 1873.26   40.61
   2  -7  -3  116.49    3.68
  -2   7   3  126.57    4.02
   2  -7  -2 1515.18   33.51
  -2   7   2 1538.65   33.58
   2  -7  -1  423.84   10.86
  -2   7   1  406.21    9.74
   2  -7   0 1933.78   55.83
  -2   7   0 1718.02   35.52
   2  -7   1  652.20   21.46
  -2   7  -1  601.92   19.38
   2  -7   2 1490.52   44.93
  -2   7  -2 1419.44   42.51
   2  -7   3  905.37   29.01
  -2   7  -3  959.97   29.49
   2  -7   4  254.54    6.62
  -2   7  -4  260.35    6.03
   2  -7   5  555.99   13.91
  -2   7  -5  652.13   21.42
   2  -7   6  387.73   13.24
  -2   7  -6  402.35   14.50
   2  -7   7  621.93   20.68
  -2   7  -7  647.07   21.57
   2  -7   8   90.86    4.31
  -2   7  -8   95.55    4.50
   2  -7   9    5.91    1.12
  -2   7  -9    4.76    0.97
   2  -7  10  417.26   16.10
  -2   7 -10  390.82   15.17
   2  -7  11    6.84    1.52
  -2   7 -11    6.43    1.45
   2  -7  12  462.41   10.71
  -2   7 -12  428.68   11.19
   2  -7  13   63.41    2.38
  -2   7 -13   68.14    2.38
   2  -7  14  108.94    3.35
  -2   7 -14  100.31    3.16
   2  -7  15    2.64    0.52
  -2   7 -15    1.49    0.48
   2  -7  16   98.78    3.24
  -2   7 -16  108.94    3.68
   2  -7  17    0.15    0.52
  -2   7 -17    0.56    0.56
   2  -7  18  245.95   10.23
  -2   7 -18  239.56    7.55
   2  -7  19    6.40    0.93
  -2   7 -19    9.00    1.00
   2  -6 -16  504.44   15.29
  -2   6  16  502.51   15.03
   2  -6 -15   85.88    3.98
  -2   6  15   83.65    3.68
   2  -6 -14 1641.04   39.46
  -2   6  14 1608.83   35.96
   2  -6 -13  126.53    5.02
  -2   6  13  128.05    4.46
   2  -6 -12 1151.10   28.19
  -2   6  12 1165.27   26.59
   2  -6 -11   54.67    2.75
  -2   6  11   59.51    2.79
   2  -6 -10 1093.71   26.59
  -2   6  10 1087.58   24.84
   2  -6  -9   30.09    1.79
  -2   6   9   23.95    1.56
   2  -6  -8  262.32    8.07
  -2   6   8  246.58    7.18
   2  -6  -7  131.77    4.50
  -2   6   7  143.08    4.35
   2  -6  -6  419.31   10.93
  -2   6   6  404.39   10.38
   2  -6  -5   84.69    2.98
  -2   6   5   80.56    2.64
   2  -6  -4  312.01    8.26
  -2   6   4  297.05    7.33
   2  -6  -3   77.84    2.53
  -2   6   3   76.95    2.53
   2  -6  -2  451.51   11.49
  -2   6   2  465.35   11.31
   2  -6  -1  470.18   11.05
  -2   6   1  484.76   11.83
   2  -6   0 1224.85   25.25
  -2   6   0 1286.37   26.44
   2  -6   1 1520.35   44.93
  -2   6  -1 1447.93   42.81
   2  -6   2  356.27   12.16
  -2   6  -2  341.98   11.68
   2  -6   3 1544.89   38.08
  -2   6  -3 1652.23   44.15
   2  -6   4   30.53    1.08
  -2   6  -4   33.32    1.08
   2  -6   5  798.30   24.84
  -2   6  -5  782.60   24.36
   2  -6   6  245.54    9.60
  -2   6  -6  234.53    9.04
   2  -6   7 4608.35  131.47
  -2   6  -7 4642.79  127.94
   2  -6   8  263.92    9.97
  -2   6  -8  244.65    9.34
   2  -6   9 1544.37   45.86
  -2   6  -9 1566.76   48.13
   2  -6  10  360.88    8.29
  -2   6 -10  345.00    8.67
   2  -6  11  597.27   14.02
  -2   6 -11  585.37   15.29
   2  -6  12   11.60    0.82
  -2   6 -12   12.09    0.78
   2  -6  13   26.07    1.34
  -2   6 -13   28.27    1.34
   2  -6  14  245.58    7.07
  -2   6 -14  254.17    6.69
   2  -6  15  281.47    7.70
  -2   6 -15  290.36    7.88
   2  -6  16    2.49    0.67
  -2   6 -16    1.56    0.60
   2  -6  17   37.08    1.90
  -2   6 -17   33.58    1.75
   2  -6  18   11.57    1.19
  -2   6 -18   13.13    1.12
   2  -6  19   33.84    2.08
  -2   6 -19   35.93    1.97
   2  -5 -17   22.58    2.64
  -2   5  17   23.36    2.64
   2  -5 -16  626.47   17.67
  -2   5  16  611.85   16.96
   2  -5 -15    3.12    1.34
  -2   5  15    2.31    1.45
   2  -5 -14 1235.38   29.98
  -2   5  14 1265.69   28.41
   2  -5 -13   11.68    1.45
  -2   5  13   11.49    1.45
   2  -5 -12 3727.52   74.87
  -2   5  12 3910.06   76.84
   2  -5 -11  123.78    4.61
  -2   5  11  128.13    4.28
   2  -5 -10 3369.29   71.89
  -2   5  10 3379.89   69.48
   2  -5  -9 2166.97   49.76
  -2   5   9 2057.81   43.40
   2  -5  -8 1914.44   42.36
  -2   5   8 2025.27   42.25
   2  -5  -7  796.29   21.57
  -2   5   7  784.72   19.38
   2  -5  -6  410.34   10.90
  -2   5   6  409.12   10.71
   2  -5  -5 3255.22   74.53
  -2   5   5 3479.15   69.85
   2  -5  -4 1107.47   24.36
  -2   5   4 1049.42   22.95
   2  -5  -3 2280.22   46.97
  -2   5   3 2316.71   45.52
   2  -5  -2   89.56    2.72
  -2   5   2   89.60    2.45
   2  -5  -1  956.10   21.31
  -2   5   1 1013.71   21.72
   2  -5   0  326.03    7.74
  -2   5   0  326.96    7.29
   2  -5   1  218.24    8.18
  -2   5  -1  224.75    7.48
   2  -5   2  556.58   18.00
  -2   5  -2  544.83   17.48
   2  -5   3    7.44    0.48
  -2   5  -3    6.69    0.33
   2  -5   4  102.09    2.86
  -2   5  -4  118.42    4.83
   2  -5   5 2193.97   63.67
  -2   5  -5 2159.31   60.88
   2  -5   6    1.08    0.67
  -2   5  -6    1.19    0.56
   2  -5   7 1107.21   36.34
  -2   5  -7 1099.44   34.55
   2  -5   8  223.56    5.65
  -2   5  -8  238.03    8.52
   2  -5   9 1718.99   35.93
  -2   5  -9 1717.80   35.85
   2  -5  10  352.88    9.34
  -2   5 -10  357.31    9.60
   2  -5  11  934.75   20.98
  -2   5 -11  984.07   22.76
   2  -5  12  976.37   21.98
  -2   5 -12  991.03   22.76
   2  -5  13  366.42    9.56
  -2   5 -13  348.08    9.07
   2  -5  14 1017.47   23.77
  -2   5 -14 1054.48   23.39
   2  -5  15   43.92    2.01
  -2   5 -15   40.17    1.93
   2  -5  16  826.45   19.56
  -2   5 -16  841.88   19.90
   2  -5  17   12.65    1.30
  -2   5 -17   11.34    1.12
   2  -5  18  117.23    4.57
  -2   5 -18  123.66    4.80
   2  -5  19   19.97    1.79
  -2   5 -19   17.15    1.64
   2  -4 -17   10.53    1.97
  -2   4  17   12.01    2.01
   2  -4 -16   29.46    2.19
  -2   4  16   31.95    2.23
   2  -4 -15   65.24    3.27
  -2   4  15   63.52    3.16
   2  -4 -14  312.90    9.15
  -2   4  14  314.24    8.33
   2  -4 -13  323.09   10.30
  -2   4  13  322.05    8.85
   2  -4 -12  395.13   11.12
  -2   4  12  392.27    9.63
   2  -4 -11  523.22   13.50
  -2   4  11  520.36   12.57
   2  -4 -10  906.45   23.25
  -2   4  10  900.13   21.20
   2  -4  -9 1278.19   29.46
  -2   4   9 1289.46   28.30
   2  -4  -8 1010.85   23.32
  -2   4   8 1060.72   24.32
   2  -4  -7 3981.32  113.18
  -2   4   7 4332.72   84.58
   2  -4  -6   59.77    2.23
  -2   4   6   61.55    2.27
   2  -4  -5 7758.05  151.45
  -2   4   5 8064.85  156.10
   2  -4  -4   51.18    1.86
  -2   4   4   51.14    1.93
   2  -4  -3 7555.99  212.41
  -2   4   3 6056.69  179.53
   2  -4  -2  545.72   13.17
  -2   4   2  540.14   12.42
   2  -4  -1 4936.50  133.04
  -2   4   1 4260.75   85.17
   2  -4   0 1411.78   30.35
  -2   4   0 1549.95   30.46
   2  -4   1 2627.38   53.63
  -2   4  -1 2695.59   54.41
   2  -4   2 1376.08   28.68
  -2   4  -2 1348.48   27.56
   2  -4   3 3212.04   87.03
  -2   4  -3 2290.90   55.75
   2  -4   4 3394.76   99.01
  -2   4  -4 1792.11   47.83
   2  -4   5   34.89    2.19
  -2   4  -5   40.13    2.05
   2  -4   6 1451.88   43.14
  -2   4  -6 1433.02   42.81
   2  -4   7   49.73    1.75
  -2   4  -7   47.83    1.64
   2  -4   8   36.60    1.26
  -2   4  -8   36.04    1.45
   2  -4   9  222.63    6.32
  -2   4  -9  211.92    5.73
   2  -4  10   56.68    2.08
  -2   4 -10   55.16    2.05
   2  -4  11    1.60    0.56
  -2   4 -11    2.05    0.41
   2  -4  12  199.09    5.58
  -2   4 -12  187.78    5.58
   2  -4  13   98.41    3.16
  -2   4 -13   98.15    3.42
   2  -4  14  484.21   12.61
  -2   4 -14  480.78   12.27
   2  -4  15   20.49    1.38
  -2   4 -15   21.50    1.30
   2  -4  16  915.86   20.60
  -2   4 -16  953.42   22.43
   2  -4  17   38.64    2.08
  -2   4 -17   47.94    2.27
   2  -4  18  237.21    7.25
  -2   4 -18  258.41    8.44
   2  -4  19  108.49    4.57
  -2   4 -19  100.68    4.28
   2  -3 -18  214.53    9.52
  -2   3  18  198.09    8.26
   2  -3 -17   79.00    4.05
  -2   3  17   78.92    3.61
   2  -3 -16  851.26   20.68
  -2   3  16  876.18   21.13
   2  -3 -15   19.75    1.75
  -2   3  15   17.48    1.75
   2  -3 -14    5.36    1.08
  -2   3  14    4.61    2.08
   2  -3 -13  231.82    6.69
  -2   3  13  238.55    6.92
   2  -3 -12  133.67    4.50
  -2   3  12  113.62    3.83
   2  -3 -11   86.88    3.05
  -2   3  11   87.92    3.01
   2  -3 -10    0.04    0.74
  -2   3  10    0.11    0.67
   2  -3  -9    3.61    0.89
  -2   3   9    3.72    1.38
   2  -3  -8  219.51    6.43
  -2   3   8  213.41    6.06
   2  -3  -7  435.67   10.93
  -2   3   7  426.89   10.60
   2  -3  -6  104.14    4.83
  -2   3   6  111.28    3.42
   2  -3  -5  881.68   20.72
  -2   3   5  901.28   19.90
   2  -3  -4  560.67   13.72
  -2   3   4  550.33   13.05
   2  -3  -3 3948.85   77.62
  -2   3   3 3832.52   73.75
   2  -3  -2 1757.56   36.45
  -2   3   2 1778.68   36.37
   2  -3  -1 2195.50   44.89
  -2   3   1 2188.95   43.66
   2  -3   0 2796.38   59.36
  -2   3   0 2913.35   58.91
   2  -3   1 2157.82   45.04
  -2   3  -1 2084.07   43.66
   2  -3   2 2362.68   51.36
  -2   3  -2 2497.24   52.92
   2  -3   3 1389.80   28.38
  -2   3  -3 1350.71   28.01
   2  -3   4 6426.01  181.31
  -2   3  -4 5125.02  106.37
   2  -3   5  249.30    6.77
  -2   3  -5  264.29    6.77
   2  -3   6 3669.17   72.79
  -2   3  -6 3160.38   65.38
   2  -3   7   68.62    2.19
  -2   3  -7   67.17    2.38
   2  -3   8 3712.09   73.83
  -2   3  -8 3530.74   70.93
   2  -3   9  290.88    7.66
  -2   3  -9  289.28    8.11
   2  -3  10  870.93   20.16
  -2   3 -10  902.02   21.72
   2  -3  11  956.25   21.65
  -2   3 -11  974.96   22.76
   2  -3  12  153.46    4.69
  -2   3 -12  156.58    4.61
   2  -3  13  126.83    4.05
  -2   3 -13  116.15    3.64
   2  -3  14    5.21    0.93
  -2   3 -14    8.63    0.93
   2  -3  15   67.32    2.53
  -2   3 -15   74.20    2.79
   2  -3  16    3.24    0.89
  -2   3 -16    2.34    1.08
   2  -3  17    6.47    1.12
  -2   3 -17    3.83    1.12
   2  -3  18  165.06    5.58
  -2   3 -18  160.30    5.73
   2  -3  19    7.14    1.41
  -2   3 -19    2.31    1.08
   2  -2 -18   88.78    4.09
  -2   2  18   99.49    4.50
   2  -2 -17    5.84    1.67
  -2   2  17    4.17    1.45
   2  -2 -16  146.13    6.51
  -2   2  16  156.77    5.50
   2  -2 -15  226.24    7.07
  -2   2  15  230.48    6.40
   2  -2 -14  327.26    8.81
  -2   2  14  316.92    8.29
   2  -2 -13  505.85   13.31
  -2   2  13  486.59   11.49
   2  -2 -12  127.87    4.05
  -2   2  12  128.57    4.76
   2  -2 -11 1462.51   32.92
  -2   2  11 1461.58   31.28
   2  -2 -10    6.40    0.97
  -2   2  10    7.07    1.00
   2  -2  -9 1255.57   27.75
  -2   2   9 1302.21   28.56
   2  -2  -8   27.15    1.49
  -2   2   8   22.02    1.26
   2  -2  -7 1371.43   31.13
  -2   2   7 1402.22   30.13
   2  -2  -6  149.85    4.24
  -2   2   6  134.75    5.54
   2  -2  -5  209.62    8.81
  -2   2   5  217.35    5.65
   2  -2  -4  207.72    5.80
  -2   2   4  205.04    5.65
   2  -2  -3  867.73   19.60
  -2   2   3  902.84   20.05
   2  -2  -2   11.19    0.82
  -2   2   2   10.30    0.56
   2  -2  -1    4.72    0.41
  -2   2   1    3.12    0.30
   2  -2   0 1254.98   26.74
  -2   2   0 1302.03   27.08
   2  -2   1  166.73    4.50
  -2   2  -1  162.12    4.39
   2  -2   2 1345.54   27.89
  -2   2  -2 1451.39   29.20
   2  -2   3   75.24    2.34
  -2   2  -3   71.00    2.16
   2  -2   4 1729.66   36.63
  -2   2  -4 1767.71   36.93
   2  -2   5  940.00   20.75
  -2   2  -5  907.08   20.53
   2  -2   6 3105.04   64.60
  -2   2  -6 2978.25   63.45
   2  -2   7  583.40   13.98
  -2   2  -7  596.19   15.14
   2  -2   8 1947.76   41.69
  -2   2  -8 1997.56   43.03
   2  -2   9  455.38   11.86
  -2   2  -9  448.39   11.01
   2  -2  10 1934.07   42.55
  -2   2 -10 1970.41   42.29
   2  -2  11 1783.71   39.35
  -2   2 -11 1688.49   37.79
   2  -2  12  920.99   22.24
  -2   2 -12  920.21   21.35
   2  -2  13 1977.66   42.36
  -2   2 -13 2010.21   44.18
   2  -2  14   32.99    1.75
  -2   2 -14   32.32    1.67
   2  -2  15  311.11    8.44
  -2   2 -15  282.66    8.15
   2  -2  16    2.98    1.12
  -2   2 -16    2.75    1.08
   2  -2  17  372.96   11.12
  -2   2 -17  350.17    9.15
   2  -2  18    7.22    1.41
  -2   2 -18    8.37    1.56
   2  -2  19   46.97    3.09
  -2   2 -19   46.94    3.05
   2  -1 -18   20.53    2.12
  -2   1  18   24.40    2.16
   2  -1 -17   41.17    2.68
  -2   1  17   42.96    2.64
   2  -1 -16  325.88    9.78
  -2   1  16  320.71    8.93
   2  -1 -15    3.87    1.08
  -2   1  15    0.93    1.04
   2  -1 -14    4.57    1.12
  -2   1  14    4.17    1.19
   2  -1 -13   18.22    1.34
  -2   1  13   20.42    1.49
   2  -1 -12   11.27    1.15
  -2   1  12   10.00    1.12
   2  -1 -11  326.36    8.70
  -2   1  11  332.24    8.41
   2  -1 -10    6.06    0.86
  -2   1  10    3.87    0.74
   2  -1  -9  976.34   22.84
  -2   1   9  954.02   21.83
   2  -1  -8  138.84    4.17
  -2   1   8  141.26    4.31
   2  -1  -7 2512.19   53.04
  -2   1   7 2443.01   49.35
   2  -1  -6 1101.71   25.40
  -2   1   6 1069.58   23.51
   2  -1  -5  823.47   18.48
  -2   1   5  778.77   24.29
   2  -1  -4  434.18   16.14
  -2   1   4  429.83   10.67
   2  -1  -3 1173.83   24.73
  -2   1   3 1202.65   25.85
   2  -1  -2 2798.13   57.50
  -2   1   2 2852.76   56.35
   2  -1  -1 1133.36   24.25
  -2   1   1 1164.49   24.58
   2  -1   0 4313.45   86.10
  -2   1   0 4155.98   85.58
   2  -1   1  623.53   14.36
  -2   1  -1  632.72   14.28
   2  -1   2 1380.54   28.90
  -2   1  -2 1331.86   27.93
   2  -1   3  156.32    4.39
  -2   1  -3  156.24    4.39
   2  -1   4  594.30   13.87
  -2   1  -4  610.66   14.50
   2  -1   5  512.32   12.39
  -2   1  -5  507.08   12.57
   2  -1   6    4.17    0.52
  -2   1  -6    2.75    0.41
   2  -1   7   29.53    1.49
  -2   1  -7   26.89    1.30
   2  -1   8   61.70    2.08
  -2   1  -8   61.14    2.34
   2  -1   9  962.69   22.46
  -2   1  -9  919.84   21.57
   2  -1  10    3.46    0.89
  -2   1 -10    2.68    0.60
   2  -1  11  180.05    5.50
  -2   1 -11  175.47    5.13
   2  -1  12   25.10    1.49
  -2   1 -12   21.24    1.30
   2  -1  13  643.09   15.21
  -2   1 -13  667.42   16.70
   2  -1  14   17.00    1.34
  -2   1 -14   16.77    1.38
   2  -1  15  510.20   12.16
  -2   1 -15  536.91   13.24
   2  -1  16  130.47    4.39
  -2   1 -16  131.85    4.39
   2  -1  17  863.90   20.83
  -2   1 -17  834.97   21.13
   2  -1  18   77.14    3.46
  -2   1 -18   80.08    3.61
   2   0 -19  594.37   18.82
  -2   0  19  573.58   17.22
   2   0 -18  164.58    5.76
  -2   0  18  143.19    5.58
   2   0 -17  960.79   23.69
  -2   0  17  925.38   21.91
   2   0 -16   12.68    1.67
  -2   0  16    9.93    1.64
   2   0 -15 1827.44   41.40
  -2   0  15 1797.43   40.24
   2   0 -14    3.94    1.04
  -2   0  14    3.09    1.04
   2   0 -13  656.48   16.96
  -2   0  13  641.53   15.25
   2   0 -12   80.41    3.01
  -2   0  12   72.64    2.72
   2   0 -11 1159.54   27.89
  -2   0  11 1147.79   26.33
   2   0 -10  104.10    3.64
  -2   0  10   98.78    3.27
   2   0  -9  201.43    5.95
  -2   0   9  185.96    5.73
   2   0  -8  101.94    3.57
  -2   0   8  107.63    3.38
   2   0  -7   10.56    0.78
  -2   0   7    9.34    0.78
   2   0  -6    3.27    0.56
  -2   0   6    3.76    0.56
   2   0  -5 2063.73   43.96
  -2   0   5 2055.06   43.96
   2   0  -4   25.48    1.34
  -2   0   4   21.76    1.45
   2   0  -3   29.90    1.86
  -2   0   3   31.58    1.15
   2   0  -2 3119.28   63.45
  -2   0   2 3301.56   64.94
   2   0  -1  206.68    5.50
  -2   0   1  216.72    5.47
   2   0   0 1784.45   37.42
  -2   0   0 1798.95   37.23
   2   0   1  188.56    5.10
  -2   0  -1  189.72    4.98
   2   0   2 4382.52   89.93
  -2   0  -2 4378.02   86.99
   2   0   3   30.24    1.26
  -2   0  -3   29.79    1.15
   2   0   4 3037.46   61.37
  -2   0  -4 2953.85   59.40
   2   0   5  225.20    6.06
  -2   0  -5  238.44    6.40
   2   0   6 2855.96   57.61
  -2   0  -6 2842.31   60.14
   2   0   7 1297.42   29.79
  -2   0  -7 1316.16   29.68
   2   0   8  501.28   12.87
  -2   0  -8  501.24   12.79
   2   0   9  528.84   13.24
  -2   0  -9  513.96   13.46
   2   0  10  705.95   16.62
  -2   0 -10  728.23   18.08
   2   0  11    4.24    0.89
  -2   0 -11    3.20    0.74
   2   0  12  190.91    5.73
  -2   0 -12  191.65    5.99
   2   0  13  199.43    5.91
  -2   0 -13  192.10    5.84
   2   0  14  217.65    6.21
  -2   0 -14  212.89    6.43
   2   0  15   19.23    1.67
  -2   0 -15   13.24    1.41
   2   0  16   21.13    1.79
  -2   0 -16   26.74    1.93
   2   0  17   -0.19    1.34
  -2   0 -17    1.23    1.49
   2   0  18   56.05    2.86
  -2   0 -18   56.09    3.01
   2   1 -19  369.62   12.12
  -2  -1  19  398.66   12.39
   2   1 -18    7.29    1.79
  -2  -1  18    4.05    1.49
   2   1 -17 1098.36   28.12
  -2  -1  17 1142.62   26.52
   2   1 -16    7.92    1.38
  -2  -1  16   10.12    1.75
   2   1 -15 2562.92   53.89
  -2  -1  15 2595.65   54.23
   2   1 -14  952.05   22.32
  -2  -1  14  963.13   21.53
   2   1 -13 2841.23   60.10
  -2  -1  13 2726.75   56.38
   2   1 -12 1260.78   29.46
  -2  -1  12 1257.62   28.08
   2   1 -11 1758.53   37.04
  -2  -1  11 1716.76   37.75
   2   1 -10 2525.32   53.41
  -2  -1  10 2573.97   54.90
   2   1  -9  735.48   17.85
  -2  -1   9  761.70   18.78
   2   1  -8 2380.90   49.99
  -2  -1   8 2203.49   46.83
   2   1  -7  114.78    3.72
  -2  -1   7  110.35    3.72
   2   1  -6 6425.56  180.83
  -2  -1   6 6792.47  133.11
   2   1  -5   58.09    2.31
  -2  -1   5   53.00    1.90
   2   1  -4 3509.54   68.02
  -2  -1   4 3596.68   72.60
   2   1  -3   25.66    1.26
  -2  -1   3   24.58    1.75
   2   1  -2  201.92    7.44
  -2  -1   2  214.26    5.69
   2   1  -1  892.50   20.31
  -2  -1   1  882.76   19.67
   2   1   0    5.39    0.63
  -2  -1   0    3.50    0.41
   2   1   1  393.27    9.60
  -2  -1  -1  405.66   10.49
   2   1   2 1300.32   28.27
  -2  -1  -2 1228.35   28.53
   2   1   3   31.17    1.26
  -2  -1  -3   32.92    1.30
   2   1   4  583.96   14.99
  -2  -1  -4  578.45   13.39
   2   1   5  138.65    4.46
  -2  -1  -5  150.26    4.69
   2   1   6 1378.20   30.80
  -2  -1  -6 1343.72   29.87
   2   1   7 1402.19   31.99
  -2  -1  -7 1412.23   31.61
   2   1   8  720.56   16.74
  -2  -1  -8  704.65   16.70
   2   1   9 2146.33   47.05
  -2  -1  -9 2126.32   45.78
   2   1  10  395.02   11.08
  -2  -1 -10  378.21   10.08
   2   1  11 1953.75   40.61
  -2  -1 -11 1861.21   41.13
   2   1  12   14.88    1.45
  -2  -1 -12   14.47    1.19
   2   1  13 1578.63   33.84
  -2  -1 -13 1643.30   35.59
   2   1  14   13.24    1.60
  -2  -1 -14   11.72    1.26
   2   1  15  505.85   13.09
  -2  -1 -15  482.79   12.24
   2   1  16    2.57    1.45
  -2  -1 -16   -0.19    1.26
   2   1  17  395.28   11.75
  -2  -1 -17  362.29    9.89
   2   1  18    4.31    1.93
  -2  -1 -18    2.60    1.60
   2   2 -19    3.87    1.64
  -2  -2  19    1.97    1.52
   2   2 -18   12.31    1.93
  -2  -2  18   15.36    2.12
   2   2 -17   68.02    3.09
  -2  -2  17   58.88    2.94
   2   2 -16  103.32    4.24
  -2  -2  16  106.97    3.76
   2   2 -15   37.08    2.01
  -2  -2  15   38.46    2.12
   2   2 -14  402.72   10.56
  -2  -2  14  409.49   10.19
   2   2 -13  807.04   18.74
  -2  -2  13  742.43   17.44
   2   2 -12  929.51   20.05
  -2  -2  12  956.55   20.72
   2   2 -11  371.96    9.67
  -2  -2  11  371.51    9.26
   2   2 -10 4473.34   88.03
  -2  -2  10 4399.14   85.24
   2   2  -9  236.62    6.40
  -2  -2   9  234.16    6.36
   2   2  -8 3988.43   81.41
  -2  -2   8 3956.89   81.93
   2   2  -7  796.21   19.08
  -2  -2   7  773.71   18.60
   2   2  -6 9999.00  267.52
  -2  -2   6 8932.18  169.52
   2   2  -5  714.02   17.07
  -2  -2   5  757.94   17.74
   2   2  -4 5106.02  102.02
  -2  -2   4 4988.64  100.57
   2   2  -3 1075.53   23.21
  -2  -2   3 1025.02   22.72
   2   2  -2 5008.76   99.71
  -2  -2   2 5337.95  142.04
   2   2  -1 3825.45   75.24
  -2  -2   1 3811.32   74.42
   2   2   0  580.91   13.84
  -2  -2   0  555.28   13.46
   2   2   1 5312.99  109.27
  -2  -2  -1 5724.53  164.46
   2   2   2  242.08    6.40
  -2  -2  -2  220.51    6.17
   2   2   3 2611.12   52.74
  -2  -2  -3 2707.56   77.21
   2   2   4  190.35    5.39
  -2  -2  -4  190.80    7.51
   2   2   5  497.82   12.20
  -2  -2  -5  519.13   18.97
   2   2   6    5.54    0.74
  -2  -2  -6    5.28    0.71
   2   2   7    8.29    0.86
  -2  -2  -7    5.10    0.78
   2   2   8  365.04    9.71
  -2  -2  -8  388.92   14.28
   2   2   9    1.79    0.74
  -2  -2  -9    1.79    0.74
   2   2  10   18.78    1.26
  -2  -2 -10   18.71    1.56
   2   2  11 1109.93   24.62
  -2  -2 -11 1099.22   35.44
   2   2  12  133.97    4.87
  -2  -2 -12  108.34    5.73
   2   2  13  733.95   17.74
  -2  -2 -13  671.02   23.39
   2   2  14  180.12    5.39
  -2  -2 -14  154.76    6.92
   2   2  15  790.75   18.86
  -2  -2 -15  772.52   25.89
   2   2  16  208.46    9.63
  -2  -2 -16  204.11    8.85
   2   2  17   16.29    2.16
  -2  -2 -17   23.36    2.08
   2   3 -19  138.99    7.92
  -2  -3  19  152.15    7.55
   2   3 -18  259.12   10.97
  -2  -3  18  226.50    9.74
   2   3 -17   67.99    4.39
  -2  -3  17   74.01    3.27
   2   3 -16    1.49    1.26
  -2  -3  16    2.79    0.97
   2   3 -15    2.90    1.12
  -2  -3  15    6.14    1.00
   2   3 -14   65.01    3.76
  -2  -3  14   66.02    2.72
   2   3 -13   87.29    4.54
  -2  -3  13   93.46    3.27
   2   3 -12   17.48    1.75
  -2  -3  12   16.36    1.26
   2   3 -11    4.31    0.86
  -2  -3  11    3.53    0.71
   2   3 -10   16.18    1.60
  -2  -3  10   16.77    1.08
   2   3  -9    5.54    0.78
  -2  -3   9   12.87    1.12
   2   3  -8  735.33   25.25
  -2  -3   8  723.91   17.37
   2   3  -7  730.64   23.39
  -2  -3   7  767.98   18.48
   2   3  -6 3006.66   83.12
  -2  -3   6 2914.39   59.36
   2   3  -5 1783.18   51.81
  -2  -3   5 1717.61   36.00
   2   3  -4 2409.06   69.33
  -2  -3   4 2470.72   50.99
   2   3  -3 3210.77   89.78
  -2  -3   3 3212.93   65.05
   2   3  -2 2131.90   61.44
  -2  -3   2 2086.19   43.89
   2   3  -1 5193.42  148.58
  -2  -3   1 6018.31  165.36
   2   3   0  598.61   14.80
  -2  -3   0  627.29   15.70
   2   3   1 4982.88   98.71
  -2  -3  -1 4999.95   99.15
   2   3   2  158.55    4.72
  -2  -3  -2  169.75    4.91
   2   3   3 7647.11  148.14
  -2  -3  -3 7747.12  152.53
   2   3   4  336.00    9.11
  -2  -3  -4  329.37    8.85
   2   3   5 3850.37   78.33
  -2  -3  -5 3908.02   78.25
   2   3   6  945.54   21.72
  -2  -3  -6  978.45   22.09
   2   3   7 2337.50   51.03
  -2  -3  -7 2269.06   49.24
   2   3   8  649.34   16.44
  -2  -3  -8  643.91   15.81
   2   3   9  132.40    4.65
  -2  -3  -9  116.04    4.17
   2   3  10  771.15   19.12
  -2  -3 -10  735.85   18.86
   2   3  11  167.55    5.24
  -2  -3 -11  184.70    5.54
   2   3  12  117.68    4.61
  -2  -3 -12  123.81    4.31
   2   3  13   13.46    1.71
  -2  -3 -13   11.83    1.45
   2   3  14   99.86    4.39
  -2  -3 -14   88.29    3.83
   2   3  15   59.62    3.09
  -2  -3 -15   64.94    3.42
   2   3  16    8.70    1.90
  -2  -3 -16   10.34    1.75
   2   3  17  106.15    7.03
  -2  -3 -17  103.36    6.81
   2   4 -19   11.64    1.64
  -2  -4  19   10.79    1.49
   2   4 -18  273.18    7.77
  -2  -4  18  266.78    8.00
   2   4 -17   80.86    3.61
  -2  -4  17   72.38    3.35
   2   4 -16  438.50   11.16
  -2  -4  16  463.71   11.34
   2   4 -15    6.10    1.08
  -2  -4  15    6.73    1.08
   2   4 -14 1142.47   24.73
  -2  -4  14 1178.33   26.67
   2   4 -13   54.26    2.45
  -2  -4  13   54.26    2.23
   2   4 -12  906.23   21.94
  -2  -4  12  962.98   23.25
   2   4 -11   98.11    3.53
  -2  -4  11  102.43    3.61
   2   4 -10 1055.03   23.32
  -2  -4  10 1136.63   27.30
   2   4  -9   91.01    3.16
  -2  -4   9   84.91    2.90
   2   4  -8  647.59   15.29
  -2  -4   8  617.95   15.58
   2   4  -7   31.06    1.86
  -2  -4   7   30.42    1.41
   2   4  -6  302.45    8.26
  -2  -4   6  320.60    8.52
   2   4  -5  124.30    3.91
  -2  -4   5  119.28    3.76
   2   4  -4    2.49    0.52
  -2  -4   4    4.20    0.52
   2   4  -3  205.34    5.91
  -2  -4   3  197.38    5.62
   2   4  -2  102.17    3.46
  -2  -4   2  105.22    3.16
   2   4  -1 1140.46   25.55
  -2  -4   1 1119.34   25.14
   2   4   0   96.81    4.65
  -2  -4   0  109.12    4.80
   2   4   1 1288.04   28.38
  -2  -4  -1 1250.44   27.63
   2   4   2 1528.49   33.88
  -2  -4  -2 1525.11   32.88
   2   4   3 2169.58   46.53
  -2  -4  -3 2231.17   48.50
   2   4   4  890.05   21.94
  -2  -4  -4  872.53   20.64
   2   4   5 2057.48   45.00
  -2  -4  -5 2011.47   42.92
   2   4   6 1693.77   37.82
  -2  -4  -6 1696.56   37.49
   2   4   7 3140.26   65.79
  -2  -4  -7 3138.43   65.16
   2   4   8 2057.96   46.56
  -2  -4  -8 2114.79   46.68
   2   4   9  106.30    4.05
  -2  -4  -9  114.48    3.68
   2   4  10 3170.42   66.02
  -2  -4 -10 3129.92   66.69
   2   4  11   82.01    3.76
  -2  -4 -11   85.54    3.20
   2   4  12 1334.31   30.91
  -2  -4 -12 1246.43   28.97
   2   4  13  122.73    4.76
  -2  -4 -13  111.39    3.98
   2   4  14  767.43   19.79
  -2  -4 -14  799.00   18.78
   2   4  15    6.58    1.71
  -2  -4 -15    5.65    1.67
   2   4  16  235.09    8.00
  -2  -4 -16  236.28    8.59
   2   5 -19   36.00    2.19
  -2  -5  19   34.44    2.38
   2   5 -18   92.61    3.76
  -2  -5  18   98.41    3.68
   2   5 -17   50.36    2.72
  -2  -5  17   46.64    2.53
   2   5 -16    3.83    1.15
  -2  -5  16    1.41    1.04
   2   5 -15    2.01    0.89
  -2  -5  15    2.31    1.00
   2   5 -14   19.90    1.56
  -2  -5  14   22.20    1.49
   2   5 -13   14.91    1.34
  -2  -5  13   17.85    1.41
   2   5 -12  707.40   16.48
  -2  -5  12  680.88   15.25
   2   5 -11  204.15    5.95
  -2  -5  11  192.06    5.62
   2   5 -10  190.87    5.43
  -2  -5  10  198.79    5.84
   2   5  -9 1096.58   25.44
  -2  -5   9 1072.81   24.03
   2   5  -8  633.91   15.66
  -2  -5   8  641.49   15.58
   2   5  -7  417.30   10.79
  -2  -5   7  402.23   10.79
   2   5  -6  697.91   16.25
  -2  -5   6  656.85   14.91
   2   5  -5 2370.27   49.43
  -2  -5   5 2303.58   48.98
   2   5  -4  194.14    5.84
  -2  -5   4  203.96    5.99
   2   5  -3 1324.01   28.90
  -2  -5   3 1329.89   28.94
   2   5  -2   33.47    1.52
  -2  -5   2   31.50    1.38
   2   5  -1 2629.94   55.30
  -2  -5   1 2636.00   54.71
   2   5   0  257.30    6.84
  -2  -5   0  255.96    6.69
   2   5   1   82.05    3.79
  -2  -5  -1   85.95    2.90
   2   5   2   69.81    2.42
  -2  -5  -2   72.04    2.60
   2   5   3  328.89    8.70
  -2  -5  -3  334.32    9.56
   2   5   4  754.30   19.12
  -2  -5  -4  777.21   18.63
   2   5   5   30.13    1.60
  -2  -5  -5   28.86    1.30
   2   5   6   77.92    2.75
  -2  -5  -6   88.07    3.38
   2   5   7  173.02    5.58
  -2  -5  -7  165.69    5.36
   2   5   8  366.01   10.38
  -2  -5  -8  362.07    9.74
   2   5   9    1.41    0.86
  -2  -5  -9    1.49    0.82
   2   5  10  566.51   13.69
  -2  -5 -10  539.59   13.24
   2   5  11  104.92    3.98
  -2  -5 -11   94.54    3.50
   2   5  12 1725.69   37.71
  -2  -5 -12 1769.68   38.64
   2   5  13  131.47    4.65
  -2  -5 -13  124.41    4.46
   2   5  14  563.02   13.95
  -2  -5 -14  590.13   15.47
   2   5  15  265.14    9.15
  -2  -5 -15  286.42    9.30
   2   6 -19    2.83    1.60
  -2  -6  19    3.94    1.12
   2   6 -18  648.48   16.22
  -2  -6  18  596.01   14.84
   2   6 -17   26.56    2.08
  -2  -6  17   24.44    1.79
   2   6 -16  792.61   18.11
  -2  -6  16  797.63   17.74
   2   6 -15    8.93    1.12
  -2  -6  15   10.19    1.12
   2   6 -14  300.33    8.63
  -2  -6  14  314.76    8.63
   2   6 -13   74.61    2.83
  -2  -6  13   67.88    2.75
   2   6 -12  459.06   11.12
  -2  -6  12  452.33   12.12
   2   6 -11  282.48    7.55
  -2  -6  11  290.21    8.07
   2   6 -10    1.38    0.71
  -2  -6  10    2.53    0.74
   2   6  -9    7.10    0.89
  -2  -6   9    6.03    0.82
   2   6  -8  139.43    4.46
  -2  -6   8  134.52    4.24
   2   6  -7  329.93    8.59
  -2  -6   7  328.67    8.78
   2   6  -6   46.34    1.90
  -2  -6   6   45.37    1.86
   2   6  -5  521.36   13.05
  -2  -6   5  532.26   12.98
   2   6  -4   50.88    1.93
  -2  -6   4   50.58    1.79
   2   6  -3 1189.71   26.03
  -2  -6   3 1144.22   24.96
   2   6  -2   38.35    1.38
  -2  -6   2   35.56    1.60
   2   6  -1 2668.58   55.57
  -2  -6   1 2562.92   53.63
   2   6   0  114.40    3.68
  -2  -6   0  108.04    3.38
   2   6   1 3235.36   64.38
  -2  -6  -1 3162.57   63.90
   2   6   2  573.10   21.05
  -2  -6  -2  587.49   14.54
   2   6   3 2108.39   45.82
  -2  -6  -3 2161.50   46.53
   2   6   4  758.61   18.45
  -2  -6  -4  747.64   17.67
   2   6   5  123.44    4.17
  -2  -6  -5  116.56    3.94
   2   6   6  827.94   21.09
  -2  -6  -6  803.47   19.38
   2   6   7  590.20   14.24
  -2  -6  -7  598.80   15.36
   2   6   8  388.47   11.05
  -2  -6  -8  393.57   10.53
   2   6   9  583.92   14.88
  -2  -6  -9  580.27   14.50
   2   6  10   66.83    2.98
  -2  -6 -10   59.99    2.64
   2   6  11  116.82    4.61
  -2  -6 -11  117.23    4.09
   2   6  12  181.35    6.47
  -2  -6 -12  182.99    5.95
   2   6  13   57.98    3.01
  -2  -6 -13   69.29    3.20
   2   6  14    8.78    1.90
  -2  -6 -14    7.88    1.67
   2   6  15   54.64    3.24
  -2  -6 -15   57.54    3.38
   2   7 -19    4.05    1.49
  -2  -7  19    5.76    1.45
   2   7 -18  595.93   15.58
  -2  -7  18  589.57   15.17
   2   7 -17  501.87   12.50
  -2  -7  17  517.08   13.50
   2   7 -16 1107.51   25.29
  -2  -7  16 1059.01   25.51
   2   7 -15 1001.18   22.65
  -2  -7  15 1006.16   23.54
   2   7 -14  222.04    6.77
  -2  -7  14  219.84    6.40
   2   7 -13 1541.96   34.44
  -2  -7  13 1455.89   34.66
   2   7 -12  670.73   16.70
  -2  -7  12  671.25   15.77
   2   7 -11 2342.26   47.87
  -2  -7  11 2273.30   47.61
   2   7 -10   78.96    2.98
  -2  -7  10   74.24    2.49
   2   7  -9 3560.34   72.08
  -2  -7   9 3386.69   71.04
   2   7  -8    0.48    0.78
  -2  -7   8    1.93    0.63
   2   7  -7 1368.04   29.83
  -2  -7   7 1440.38   31.76
   2   7  -6  472.01   11.86
  -2  -7   6  473.50   11.68
   2   7  -5 1303.48   28.86
  -2  -7   5 1332.01   29.83
   2   7  -4   21.87    1.19
  -2  -7   4   18.86    1.52
   2   7  -3   32.88    1.45
  -2  -7   3   35.04    1.60
   2   7  -2  191.95    5.32
  -2  -7   2  177.97    5.21
   2   7  -1    1.41    0.63
  -2  -7   1    1.86    0.60
   2   7   0   75.91    2.83
  -2  -7   0   79.96    2.90
   2   7   1  650.72   15.29
  -2  -7  -1  631.23   15.36
   2   7   2    0.63    0.74
  -2  -7  -2    1.56    0.67
   2   7   3  110.01    4.87
  -2  -7  -3  129.58    4.35
   2   7   4  930.40   22.20
  -2  -7  -4  922.33   21.72
   2   7   5  248.11    6.88
  -2  -7  -5  241.15    7.07
   2   7   6 1636.72   37.12
  -2  -7  -6 1643.08   37.42
   2   7   7   10.27    1.19
  -2  -7  -7   11.94    1.30
   2   7   8 2901.11   62.26
  -2  -7  -8 2858.97   61.07
   2   7   9   26.63    1.93
  -2  -7  -9   26.59    1.90
   2   7  10  599.24   15.43
  -2  -7 -10  576.55   14.69
   2   7  11   43.78    2.83
  -2  -7 -11   40.76    2.45
   2   7  12  753.22   19.27
  -2  -7 -12  763.63   18.22
   2   7  13    4.17    1.97
  -2  -7 -13    5.84    1.60
   2   7  14  223.79    7.51
  -2  -7 -14  231.04    7.77
   2   8 -19   20.83    1.86
  -2  -8  19   21.05    2.12
   2   8 -18   72.00    3.24
  -2  -8  18   60.29    2.72
   2   8 -17   30.42    1.86
  -2  -8  17   30.09    1.86
   2   8 -16  105.25    3.87
  -2  -8  16   96.92    3.68
   2   8 -15  543.83   14.36
  -2  -8  15  564.95   14.43
   2   8 -14   82.46    3.05
  -2  -8  14   76.88    3.05
   2   8 -13 1533.88   33.51
  -2  -8  13 1560.18   33.84
   2   8 -12   20.98    1.49
  -2  -8  12   17.44    1.30
   2   8 -11 3129.88   63.93
  -2  -8  11 3103.25   64.34
   2   8 -10   52.66    2.16
  -2  -8  10   53.04    2.23
   2   8  -9 1982.20   40.76
  -2  -8   9 2038.32   42.51
   2   8  -8 1264.39   28.08
  -2  -8   8 1227.79   27.34
   2   8  -7 3059.85   62.48
  -2  -8   7 3009.79   62.82
   2   8  -6  852.37   20.38
  -2  -8   6  849.58   19.71
   2   8  -5 3038.95   62.63
  -2  -8   5 2859.64   58.43
   2   8  -4 2649.21   56.50
  -2  -8   4 2595.24   54.34
   2   8  -3 1077.42   24.84
  -2  -8   3 1074.71   24.96
   2   8  -2 3586.12   74.27
  -2  -8   2 3537.95   71.41
   2   8  -1   25.74    1.41
  -2  -8   1   21.72    1.30
   2   8   0 1950.40   40.69
  -2  -8   0 1914.32   42.25
   2   8   1   48.65    2.23
  -2  -8  -1   40.84    1.82
   2   8   2  463.42   12.94
  -2  -8  -2  458.58   12.01
   2   8   3  145.24    4.83
  -2  -8  -3  126.23    5.91
   2   8   4  330.90   12.61
  -2  -8  -4  331.01    8.55
   2   8   5    9.19    1.12
  -2  -8  -5    7.81    1.08
   2   8   6  133.82    4.65
  -2  -8  -6  126.86    4.24
   2   8   7  338.52   10.82
  -2  -8  -7  334.10    9.26
   2   8   8  177.82    6.14
  -2  -8  -8  175.06    5.73
   2   8   9    5.02    1.45
  -2  -8  -9    5.88    1.26
   2   8  10 1045.62   25.25
  -2  -8 -10 1026.28   23.58
   2   8  11   78.33    3.76
  -2  -8 -11   76.24    3.68
   2   8  12  146.61    5.36
  -2  -8 -12  140.51    5.02
   2   8  13  487.96   14.06
  -2  -8 -13  489.38   13.43
   2   9 -19   33.44    2.27
  -2  -9  19   35.89    2.31
   2   9 -18    1.52    1.26
  -2  -9  18    1.49    1.23
   2   9 -17   25.96    1.86
  -2  -9  17   23.17    1.64
   2   9 -16   80.22    3.35
  -2  -9  16   79.93    3.09
   2   9 -15  107.23    4.02
  -2  -9  15  119.09    4.43
   2   9 -14    4.98    0.97
  -2  -9  14    4.83    1.08
   2   9 -13   28.82    1.71
  -2  -9  13   27.82    1.71
   2   9 -12   20.20    1.49
  -2  -9  12   18.52    1.49
   2   9 -11  277.42    7.22
  -2  -9  11  281.62    7.66
   2   9 -10  164.24    4.76
  -2  -9  10  164.13    5.17
   2   9  -9  588.16   14.88
  -2  -9   9  567.07   14.21
   2   9  -8 1188.26   25.25
  -2  -9   8 1221.43   27.52
   2   9  -7  868.03   19.67
  -2  -9   7  907.90   20.94
   2   9  -6 1870.10   39.13
  -2  -9   6 1863.07   39.98
   2   9  -5  250.01    6.99
  -2  -9   5  250.08    6.73
   2   9  -4 2590.41   54.26
  -2  -9   4 2541.87   54.34
   2   9  -3  453.34   11.49
  -2  -9   3  437.79   11.19
   2   9  -2 4400.37   88.15
  -2  -9   2 4322.34   83.39
   2   9  -1   75.91    2.98
  -2  -9   1   75.95    2.68
   2   9   0 4666.67   92.39
  -2  -9   0 4706.91   94.54
   2   9   1  422.91   11.31
  -2  -9  -1  414.66   10.90
   2   9   2 3659.09   74.87
  -2  -9  -2 3671.18   74.12
   2   9   3  943.53   22.20
  -2  -9  -3  957.96   22.72
   2   9   4 2016.45   44.71
  -2  -9  -4 1917.26   55.71
   2   9   5  900.83   29.05
  -2  -9  -5  938.81   21.13
   2   9   6  211.40    7.88
  -2  -9  -6  193.33    5.99
   2   9   7  621.07   16.62
  -2  -9  -7  632.12   15.99
   2   9   8  254.10    7.66
  -2  -9  -8  246.10    7.48
   2   9   9  344.33    9.63
  -2  -9  -9  350.20   10.04
   2   9  10    5.88    1.45
  -2  -9 -10    9.07    1.52
   2   9  11  230.59    7.29
  -2  -9 -11  231.22    7.03
   2   9  12   58.47    3.46
  -2  -9 -12   65.24    3.50
   2  10 -18   16.96    1.56
  -2 -10  18   14.21    1.60
   2  10 -17  164.65    5.73
  -2 -10  17  163.61    5.21
   2  10 -16   36.82    2.19
  -2 -10  16   32.80    1.86
   2  10 -15  476.51   11.83
  -2 -10  15  493.76   13.09
   2  10 -14   65.50    2.94
  -2 -10  14   68.29    2.72
   2  10 -13  121.88    4.05
  -2 -10  13  122.14    4.28
   2  10 -12  140.25    4.35
  -2 -10  12  139.69    4.72
   2  10 -11  362.81   10.23
  -2 -10  11  377.61    9.89
   2  10 -10   31.06    1.79
  -2 -10  10   29.64    1.67
   2  10  -9   41.17    2.23
  -2 -10   9   48.95    2.16
   2  10  -8  408.15   10.64
  -2 -10   8  419.53   10.97
   2  10  -7   58.28    2.45
  -2 -10   7   55.45    2.27
   2  10  -6   49.61    2.16
  -2 -10   6   47.38    2.16
   2  10  -5   53.22    2.23
  -2 -10   5   57.39    2.45
   2  10  -4  168.85    5.28
  -2 -10   4  163.57    5.10
   2  10  -3  730.31   17.89
  -2 -10   3  713.35   17.11
   2  10  -2  906.75   21.61
  -2 -10   2  879.04   20.68
   2  10  -1  170.30    5.13
  -2 -10   1  162.31    4.87
   2  10   0  446.42   12.98
  -2 -10   0  430.35   11.86
   2  10   1  778.21   19.94
  -2 -10  -1  758.16   17.70
   2  10   2 1634.53   36.34
  -2 -10  -2 1625.38   33.99
   2  10   3  840.92   20.83
  -2 -10  -3  841.40   20.27
   2  10   4  542.97   14.06
  -2 -10  -4  539.96   13.80
   2  10   5 3154.13   70.44
  -2 -10  -5 3022.73   87.74
   2  10   6  358.12   13.95
  -2 -10  -6  375.61   10.19
   2  10   7 1365.37   31.17
  -2 -10  -7 1331.71   29.08
   2  10   8  142.41    5.76
  -2 -10  -8  147.06    4.87
   2  10   9 1538.79   35.07
  -2 -10  -9 1507.14   36.37
   2  10  10   13.65    2.08
  -2 -10 -10   10.53    1.75
   2  10  11  723.99   19.41
  -2 -10 -11  669.09   17.11
   2  11 -18    3.16    1.23
  -2 -11  18    3.53    1.49
   2  11 -17   45.97    2.49
  -2 -11  17   44.78    2.31
   2  11 -16    4.80    1.41
  -2 -11  16    5.10    1.15
   2  11 -15   62.78    2.60
  -2 -11  15   71.45    3.24
   2  11 -14  242.94    6.69
  -2 -11  14  228.58    6.14
   2  11 -13   72.15    3.05
  -2 -11  13   66.87    2.79
   2  11 -12  266.74    7.66
  -2 -11  12  255.85    7.44
   2  11 -11   27.63    1.82
  -2 -11  11   33.32    1.90
   2  11 -10  518.13   13.17
  -2 -11  10  484.32   13.54
   2  11  -9  210.10    6.21
  -2 -11   9  211.81    6.43
   2  11  -8  573.80   13.61
  -2 -11   8  570.27   14.32
   2  11  -7   56.23    2.49
  -2 -11   7   49.58    2.16
   2  11  -6 1338.63   29.68
  -2 -11   6 1434.95   32.17
   2  11  -5   16.74    1.38
  -2 -11   5   20.08    1.30
   2  11  -4  437.53   11.83
  -2 -11   4  428.08   10.67
   2  11  -3   11.75    1.64
  -2 -11   3    5.84    0.89
   2  11  -2  357.75    9.67
  -2 -11   2  350.43    9.04
   2  11  -1    9.86    1.12
  -2 -11   1   10.08    1.19
   2  11   0   11.01    1.30
  -2 -11   0   13.17    1.41
   2  11   1   11.53    1.19
  -2 -11  -1    6.14    1.19
   2  11   2  245.99    8.26
  -2 -11  -2  243.61    7.25
   2  11   3  306.76    9.26
  -2 -11  -3  324.95    8.63
   2  11   4   20.12    1.82
  -2 -11  -4   16.44    1.56
   2  11   5  145.87    5.58
  -2 -11  -5  149.66    5.21
   2  11   6   12.87    1.60
  -2 -11  -6   13.43    1.49
   2  11   7  580.16   15.55
  -2 -11  -7  610.47   14.69
   2  11   8   71.11    3.72
  -2 -11  -8   79.74    3.46
   2  11   9  682.96   17.41
  -2 -11  -9  667.01   17.18
   2  11  10  194.66    7.51
  -2 -11 -10  214.08    6.77
   2  12 -17  100.98    4.39
  -2 -12  17  107.56    4.20
   2  12 -16   59.66    2.72
  -2 -12  16   48.31    2.49
   2  12 -15  185.63    5.99
  -2 -12  15  193.55    6.55
   2  12 -14   60.88    2.79
  -2 -12  14   63.49    2.60
   2  12 -13   12.09    1.23
  -2 -12  13   12.16    1.23
   2  12 -12  138.84    4.65
  -2 -12  12  132.00    4.80
   2  12 -11   61.55    2.86
  -2 -12  11   64.45    2.72
   2  12 -10  120.43    4.31
  -2 -12  10  126.45    4.24
   2  12  -9   10.86    1.30
  -2 -12   9   12.65    1.19
   2  12  -8  103.28    3.68
  -2 -12   8  109.20    3.72
   2  12  -7   76.69    2.94
  -2 -12   7   77.36    3.12
   2  12  -6  583.77   14.47
  -2 -12   6  614.75   16.29
   2  12  -5   48.76    2.19
  -2 -12   5   56.12    2.45
   2  12  -4  253.54    7.33
  -2 -12   4  250.34    6.95
   2  12  -3  185.96    5.36
  -2 -12   3  187.08    5.39
   2  12  -2 1445.59   32.10
  -2 -12   2 1392.52   30.16
   2  12  -1  725.06   17.93
  -2 -12   1  721.42   18.67
   2  12   0  386.02   10.49
  -2 -12   0  388.32   10.71
   2  12   1 1034.80   23.62
  -2 -12  -1 1012.86   25.07
   2  12   2  139.21    4.39
  -2 -12  -2  131.40    4.43
   2  12   3  159.48    5.54
  -2 -12  -3  163.27    5.06
   2  12   4   60.36    2.90
  -2 -12  -4   68.84    3.20
   2  12   5  495.92   15.70
  -2 -12  -5  491.38   13.46
   2  12   6  228.40    7.88
  -2 -12  -6  259.64    7.74
   2  12   7  325.84   13.72
  -2 -12  -7  319.89   13.02
   2  12   8    2.75    1.34
  -2 -12  -8    4.28    1.64
   2  12   9   67.13    3.76
  -2 -12  -9   62.26    4.05
   2  13 -17   56.64    3.16
  -2 -13  17   66.28    4.02
   2  13 -16  215.42    7.29
  -2 -13  16  243.39    8.03
   2  13 -15   13.05    1.52
  -2 -13  15   15.81    1.67
   2  13 -14  786.99   20.20
  -2 -13  14  833.22   19.64
   2  13 -13   63.12    3.09
  -2 -13  13   59.36    3.05
   2  13 -12 1187.88   28.23
  -2 -13  12 1205.33   29.53
   2  13 -11   33.84    2.19
  -2 -13  11   32.39    2.08
   2  13 -10  705.61   18.11
  -2 -13  10  774.49   19.27
   2  13  -9   87.25    3.12
  -2 -13   9   91.79    3.57
   2  13  -8   67.43    2.94
  -2 -13   8   64.38    2.79
   2  13  -7  152.86    4.91
  -2 -13   7  152.19    4.80
   2  13  -6  197.16    6.10
  -2 -13   6  189.16    5.91
   2  13  -5   40.43    2.31
  -2 -13   5   43.74    2.42
   2  13  -4   33.36    2.01
  -2 -13   4   36.37    2.01
   2  13  -3   83.68    3.42
  -2 -13   3   87.36    3.64
   2  13  -2   39.61    2.01
  -2 -13   2   39.61    2.16
   2  13  -1  187.30    5.91
  -2 -13   1  180.16    5.73
   2  13   0  219.66    6.58
  -2 -13   0  214.86    6.66
   2  13   1  176.37    5.69
  -2 -13  -1  187.04    5.54
   2  13   2   20.31    1.79
  -2 -13  -2   17.93    1.64
   2  13   3  965.29   23.84
  -2 -13  -3  960.34   22.98
   2  13   4    4.35    1.38
  -2 -13  -4    5.84    1.52
   2  13   5  405.47   11.86
  -2 -13  -5  400.26   11.42
   2  13   6   96.51    4.54
  -2 -13  -6   94.73    4.09
   2  13   7  772.34   30.24
  -2 -13  -7  851.70   31.73
   2  14 -16  188.86    7.33
  -2 -14  16  182.73    7.77
   2  14 -15   27.34    2.01
  -2 -14  15   26.74    2.16
   2  14 -14  609.62   17.33
  -2 -14  14  616.57   15.88
   2  14 -13   57.95    2.98
  -2 -14  13   66.91    3.09
   2  14 -12  703.27   17.82
  -2 -14  12  736.44   18.19
   2  14 -11  159.33    5.54
  -2 -14  11  155.98    5.43
   2  14 -10  760.40   18.41
  -2 -14  10  765.08   17.82
   2  14  -9  729.49   20.83
  -2 -14   9  755.56   19.90
   2  14  -8  665.00   18.45
  -2 -14   8  731.87   17.93
   2  14  -7  836.94   19.79
  -2 -14   7  880.01   20.23
   2  14  -6  377.69    9.89
  -2 -14   6  396.25   10.41
   2  14  -5 1875.91   43.51
  -2 -14   5 1856.90   41.80
   2  14  -4   18.71    1.71
  -2 -14   4   17.67    1.79
   2  14  -3  738.79   18.04
  -2 -14   3  721.05   17.26
   2  14  -2    0.37    0.97
  -2 -14   2    0.82    1.15
   2  14  -1  273.36    8.11
  -2 -14   1  280.47    8.00
   2  14   0    3.57    1.15
  -2 -14   0    2.94    1.26
   2  14   1  216.53    6.95
  -2 -14  -1  209.91    6.84
   2  14   2   69.07    3.31
  -2 -14  -2   66.91    3.20
   2  14   3   23.65    2.16
  -2 -14  -3   25.48    2.31
   2  14   4   47.57    2.94
  -2 -14  -4   47.68    2.94
   2  14   5  107.30    4.57
  -2 -14  -5  115.26    4.95
   2  14   6    2.49    1.34
  -2 -14  -6   -0.19    1.64
   2  15 -14   28.30    1.82
  -2 -15  14   24.77    1.79
   2  15 -13   71.33    3.09
  -2 -15  13   72.12    3.87
   2  15 -12  212.41    6.84
  -2 -15  12  207.20    7.66
   2  15 -11   99.82    3.87
  -2 -15  11  110.80    4.98
   2  15 -10    8.11    1.41
  -2 -15  10    7.96    1.41
   2  15  -9  523.63   14.24
  -2 -15   9  543.60   14.17
   2  15  -8   50.95    2.68
  -2 -15   8   61.00    2.90
   2  15  -7  559.89   15.99
  -2 -15   7  567.37   15.36
   2  15  -6    0.48    1.04
  -2 -15   6    2.19    1.15
   2  15  -5 2076.37   46.12
  -2 -15   5 2131.94   48.05
   2  15  -4    3.76    1.30
  -2 -15   4    4.69    1.38
   2  15  -3 1196.18   28.90
  -2 -15   3 1198.89   26.52
   2  15  -2  568.52   14.43
  -2 -15   2  602.33   15.47
   2  15  -1 1472.89   33.58
  -2 -15   1 1504.09   33.84
   2  15   0  341.39    9.97
  -2 -15   0  334.58    9.48
   2  15   1  487.81   14.50
  -2 -15  -1  494.66   12.98
   2  15   2  636.06   17.07
  -2 -15  -2  636.96   15.96
   2  15   3  301.67   10.04
  -2 -15  -3  295.08    9.82
   2  15   4  347.15   13.09
  -2 -15  -4  364.93   11.98
   2  16 -13   88.70    4.31
  -2 -16  13   91.60    4.69
   2  16 -12   34.48    2.45
  -2 -16  12   33.62    2.64
   2  16 -11   43.11    2.64
  -2 -16  11   44.30    2.64
   2  16 -10    4.43    1.26
  -2 -16  10    2.83    1.60
   2  16  -9   25.55    1.90
  -2 -16   9   20.94    1.93
   2  16  -8    6.84    1.38
  -2 -16   8    7.66    1.45
   2  16  -7  114.37    4.50
  -2 -16   7  116.11    4.39
   2  16  -6   35.78    2.08
  -2 -16   6   30.20    2.19
   2  16  -5   43.96    2.34
  -2 -16   5   42.92    2.53
   2  16  -4  150.96    5.50
  -2 -16   4  153.86    5.17
   2  16  -3  297.69   10.34
  -2 -16   3  304.60    8.89
   2  16  -2   87.18    4.13
  -2 -16   2   84.95    3.87
   2  16  -1  229.10    7.81
  -2 -16   1  221.33    7.10
   2  16   0  354.29   12.57
  -2 -16   0  402.72   11.79
   2  16   1  150.37    6.32
  -2 -16  -1  142.78    5.50
   2  16   2  594.56   23.69
  -2 -16  -2  577.93   20.72
   2  17 -10    0.22    1.41
  -2 -17  10    2.19    1.49
   2  17  -9  306.69   10.00
  -2 -17   9  326.21   11.46
   2  17  -8   15.47    1.71
  -2 -17   8   21.42    2.12
   2  17  -7  111.58    4.57
  -2 -17   7  130.25    5.10
   2  17  -6   46.75    3.24
  -2 -17   6   51.66    2.72
   2  17  -5   71.26    3.83
  -2 -17   5   74.57    3.68
   2  17  -4    1.75    1.30
  -2 -17   4    2.45    1.45
   2  17  -3   49.76    3.09
  -2 -17   3   46.60    2.79
   2  17  -2    6.69    1.75
  -2 -17   2    4.87    1.60
   3 -18   0   55.30    4.87
  -3  18   0   57.02    4.54
   3 -18   1    1.86    1.75
  -3  18  -1    2.08    1.38
   3 -18   2   24.29    2.23
  -3  18  -2   19.49    2.12
   3 -18   3    1.30    1.34
  -3  18  -3    2.34    1.56
   3 -18   4   25.07    2.64
  -3  18  -4   24.44    2.19
   3 -18   5   40.91    2.86
  -3  18  -5   41.69    2.42
   3 -18   6   34.96    2.38
  -3  18  -6   30.20    2.27
   3 -18   7    3.68    1.00
  -3  18  -7    5.65    0.97
   3 -18   8    1.12    0.78
  -3  18  -8    0.60    0.82
   3 -18   9   29.12    1.90
   3 -17  -3   10.41    0.86
  -3  17   3   16.48    1.34
   3 -17  -2  388.88   15.51
  -3  17   2  362.40   14.28
   3 -17  -1   80.71    4.31
  -3  17   1   89.22    4.72
   3 -17   0  303.86   11.34
  -3  17   0  324.02   12.61
   3 -17   1  123.29    6.17
  -3  17  -1  127.87    5.73
   3 -17   2  407.78   14.80
  -3  17  -2  404.91   13.84
   3 -17   3  166.44    6.88
  -3  17  -3  167.22    8.37
   3 -17   4    4.17    1.41
  -3  17  -4    3.05    1.15
   3 -17   5  216.24    8.52
  -3  17  -5  205.78    8.44
   3 -17   6    1.34    1.34
  -3  17  -6    2.72    1.00
   3 -17   7   -0.22    0.97
  -3  17  -7   -0.45    0.60
   3 -17   8    3.46    0.71
  -3  17  -8    4.02    0.78
   3 -17  13   10.08    1.30
  -3  17 -13   12.27    1.41
   3 -16  -5    4.17    1.34
  -3  16   5    1.56    1.04
   3 -16  -4  229.63    7.62
  -3  16   4  231.11    7.70
   3 -16  -3  128.50    4.39
  -3  16   3  126.42    4.50
   3 -16  -2  741.43   25.40
  -3  16   2  291.55    8.07
   3 -16  -1  570.86   18.63
  -3  16   1  596.45   21.42
   3 -16   0  374.49   12.53
  -3  16   0  344.66   12.50
   3 -16   1  611.00   21.09
  -3  16  -1  655.55   22.06
   3 -16   2  206.98    8.59
  -3  16  -2  206.23    8.15
   3 -16   3  679.02   23.77
  -3  16  -3  702.26   23.62
   3 -16   4   39.61    2.98
  -3  16  -4   40.91    2.49
   3 -16   5  680.54   22.20
  -3  16  -5  818.53   24.55
   3 -16   6    8.89    1.30
  -3  16  -6    6.55    1.12
   3 -16   7  445.27   16.44
  -3  16  -7  492.05   19.56
   3 -16   8   44.71    2.19
  -3  16  -8   51.92    2.23
  -3  16 -11   12.27    0.93
   3 -16  12   33.77    1.97
  -3  16 -12   33.62    2.16
   3 -16  13    6.25    1.52
  -3  16 -13    3.16    1.19
   3 -16  14    7.81    1.79
  -3  16 -14    5.13    1.12
   3 -15  -7   42.92    4.54
  -3  15   7   46.83    3.76
   3 -15  -6    9.30    1.60
  -3  15   6    7.51    1.45
   3 -15  -5    8.52    1.19
  -3  15   5   10.27    1.38
   3 -15  -4    0.41    1.12
  -3  15   4    0.86    0.89
   3 -15  -3   33.29    1.79
  -3  15   3   32.17    1.60
   3 -15  -2    0.78    0.56
  -3  15   2    2.01    0.63
   3 -15  -1  100.94    4.39
  -3  15   1   95.36    4.80
   3 -15   0  274.93   10.53
  -3  15   0  282.77   11.46
   3 -15   1  222.89    8.74
  -3  15  -1  226.80    8.67
   3 -15   2    6.62    1.71
  -3  15  -2    4.69    0.97
   3 -15   3  831.02   26.67
  -3  15  -3  818.79   26.26
   3 -15   4   31.91    2.08
  -3  15  -4   34.07    1.93
   3 -15   5  519.99   17.33
  -3  15  -5  548.29   19.82
   3 -15   6  135.98    5.58
  -3  15  -6  154.12    6.43
   3 -15   7  400.11   13.46
  -3  15  -7  397.10   13.76
   3 -15   8   23.54    1.45
  -3  15  -8   21.94    1.12
   3 -15  11  236.73    8.74
  -3  15 -11  228.44    8.41
   3 -15  12  380.33   15.40
  -3  15 -12  379.62   13.24
   3 -15  13    4.35    1.26
  -3  15 -13    5.13    1.60
   3 -15  14  263.51   11.94
  -3  15 -14  254.95   10.30
   3 -15  15    0.41    1.45
  -3  15 -15    0.15    1.41
   3 -14  -8  156.13    5.69
  -3  14   8  151.60    5.28
   3 -14  -7  295.38    8.37
  -3  14   7  312.12    9.04
   3 -14  -6    2.08    1.26
  -3  14   6    1.90    1.00
   3 -14  -5  399.63   10.53
  -3  14   5  365.30    9.89
   3 -14  -4   34.22    1.97
  -3  14   4   31.80    1.64
   3 -14  -3   76.21    2.79
  -3  14   3   71.22    2.49
   3 -14  -2   44.67    2.12
  -3  14   2   36.00    1.60
   3 -14  -1  424.55   13.50
  -3  14   1  445.71   14.88
   3 -14   0   14.84    2.12
  -3  14   0   16.85    1.67
   3 -14   1   20.83    2.53
  -3  14  -1   15.70    1.71
   3 -14   2   32.84    2.45
  -3  14  -2   24.62    1.82
   3 -14   3    8.11    1.12
  -3  14  -3   10.00    1.12
   3 -14   4   35.67    2.16
  -3  14  -4   38.46    2.16
   3 -14   5   85.88    3.53
  -3  14  -5   77.84    3.57
   3 -14   6    6.03    0.97
  -3  14  -6    3.87    0.74
   3 -14   7   73.94    3.38
  -3  14  -7   73.83    3.42
  -3  14  -9   17.03    1.12
   3 -14  10  223.97    9.19
  -3  14 -10  217.61    7.44
   3 -14  11   28.04    2.05
  -3  14 -11   29.20    1.97
   3 -14  12  248.04   10.90
  -3  14 -12  235.69    9.67
   3 -14  13    4.43    1.30
  -3  14 -13    4.83    1.38
   3 -14  14  351.99   14.73
  -3  14 -14  322.09   13.28
   3 -14  15    1.12    1.52
  -3  14 -15    0.41    1.67
   3 -14  16  272.14   13.46
  -3  14 -16  278.87   11.64
   3 -13  -9   18.08    1.97
  -3  13   9   19.86    2.01
   3 -13  -8   13.65    1.64
  -3  13   8   14.95    1.64
   3 -13  -7    8.81    1.30
  -3  13   7    8.41    1.38
   3 -13  -6    1.26    0.89
  -3  13   6    0.71    0.97
   3 -13  -5  283.41    7.59
  -3  13   5  274.81    7.59
   3 -13  -4    3.38    1.04
  -3  13   4    3.42    0.82
   3 -13  -3  257.04    7.22
  -3  13   3  253.39    7.22
   3 -13  -2  154.65    4.39
  -3  13   2  152.41    4.65
   3 -13  -1  814.10   25.33
  -3  13   1  554.54   14.62
   3 -13   0   90.53    3.76
  -3  13   0   99.27    5.21
   3 -13   1  104.25    4.61
  -3  13  -1   96.10    4.17
   3 -13   2  245.99    8.85
  -3  13  -2  255.36    9.97
   3 -13   3  495.07   17.15
  -3  13  -3  494.17   15.92
   3 -13   4  151.08    6.29
  -3  13  -4  142.48    6.25
   3 -13   5  316.92   11.79
  -3  13  -5  338.30   12.12
   3 -13   6  503.40   16.48
  -3  13  -6  458.92   15.40
   3 -13   7   56.16    2.49
  -3  13  -7   60.70    2.57
   3 -13   9   44.37    2.68
  -3  13  -9   47.68    2.08
   3 -13  10    3.50    1.00
  -3  13 -10    0.19    0.82
   3 -13  11    9.93    1.45
  -3  13 -11    9.74    1.30
   3 -13  12    8.67    1.30
  -3  13 -12    6.10    1.26
   3 -13  13    4.61    1.34
  -3  13 -13    6.03    1.30
   3 -13  14    1.00    1.38
  -3  13 -14    2.60    1.45
   3 -13  15   59.81    3.79
  -3  13 -15   67.69    3.79
   3 -13  16   46.94    3.35
  -3  13 -16   45.15    3.68
   3 -13  17   13.98    3.12
  -3  13 -17   17.96    2.83
   3 -12 -11  195.63   10.23
  -3  12  11  209.88   10.23
   3 -12 -10   40.06    2.90
  -3  12  10   36.63    2.42
   3 -12  -9  568.78   14.10
  -3  12   9  541.48   14.02
   3 -12  -8  320.49    9.00
  -3  12   8  316.51    8.70
   3 -12  -7  367.87    9.56
  -3  12   7  357.86    9.56
   3 -12  -6   50.51    2.23
  -3  12   6   47.42    2.05
   3 -12  -5  635.88   14.47
  -3  12   5  644.39   15.21
   3 -12  -4   19.23    1.34
  -3  12   4   15.70    1.19
   3 -12  -3    3.16    0.67
  -3  12   3    2.49    0.71
   3 -12  -2  109.42    3.31
  -3  12   2  116.67    3.53
   3 -12  -1   31.20    1.60
  -3  12   1   31.84    1.34
   3 -12   0   22.65    2.05
  -3  12   0   17.59    1.56
   3 -12   1   17.55    1.49
  -3  12  -1   14.54    1.30
   3 -12   2  185.81    7.03
  -3  12  -2  195.30    7.66
   3 -12   3   14.32    1.34
  -3  12  -3   14.58    1.08
   3 -12   4  195.78    8.26
  -3  12  -4  199.87    8.15
   3 -12   5   40.65    2.08
  -3  12  -5   42.40    2.16
   3 -12   6  177.15    7.07
  -3  12  -6  196.49    7.29
   3 -12   7   18.00    1.00
   3 -12   8  528.21   19.56
  -3  12  -8  558.85   18.37
   3 -12   9   28.08    1.90
  -3  12  -9   23.84    1.52
   3 -12  10  274.59   10.60
  -3  12 -10  267.52    9.19
   3 -12  11   57.24    3.20
  -3  12 -11   55.23    3.16
   3 -12  12  421.95   14.47
  -3  12 -12  417.41   13.76
   3 -12  13   86.84    4.24
  -3  12 -13   84.84    3.94
   3 -12  14   10.56    1.97
  -3  12 -14    8.89    2.16
   3 -12  15    5.91    1.64
  -3  12 -15   10.60    2.27
   3 -12  16    7.44    1.93
  -3  12 -16    8.29    2.16
   3 -12  17   -0.60    2.45
  -3  12 -17   -0.52    1.97
   3 -11 -12  159.78    7.51
  -3  11  12  152.79    6.95
   3 -11 -11  787.73   19.75
  -3  11  11  728.04   19.19
   3 -11 -10   47.68    2.68
  -3  11  10   50.10    2.60
   3 -11  -9 1392.11   30.68
  -3  11   9 1398.91   31.54
   3 -11  -8    1.19    1.12
  -3  11   8    1.93    1.04
   3 -11  -7 1376.78   29.46
  -3  11   7 1404.83   31.95
   3 -11  -6  119.68    3.83
  -3  11   6  116.97    4.28
   3 -11  -5 1612.14   33.73
  -3  11   5 1547.42   33.81
   3 -11  -4  412.65   10.60
  -3  11   4  397.10   10.19
   3 -11  -3  756.57   18.37
  -3  11   3  747.45   17.59
   3 -11  -2  597.83   13.65
  -3  11   2  596.27   14.58
   3 -11  -1 1369.79   30.16
  -3  11   1 1308.65   27.75
   3 -11   0 1786.98   51.96
  -3  11   0 1792.45   54.19
   3 -11   1  308.03   11.75
  -3  11  -1  293.04   11.38
   3 -11   2  456.31   15.77
  -3  11  -2  450.88   15.66
   3 -11   3   21.65    1.67
  -3  11  -3   17.48    1.26
   3 -11   4   26.00    1.60
  -3  11  -4   27.41    1.64
   3 -11   5   22.09    1.38
  -3  11  -5   22.39    1.45
   3 -11   6    3.91    0.52
  -3  11  -6    1.86    0.33
   3 -11   7    0.74    0.37
  -3  11  -7    1.08    0.33
   3 -11   8    0.74    0.60
  -3  11  -8    0.78    0.60
   3 -11   9    3.35    0.74
  -3  11  -9    4.17    0.97
   3 -11  10   18.41    1.45
  -3  11 -10   18.48    1.45
   3 -11  11    6.55    1.26
  -3  11 -11    6.69    1.26
   3 -11  12  400.90   14.02
  -3  11 -12  418.93   13.84
   3 -11  13   48.87    3.09
  -3  11 -13   46.71    3.12
   3 -11  14  158.33    7.10
  -3  11 -14  146.46    5.95
   3 -11  15  392.53   14.28
  -3  11 -15  375.72   12.76
   3 -11  16   47.35    3.53
  -3  11 -16   46.79    3.61
   3 -11  17  168.96    8.52
  -3  11 -17  178.89    8.63
   3 -11  18   17.29    3.05
  -3  11 -18   20.20    3.12
   3 -10 -13    8.52    2.08
  -3  10  13   18.93    3.01
   3 -10 -12   32.95    2.31
  -3  10  12   36.23    2.42
   3 -10 -11   97.85    4.17
  -3  10  11  100.05    4.09
   3 -10 -10   79.67    3.20
  -3  10  10   83.27    3.24
   3 -10  -9  230.67    6.51
  -3  10   9  218.21    6.21
   3 -10  -8   34.03    1.82
  -3  10   8   38.83    2.08
   3 -10  -7 1071.40   24.40
  -3  10   7 1009.47   22.65
   3 -10  -6  313.94    8.37
  -3  10   6  314.24    8.33
   3 -10  -5  931.63   20.72
  -3  10   5  917.83   21.20
   3 -10  -4 1625.45   35.00
  -3  10   4 1620.10   36.11
   3 -10  -3  337.82    8.74
  -3  10   3  346.07    8.52
   3 -10  -2 2038.99   42.77
  -3  10   2 1920.57   39.68
   3 -10  -1  271.06    7.29
  -3  10   1  256.48    6.77
   3 -10   0 3117.90   90.64
  -3  10   0 3091.20   89.86
   3 -10   1  396.36   13.72
  -3  10  -1  435.41   15.36
   3 -10   2 2885.45   82.94
  -3  10  -2 3033.70   82.98
   3 -10   3  278.61   10.34
  -3  10  -3  279.17    9.93
   3 -10   4 3501.99   94.80
  -3  10  -4 3393.46   94.51
   3 -10   5  349.64   11.42
  -3  10  -5  357.05   12.79
   3 -10   6  712.68   22.24
  -3  10  -6  760.02   18.08
   3 -10   7  827.53   25.44
  -3  10  -7  797.14   24.44
   3 -10   8  711.49   24.84
  -3  10  -8  719.41   21.72
   3 -10   9  411.68   15.10
  -3  10  -9  430.02   14.39
   3 -10  10    8.85    1.19
  -3  10 -10    7.44    1.19
   3 -10  11   88.26    4.13
  -3  10 -11   90.82    3.94
   3 -10  12   91.38    4.87
  -3  10 -12   85.77    4.05
   3 -10  13   20.31    2.01
  -3  10 -13   22.35    2.12
   3 -10  14   68.40    4.05
  -3  10 -14   58.43    3.72
   3 -10  15   76.69    4.05
  -3  10 -15   71.97    3.94
   3 -10  16   26.82    2.72
  -3  10 -16   36.30    2.98
   3 -10  17   90.86    5.58
  -3  10 -17   90.49    5.24
   3 -10  18   30.31    3.79
  -3  10 -18   32.84    3.27
   3  -9 -13   91.60    5.06
  -3   9  13   86.36    5.58
   3  -9 -12  150.03    5.32
  -3   9  12  133.33    6.92
   3  -9 -11  189.01    6.10
  -3   9  11  202.07    6.06
   3  -9 -10  186.22    5.84
  -3   9  10  187.82    5.58
   3  -9  -9    2.12    1.00
  -3   9   9    1.60    0.97
   3  -9  -8  345.40    9.93
  -3   9   8  343.55    9.00
   3  -9  -7    0.41    0.78
  -3   9   7    0.97    0.71
   3  -9  -6   45.86    2.12
  -3   9   6   51.59    2.01
   3  -9  -5   19.56    1.30
  -3   9   5   19.67    1.15
   3  -9  -4    3.38    0.67
  -3   9   4    4.57    0.71
   3  -9  -3  115.11    4.02
  -3   9   3  106.70    3.50
   3  -9  -2 1868.84   40.95
  -3   9   2 1805.98   37.23
   3  -9  -1  231.37    6.40
  -3   9   1  226.17    5.73
   3  -9   0 1443.54   41.73
  -3   9   0 1410.96   40.28
   3  -9   1  223.53    8.29
  -3   9  -1  238.66    7.92
   3  -9   2 1671.09   49.73
  -3   9  -2 1579.33   46.75
   3  -9   3  309.81   11.57
  -3   9  -3  293.30   10.97
   3  -9   4 1501.30   45.26
  -3   9  -4 1441.50   41.58
   3  -9   5  688.36   21.57
  -3   9  -5  684.30   21.27
   3  -9   6 1217.16   36.34
  -3   9  -6 1190.08   34.81
   3  -9   7 1370.13   44.93
  -3   9  -7 1347.85   41.51
   3  -9   8  906.71   29.42
  -3   9  -8  983.62   30.01
   3  -9   9 3183.66   91.57
  -3   9  -9 3317.37   98.37
   3  -9  10   26.18    1.97
  -3   9 -10   25.10    2.12
   3  -9  11 1408.66   41.06
  -3   9 -11 1494.50   44.82
   3  -9  12   25.81    2.12
  -3   9 -12   25.18    2.19
   3  -9  13  569.71   20.46
  -3   9 -13  540.18   17.55
   3  -9  14   43.29    3.16
  -3   9 -14   32.99    2.60
   3  -9  15  252.24   10.19
  -3   9 -15  246.32    9.82
   3  -9  16   62.07    4.98
  -3   9 -16   62.59    4.05
   3  -9  17  125.11    6.73
  -3   9 -17  121.66    7.10
   3  -9  18   79.00    5.24
  -3   9 -18   75.91    5.43
   3  -8 -14  128.43    5.02
  -3   8  14  122.44    5.24
   3  -8 -13  138.84    6.99
  -3   8  13  138.84    6.81
   3  -8 -12  515.08   19.23
  -3   8  12  545.31   13.35
   3  -8 -11  133.97    4.69
  -3   8  11  133.89    4.83
   3  -8 -10 1200.05   27.89
  -3   8  10 1239.92   26.82
   3  -8  -9   15.77    1.38
  -3   8   9   19.38    1.52
   3  -8  -8 1101.78   24.70
  -3   8   8 1105.69   24.40
   3  -8  -7    4.54    0.93
  -3   8   7    3.57    0.74
   3  -8  -6  524.11   14.28
  -3   8   6  549.00   13.87
   3  -8  -5    1.56    0.60
  -3   8   5    2.90    0.63
   3  -8  -4 1127.89   26.11
  -3   8   4 1137.23   24.44
   3  -8  -3   23.13    1.12
  -3   8   3   28.56    1.26
   3  -8  -2  364.52    9.48
  -3   8   2  361.43    8.85
   3  -8  -1  652.54   14.88
  -3   8   1  643.43   14.32
   3  -8   0   31.61    1.79
  -3   8   0   36.00    1.97
   3  -8   1   37.27    2.42
  -3   8  -1   28.97    1.64
   3  -8   2  197.71    7.96
  -3   8  -2  194.55    7.36
   3  -8   3   15.06    1.04
  -3   8  -3   16.22    1.00
   3  -8   4    3.16    0.48
  -3   8  -4    2.19    0.33
   3  -8   5  864.39   18.52
  -3   8  -5  813.73   17.00
   3  -8   6  131.62    5.50
  -3   8  -6  157.51    5.65
   3  -8   7  761.10   25.25
  -3   8  -7  737.75   24.77
   3  -8   8    8.03    1.00
  -3   8  -8    5.58    1.12
   3  -8   9 1338.40   41.13
  -3   8  -9 1363.88   40.58
   3  -8  10   36.49    2.53
  -3   8 -10   37.86    2.57
   3  -8  11 1261.23   40.69
  -3   8 -11 1290.87   40.17
   3  -8  12  107.04    5.36
  -3   8 -12  102.46    5.43
   3  -8  13 1407.62   43.22
  -3   8 -13 1435.88   46.97
   3  -8  14  445.56   16.74
  -3   8 -14  437.38   16.70
   3  -8  15  506.89   19.01
  -3   8 -15  486.14   18.71
   3  -8  16  999.28   31.61
  -3   8 -16  976.60   32.92
   3  -8  17  190.46    9.15
  -3   8 -17  185.03    9.22
   3  -8  18  333.65   14.73
  -3   8 -18  342.06   14.65
   3  -7 -15  318.37    9.60
  -3   7  15  299.81    9.34
   3  -7 -14    5.80    1.67
  -3   7  14    6.06    1.75
   3  -7 -13  111.61    4.76
  -3   7  13  106.15    4.05
   3  -7 -12   59.06    2.75
  -3   7  12   49.91    4.17
   3  -7 -11  301.82   12.65
  -3   7  11  337.45    9.15
   3  -7 -10  138.06    4.61
  -3   7  10  139.99    4.31
   3  -7  -9    1.64    0.82
  -3   7   9    0.82    0.78
   3  -7  -8  175.32    5.39
  -3   7   8  181.65    5.65
   3  -7  -7  352.99    9.89
  -3   7   7  369.39   10.30
   3  -7  -6  815.40   20.31
  -3   7   6  865.73   19.75
   3  -7  -5  318.66    8.96
  -3   7   5  311.41    8.37
   3  -7  -4  318.44    8.59
  -3   7   4  307.84    8.26
   3  -7  -3  852.15   20.12
  -3   7   3  857.51   19.53
   3  -7  -2  723.72   16.74
  -3   7   2  741.24   17.33
   3  -7  -1  558.14   13.31
  -3   7   1  553.57   12.50
   3  -7   0  217.72    8.11
  -3   7   0  222.82    7.74
   3  -7   1 1175.61   35.93
  -3   7  -1 1102.79   35.52
   3  -7   2  652.06   21.57
  -3   7  -2  645.96   21.61
   3  -7   3 1634.86   45.37
  -3   7  -3 1568.77   45.78
   3  -7   4   12.16    0.52
  -3   7  -4   13.46    0.56
   3  -7   5  979.79   24.10
  -3   7  -5  981.02   31.43
   3  -7   6  135.68    5.17
  -3   7  -6  136.12    5.54
   3  -7   7   43.22    2.42
  -3   7  -7   39.54    2.16
   3  -7   8   22.50    1.56
  -3   7  -8   19.19    1.30
   3  -7   9    3.38    1.12
  -3   7  -9    3.87    1.04
   3  -7  10   13.35    1.56
  -3   7 -10   11.83    1.30
   3  -7  11   16.03    1.82
  -3   7 -11   17.22    2.16
   3  -7  12    1.71    1.19
  -3   7 -12    0.82    1.34
   3  -7  13   10.30    2.16
  -3   7 -13   13.43    2.19
   3  -7  14  449.69   16.18
  -3   7 -14  430.24   17.41
   3  -7  15  181.31    5.13
  -3   7 -15  393.38   14.77
   3  -7  16   66.24    2.38
  -3   7 -16  170.82    8.52
   3  -7  17   21.31    1.12
  -3   7 -17   17.48    0.93
   3  -7  18  244.35    7.48
  -3   7 -18  205.52    5.91
   3  -7  19    0.48    0.82
  -3   7 -19    0.41    0.63
   3  -6 -16  368.09   13.46
  -3   6  16  349.46   10.38
   3  -6 -15  493.88   13.95
  -3   6  15  455.05   12.27
   3  -6 -14  862.90   20.98
  -3   6  14  823.14   19.53
   3  -6 -13  207.90    6.92
  -3   6  13  205.93    6.06
   3  -6 -12  491.35   13.58
  -3   6  12  505.18   13.35
   3  -6 -11  286.53    8.37
  -3   6  11  265.48   10.15
   3  -6 -10 1230.32   37.01
  -3   6  10 1324.53   28.82
   3  -6  -9   56.38    2.64
  -3   6   9   50.36    2.19
   3  -6  -8 1001.59   23.32
  -3   6   8  977.60   22.80
   3  -6  -7   87.44    2.94
  -3   6   7   93.87    3.16
   3  -6  -6  281.77    7.44
  -3   6   6  284.78    7.74
   3  -6  -5   54.45    2.19
  -3   6   5   58.09    2.19
   3  -6  -4   24.66    1.12
  -3   6   4   25.22    1.19
   3  -6  -3  104.73    3.24
  -3   6   3   98.41    3.01
   3  -6  -2   30.20    1.38
  -3   6   2   29.61    1.15
   3  -6  -1  284.97    7.62
  -3   6   1  282.03    7.33
   3  -6   0   47.05    1.67
  -3   6   0   44.04    1.38
   3  -6   1  637.55   14.99
  -3   6  -1  624.27   13.35
   3  -6   2   10.64    0.41
  -3   6  -2    9.56    0.45
   3  -6   3  763.19   16.18
  -3   6  -3  762.81   16.77
   3  -6   4  151.74    4.28
  -3   6  -4  152.90    5.39
   3  -6   5 1551.40   37.04
  -3   6  -5 1898.63   53.22
   3  -6   6   26.85    1.82
  -3   6  -6   32.17    1.86
   3  -6   7 1031.94   33.03
  -3   6  -7 1076.12   35.67
   3  -6   8  224.31    8.89
  -3   6  -8  227.17    9.37
   3  -6   9  235.72    8.93
  -3   6  -9  227.32   10.00
   3  -6  10  523.67   18.19
  -3   6 -10  533.08   19.97
   3  -6  11  169.67    4.46
  -3   6 -11  238.85    9.26
   3  -6  12  129.39    3.64
  -3   6 -12  127.76    4.02
   3  -6  13   59.81    2.16
  -3   6 -13   62.11    2.38
   3  -6  14    1.56    0.52
  -3   6 -14    1.38    0.52
   3  -6  15   38.23    1.67
  -3   6 -15   42.77    2.01
   3  -6  16    3.61    0.56
  -3   6 -16    3.76    0.71
   3  -6  17   31.84    1.60
  -3   6 -17   29.53    1.67
   3  -6  18    1.00    0.71
  -3   6 -18    1.67    0.86
   3  -6  19    4.54    0.89
  -3   6 -19    3.94    0.89
   3  -5 -16  239.37    8.63
  -3   5  16  237.14    7.48
   3  -5 -15  108.19    4.39
  -3   5  15  106.33    4.35
   3  -5 -14 1275.29   30.46
  -3   5  14 1238.76   28.19
   3  -5 -13   53.82    2.75
  -3   5  13   53.11    2.53
   3  -5 -12 1789.88   38.83
  -3   5  12 1761.69   36.67
   3  -5 -11  146.39    4.61
  -3   5  11  153.94    5.54
   3  -5 -10 2245.37   47.46
  -3   5  10 2068.64   58.43
   3  -5  -9  546.35   13.80
  -3   5   9  579.16   14.17
   3  -5  -8 2468.71   50.43
  -3   5   8 2474.85   50.58
   3  -5  -7 1179.22   26.78
  -3   5   7 1194.43   25.40
   3  -5  -6 4144.26   82.19
  -3   5   6 4306.38   83.76
   3  -5  -5 1663.80   36.52
  -3   5   5 1675.81   34.74
   3  -5  -4  697.32   16.96
  -3   5   4  687.57   15.43
   3  -5  -3 3005.21   62.07
  -3   5   3 2983.34   60.33
   3  -5  -2  699.07   16.66
  -3   5   2  710.52   16.74
   3  -5  -1 2916.32   58.99
  -3   5   1 2892.82   56.90
   3  -5   0    2.49    0.30
  -3   5   0    4.98    0.52
   3  -5   1  352.03    8.59
  -3   5  -1  362.74    8.81
   3  -5   2    9.74    0.48
  -3   5  -2    9.86    0.52
   3  -5   3    4.50    0.37
  -3   5  -3    4.83    0.37
   3  -5   4    9.67    0.52
  -3   5  -4    9.52    0.48
   3  -5   5  553.46   12.61
  -3   5  -5  579.83   13.09
   3  -5   6   38.23    1.26
  -3   5  -6   40.06    1.30
   3  -5   7   96.40    2.83
  -3   5  -7   98.71    4.31
   3  -5   8    4.24    0.37
  -3   5  -8    4.13    0.33
   3  -5   9   87.77    2.75
  -3   5  -9   83.53    2.75
   3  -5  10 1041.09   22.61
  -3   5 -10  966.18   20.60
   3  -5  11  696.02   15.51
  -3   5 -11  680.47   16.18
   3  -5  12  465.16   11.46
  -3   5 -12  476.99   12.35
   3  -5  13    2.19    0.67
  -3   5 -13    0.97    0.56
   3  -5  14  561.19   13.50
  -3   5 -14  595.19   14.95
   3  -5  15   12.39    1.12
  -3   5 -15   11.83    0.93
   3  -5  16   37.68    1.75
  -3   5 -16   42.32    2.05
   3  -5  17    1.60    1.00
  -3   5 -17    1.26    0.71
   3  -5  18  152.93    5.39
  -3   5 -18  133.11    4.98
   3  -4 -17    8.44    2.05
  -3   4  17    8.03    2.08
   3  -4 -16    5.39    1.56
  -3   4  16    4.24    1.75
   3  -4 -15   64.31    2.90
  -3   4  15   57.72    2.68
   3  -4 -14    9.67    1.38
  -3   4  14   13.87    1.56
   3  -4 -13   35.22    2.31
  -3   4  13   40.73    2.49
   3  -4 -12  466.06   11.72
  -3   4  12  475.02   11.57
   3  -4 -11   16.51    1.86
  -3   4  11   18.34    1.45
   3  -4 -10  600.43   15.29
  -3   4  10  606.98   14.84
   3  -4  -9 1115.14   26.26
  -3   4   9 1078.28   34.55
   3  -4  -8 1469.95   31.80
  -3   4   8 1517.97   32.62
   3  -4  -7 1537.34   34.63
  -3   4   7 1545.38   34.40
   3  -4  -6  390.41   10.56
  -3   4   6  400.23    9.93
   3  -4  -5 3520.55   71.22
  -3   4   5 3436.20   68.81
   3  -4  -4  293.78    7.96
  -3   4   4  283.85    7.51
   3  -4  -3 4666.81   92.50
  -3   4   3 4695.49   92.09
   3  -4  -2   82.05    2.75
  -3   4   2   82.42    2.49
   3  -4  -1 7102.02  141.11
  -3   4   1 6997.54  140.14
   3  -4   0  240.89    5.76
  -3   4   0  255.51    6.69
   3  -4   1 3810.54   78.10
  -3   4  -1 4017.96   79.93
   3  -4   2 2298.48   45.71
  -3   4  -2 2329.09   48.31
   3  -4   3 2841.19   61.55
  -3   4  -3 3064.65   65.31
   3  -4   4 1621.92   33.77
  -3   4  -4 1515.40   32.99
   3  -4   5  203.11    5.54
  -3   4  -5  213.48    5.80
   3  -4   6 1740.34   51.99
  -3   4  -6 1765.63   53.00
   3  -4   7  447.20   10.71
  -3   4  -7  475.76   11.38
   3  -4   8  474.54   11.31
  -3   4  -8  506.48   12.68
   3  -4   9   38.79    1.71
  -3   4  -9   40.69    1.79
   3  -4  10  242.08    6.36
  -3   4 -10  247.92    6.69
   3  -4  11   35.67    1.60
  -3   4 -11   34.96    1.60
   3  -4  12   40.24    2.05
  -3   4 -12   38.31    1.60
   3  -4  13  172.68    4.83
  -3   4 -13  205.82    5.84
   3  -4  14    7.77    0.93
  -3   4 -14    7.48    0.86
   3  -4  15    2.31    0.74
  -3   4 -15    0.56    0.74
   3  -4  16  223.01    6.43
  -3   4 -16  234.31    7.51
   3  -4  17   10.23    1.30
  -3   4 -17    7.59    1.12
   3  -4  18   61.14    2.86
  -3   4 -18   61.66    2.83
   3  -3 -17  346.41   11.38
  -3   3  17  321.97   10.27
   3  -3 -16  211.74    6.55
  -3   3  16  202.66    6.51
   3  -3 -15  561.53   15.32
  -3   3  15  588.23   14.65
   3  -3 -14  258.67    7.66
  -3   3  14  276.08    8.03
   3  -3 -13  590.91   14.73
  -3   3  13  581.87   14.54
   3  -3 -12   54.45    2.57
  -3   3  12   57.28    2.75
   3  -3 -11  291.85    8.26
  -3   3  11  299.96    8.07
   3  -3 -10   55.23    2.34
  -3   3  10   55.42    2.45
   3  -3  -9  254.77    7.40
  -3   3   9  245.99    6.66
   3  -3  -8  342.43    9.22
  -3   3   8  364.56    9.60
   3  -3  -7   23.95    1.45
  -3   3   7   26.11    1.41
   3  -3  -6  111.87    3.57
  -3   3   6  113.18    3.61
   3  -3  -5 1311.81   29.87
  -3   3   5 1356.33   30.91
   3  -3  -4   30.42    1.30
  -3   3   4   33.03    1.45
   3  -3  -3 2315.41   47.31
  -3   3   3 2254.34   45.23
   3  -3  -2  332.13    8.59
  -3   3   2  336.74    8.03
   3  -3  -1 2670.48   54.52
  -3   3   1 2661.78   54.26
   3  -3   0  384.46    9.30
  -3   3   0  414.25   10.19
   3  -3   1 1832.39   38.01
  -3   3  -1 1827.37   37.94
   3  -3   2 3096.41   59.95
  -3   3  -2 3103.36   61.14
   3  -3   3 3483.80   68.58
  -3   3  -3 3196.57   69.66
   3  -3   4 3997.84   80.82
  -3   3  -4 3990.21   77.21
   3  -3   5  914.08   19.56
  -3   3  -5  891.24   19.64
   3  -3   6 6092.06  120.35
  -3   3  -6 5970.63  121.73
   3  -3   7  205.71    5.76
  -3   3  -7  196.71    5.69
   3  -3   8 3746.71   75.09
  -3   3  -8 3790.16   77.99
   3  -3   9  345.89    8.59
  -3   3  -9  340.72    9.07
   3  -3  10 1470.29   31.65
  -3   3 -10 1396.20   31.02
   3  -3  11   15.32    1.19
  -3   3 -11   12.09    0.97
   3  -3  12  855.05   19.45
  -3   3 -12  873.39   21.20
   3  -3  13  192.02    5.50
  -3   3 -13  199.87    5.80
   3  -3  14  333.73    8.37
  -3   3 -14  352.40    9.34
   3  -3  15  342.24    9.22
  -3   3 -15  336.89    9.15
   3  -3  16   21.27    1.52
  -3   3 -16   21.57    1.64
   3  -3  17   73.34    3.12
  -3   3 -17   78.92    3.35
   3  -3  18   -0.45    1.38
  -3   3 -18   -0.30    1.12
   3  -2 -18   -0.56    1.82
  -3   2  18    0.82    1.75
   3  -2 -17  500.24   13.50
  -3   2  17  493.65   13.69
   3  -2 -16  200.80    7.29
  -3   2  16  192.17    6.21
   3  -2 -15  577.67   15.70
  -3   2  15  567.67   14.36
   3  -2 -14    2.49    1.19
  -3   2  14    3.20    1.23
   3  -2 -13 2032.86   44.97
  -3   2  13 2054.87   44.37
   3  -2 -12    2.60    0.86
  -3   2  12    3.16    1.08
   3  -2 -11  997.16   23.65
  -3   2  11 1044.88   22.84
   3  -2 -10   93.58    3.53
  -3   2  10   94.43    3.12
   3  -2  -9 1496.10   34.81
  -3   2   9 1514.99   32.62
   3  -2  -8  210.62    6.10
  -3   2   8  210.99    5.76
   3  -2  -7 1121.76   37.45
  -3   2   7 1170.66   25.40
   3  -2  -6  967.71   22.28
  -3   2   6  999.95   23.21
   3  -2  -5 2398.42   50.14
  -3   2   5 2442.05   51.25
   3  -2  -4  902.62   21.72
  -3   2   4  940.56   21.50
   3  -2  -3   62.45    2.31
  -3   2   3   64.19    2.12
   3  -2  -2  539.55   13.65
  -3   2   2  511.10   12.20
   3  -2  -1    1.26    0.33
  -3   2   1    2.94    0.45
   3  -2   0   94.10    2.94
  -3   2   0   88.48    2.60
   3  -2   1  125.49    3.79
  -3   2  -1  121.77    3.57
   3  -2   2  461.89   10.71
  -3   2  -2  456.31   11.12
   3  -2   3   18.52    0.93
  -3   2  -3   17.96    0.89
   3  -2   4 1746.07   38.79
  -3   2  -4 1730.41   35.74
   3  -2   5  271.69    7.48
  -3   2  -5  268.38    6.99
   3  -2   6  871.16   20.16
  -3   2  -6  874.43   21.01
   3  -2   7   85.24    2.90
  -3   2  -7   85.58    2.94
   3  -2   8 3448.95   68.69
  -3   2  -8 3508.35   73.64
   3  -2   9  273.70    7.51
  -3   2  -9  263.10    7.55
   3  -2  10 1624.89   33.73
  -3   2 -10 1692.55   37.30
   3  -2  11 1922.54   40.32
  -3   2 -11 1808.88   38.42
   3  -2  12 1046.96   22.98
  -3   2 -12 1018.06   22.58
   3  -2  13 1139.94   24.70
  -3   2 -13 1155.79   28.30
   3  -2  14   97.52    3.46
  -3   2 -14   93.80    3.27
   3  -2  15 1169.29   25.25
  -3   2 -15 1166.83   25.85
   3  -2  16  151.97    4.65
  -3   2 -16  168.41    5.54
   3  -2  17  294.64    7.62
  -3   2 -17  316.02    9.04
   3  -2  18   -0.15    1.12
  -3   2 -18    0.97    1.23
   3  -1 -18  165.28    6.21
  -3   1  18  173.99    6.51
   3  -1 -17   26.67    2.12
  -3   1  17   26.29    2.34
   3  -1 -16  281.73    8.48
  -3   1  16  286.19    7.88
   3  -1 -15    8.48    1.41
  -3   1  15   11.12    1.64
   3  -1 -14  141.52    4.87
  -3   1  14  132.22    4.57
   3  -1 -13    8.18    1.34
  -3   1  13    9.82    1.26
   3  -1 -12   85.91    3.20
  -3   1  12   88.15    3.31
   3  -1 -11  317.51    8.59
  -3   1  11  325.21    8.48
   3  -1 -10  300.36    8.07
  -3   1  10  306.61    8.29
   3  -1  -9  492.69   12.65
  -3   1   9  527.98   12.87
   3  -1  -8  786.43   18.86
  -3   1   8  800.97   18.78
   3  -1  -7  271.88    7.18
  -3   1   7  285.08    7.48
   3  -1  -6  903.33   30.76
  -3   1   6  947.06   21.50
   3  -1  -5  241.64    6.88
  -3   1   5  224.46    6.36
   3  -1  -4 1731.26   37.75
  -3   1   4 1738.41   37.64
   3  -1  -3  726.51   17.29
  -3   1   3  731.42   17.41
   3  -1  -2 2479.42   51.77
  -3   1   2 2423.38   50.80
   3  -1  -1  291.59    7.18
  -3   1   1  291.14    8.00
   3  -1   0 3535.05   70.41
  -3   1   0 3324.21   66.80
   3  -1   1  557.22   13.13
  -3   1  -1  564.69   13.61
   3  -1   2  410.12   10.08
  -3   1  -2  376.09    9.71
   3  -1   3  398.96   10.00
  -3   1  -3  388.96   10.19
   3  -1   4  491.09   12.79
  -3   1  -4  488.71   11.83
   3  -1   5    8.18    0.78
  -3   1  -5    4.31    0.52
   3  -1   6   30.42    1.30
  -3   1  -6   29.31    1.45
   3  -1   7   56.09    2.08
  -3   1  -7   57.50    2.45
   3  -1   8   14.73    1.00
  -3   1  -8   16.18    1.04
   3  -1   9   13.17    0.97
  -3   1  -9   15.17    1.19
   3  -1  10  164.50    5.10
  -3   1 -10  166.62    5.10
   3  -1  11   72.93    3.16
  -3   1 -11   76.69    2.98
   3  -1  12  167.81    5.28
  -3   1 -12  180.46    4.91
   3  -1  13 1034.39   24.10
  -3   1 -13 1020.52   22.95
   3  -1  14  107.63    4.09
  -3   1 -14  119.83    4.95
   3  -1  15  620.59   15.84
  -3   1 -15  662.54   16.25
   3  -1  16   35.78    2.34
  -3   1 -16   37.04    2.19
   3  -1  17  494.43   12.79
  -3   1 -17  491.98   13.80
   3  -1  18   23.84    2.08
  -3   1 -18   24.55    2.42
   3   0 -18  129.88    5.54
  -3   0  18  136.64    5.43
   3   0 -17  635.47   16.62
  -3   0  17  634.39   16.22
   3   0 -16  270.83    8.48
  -3   0  16  275.52    7.92
   3   0 -15  515.97   13.98
  -3   0  15  526.94   12.94
   3   0 -14  132.81    5.06
  -3   0  14  134.93    4.57
   3   0 -13 1916.11   42.55
  -3   0  13 1948.28   39.54
   3   0 -12    0.37    0.89
  -3   0  12    2.31    1.04
   3   0 -11  980.05   22.09
  -3   0  11  998.09   21.91
   3   0 -10   91.34    3.35
  -3   0  10   85.99    3.31
   3   0  -9  733.54   17.44
  -3   0   9  714.50   16.89
   3   0  -8   53.33    2.05
  -3   0   8   59.99    2.31
   3   0  -7  426.26   11.38
  -3   0   7  432.99   10.75
   3   0  -6  162.57    5.21
  -3   0   6  148.40    4.43
   3   0  -5  397.25   13.98
  -3   0   5  408.63   10.67
   3   0  -4 1092.52   24.14
  -3   0   4 1095.91   24.77
   3   0  -3   44.48    1.75
  -3   0   3   42.81    1.71
   3   0  -2  173.46    4.87
  -3   0   2  153.79    4.31
   3   0  -1   77.29    2.45
  -3   0   1   80.22    2.42
   3   0   0 2280.04   47.98
  -3   0   0 2206.92   45.34
   3   0   1  133.22    3.98
  -3   0  -1  124.30    3.72
   3   0   2  932.34   20.12
  -3   0  -2  864.01   19.53
   3   0   3 1383.89   30.35
  -3   0  -3 1326.17   29.94
   3   0   4 2589.44   51.70
  -3   0  -4 2633.59   54.86
   3   0   5 1056.97   24.17
  -3   0  -5 1088.66   25.85
   3   0   6  316.39    8.15
  -3   0  -6  326.55    9.04
   3   0   7  941.86   22.09
  -3   0  -7  923.26   21.05
   3   0   8  298.95    7.77
  -3   0  -8  307.17    8.18
   3   0   9  269.87    8.03
  -3   0  -9  261.83    7.62
   3   0  10    3.87    0.86
  -3   0 -10    5.91    0.93
   3   0  11  302.93    8.18
  -3   0 -11  299.25    8.59
   3   0  12  424.03   10.53
  -3   0 -12  442.40   11.68
   3   0  13   42.10    2.01
  -3   0 -13   37.08    2.08
   3   0  14    1.19    1.04
  -3   0 -14    1.64    1.30
   3   0  15    4.20    1.41
  -3   0 -15    4.69    1.23
   3   0  16    6.69    1.64
  -3   0 -16    5.43    1.34
   3   0  17   89.19    3.94
  -3   0 -17   89.60    4.13
   3   1 -19   72.26    5.10
  -3  -1  19   69.51    4.31
   3   1 -18   44.56    2.86
  -3  -1  18   45.49    2.68
   3   1 -17  663.40   17.22
  -3  -1  17  652.17   16.36
   3   1 -16   33.70    2.38
  -3  -1  16   31.61    2.16
   3   1 -15 1461.84   32.99
  -3  -1  15 1495.35   32.43
   3   1 -14   71.82    3.01
  -3  -1  14   75.24    2.94
   3   1 -13 1235.42   27.63
  -3  -1  13 1154.75   26.03
   3   1 -12  733.32   17.59
  -3  -1  12  762.96   19.04
   3   1 -11 2185.94   48.68
  -3  -1  11 2127.92   44.74
   3   1 -10 1570.37   34.96
  -3  -1  10 1530.28   35.74
   3   1  -9 1743.09   36.26
  -3  -1   9 1709.77   37.79
   3   1  -8 3408.64   70.29
  -3  -1   8 3445.16   71.63
   3   1  -7 2834.28   59.14
  -3  -1   7 2754.42   58.17
   3   1  -6 2192.82   45.30
  -3  -1   6 2202.75   46.64
   3   1  -5   55.90    2.12
  -3  -1   5   46.49    2.68
   3   1  -4 4403.16  126.60
  -3  -1   4 4647.48   90.86
   3   1  -3    5.65    0.63
  -3  -1   3    5.32    0.63
   3   1  -2  279.69    7.40
  -3  -1   2  284.11    7.62
   3   1  -1    4.39    0.52
  -3  -1   1    4.31    0.52
   3   1   0 2292.27   47.61
  -3  -1   0 2395.56   49.50
   3   1   1   75.05    2.64
  -3  -1  -1   75.57    2.38
   3   1   2  410.16   10.15
  -3  -1  -2  413.43   10.38
   3   1   3   15.43    0.93
  -3  -1  -3   15.55    0.93
   3   1   4   11.42    0.78
  -3  -1  -4   11.08    0.82
   3   1   5  226.54    6.32
  -3  -1  -5  236.36    6.69
   3   1   6  513.74   12.72
  -3  -1  -6  528.84   13.91
   3   1   7  285.04    8.11
  -3  -1  -7  255.73    7.33
   3   1   8    3.53    0.86
  -3  -1  -8    2.94    0.74
   3   1   9 1818.33   42.36
  -3  -1  -9 1750.31   38.05
   3   1  10    6.32    0.93
  -3  -1 -10    7.88    1.00
   3   1  11  284.82    8.00
  -3  -1 -11  296.94    8.78
   3   1  12   90.19    3.42
  -3  -1 -12   88.33    3.50
   3   1  13  363.37   10.38
  -3  -1 -13  341.91    9.34
   3   1  14   10.60    1.52
  -3  -1 -14    8.59    1.19
   3   1  15  123.89    4.28
  -3  -1 -15  137.28    4.80
   3   1  16   25.18    1.93
  -3  -1 -16   29.53    2.19
   3   1  17  211.77    6.69
  -3  -1 -17  229.10    7.07
   3   2 -19   48.02    3.24
  -3  -2  19   41.36    2.90
   3   2 -18   46.75    2.49
  -3  -2  18   46.71    2.57
   3   2 -17    1.75    1.45
  -3  -2  17    0.26    1.41
   3   2 -16  220.51    7.07
  -3  -2  16  222.56    6.99
   3   2 -15  150.29    4.95
  -3  -2  15  138.88    4.54
   3   2 -14    8.00    1.19
  -3  -2  14   10.27    1.12
   3   2 -13  574.77   14.28
  -3  -2  13  561.86   13.65
   3   2 -12  350.43    9.86
  -3  -2  12  366.42   10.41
   3   2 -11  247.78    7.40
  -3  -2  11  235.39    6.92
   3   2 -10 1775.08   38.83
  -3  -2  10 1731.41   35.48
   3   2  -9  292.59    8.18
  -3  -2   9  298.80    8.33
   3   2  -8 3573.66   71.60
  -3  -2   8 3596.42   74.76
   3   2  -7  753.48   17.55
  -3  -2   7  754.26   17.78
   3   2  -6 3936.92   80.00
  -3  -2   6 3977.38   80.97
   3   2  -5   10.08    0.97
  -3  -2   5    8.93    0.86
   3   2  -4 7190.50  143.08
  -3  -2   4 7279.54  204.26
   3   2  -3 1134.18   38.53
  -3  -2   3 1130.42   24.81
   3   2  -2 4719.29   94.10
  -3  -2   2 4804.76   96.96
   3   2  -1 2972.56   61.66
  -3  -2   1 2917.62   60.25
   3   2   0 4467.69   89.48
  -3  -2   0 4466.16   91.49
   3   2   1 2514.91   52.22
  -3  -2  -1 2504.23   51.07
   3   2   2  808.37   19.67
  -3  -2  -2  788.89   19.30
   3   2   3 1286.18   28.71
  -3  -2  -3 1251.33   28.30
   3   2   4  308.03    8.59
  -3  -2  -4  283.11    8.22
   3   2   5 1719.88   37.64
  -3  -2  -5 1697.68   39.01
   3   2   6  138.50    4.17
  -3  -2  -6  135.01    4.50
   3   2   7  734.40   17.70
  -3  -2  -7  735.74   18.08
   3   2   8   14.88    1.23
  -3  -2  -8   12.01    1.00
   3   2   9  110.76    4.24
  -3  -2  -9   98.97    3.57
   3   2  10  115.78    4.31
  -3  -2 -10  117.12    3.87
   3   2  11   66.39    2.75
  -3  -2 -11   58.99    2.64
   3   2  12   -0.78    1.12
  -3  -2 -12    1.82    1.15
   3   2  13  180.94    5.88
  -3  -2 -13  202.66    6.14
   3   2  14  176.77    5.99
  -3  -2 -14  179.34    5.62
   3   2  15   90.97    4.05
  -3  -2 -15   91.53    3.61
   3   2  16   60.74    3.20
  -3  -2 -16   61.22    3.20
   3   3 -19  151.15    5.62
  -3  -3  19  133.59    7.51
   3   3 -18  385.57   13.65
  -3  -3  18  426.56   12.16
   3   3 -17   85.88    3.79
  -3  -3  17   82.16    3.38
   3   3 -16  900.69   20.23
  -3  -3  16  899.64   21.05
   3   3 -15  184.21    5.84
  -3  -3  15  166.81    5.39
   3   3 -14  404.35   10.04
  -3  -3  14  400.45   10.90
   3   3 -13   26.70    1.79
  -3  -3  13   24.21    1.75
   3   3 -12  665.85   15.88
  -3  -3  12  691.22   17.70
   3   3 -11    8.67    1.00
  -3  -3  11    8.11    0.89
   3   3 -10   80.37    2.86
  -3  -3  10   83.61    3.24
   3   3  -9  920.81   21.27
  -3  -3   9  898.75   20.57
   3   3  -8  287.09    7.70
  -3  -3   8  267.52    7.33
   3   3  -7   18.97    1.23
  -3  -3   7   22.39    1.34
   3   3  -6  919.58   21.61
  -3  -3   6  931.07   21.31
   3   3  -5  192.73    5.80
  -3  -3   5  200.80    5.65
   3   3  -4  782.53   18.63
  -3  -3   4  784.72   18.19
   3   3  -3 1580.93   33.06
  -3  -3   3 1536.60   48.98
   3   3  -2 2428.77   69.48
  -3  -3   2 2470.20   51.88
   3   3  -1 1938.20   40.80
  -3  -3   1 2008.53   41.32
   3   3   0 1752.09   38.46
  -3  -3   0 1743.09   38.53
   3   3   1 7669.53  149.10
  -3  -3  -1 7846.12  153.42
   3   3   2 1575.99   34.63
  -3  -3  -2 1541.03   33.84
   3   3   3 6797.38  132.37
  -3  -3  -3 6453.16  127.01
   3   3   4  189.53    5.50
  -3  -3  -4  184.44    5.36
   3   3   5 4968.59   97.63
  -3  -3  -5 4942.08  100.23
   3   3   6  146.28    4.72
  -3  -3  -6  138.69    4.61
   3   3   7 1989.16   41.99
  -3  -3  -7 1965.20   44.15
   3   3   8  575.14   14.77
  -3  -3  -8  550.59   13.24
   3   3   9 2646.46   58.76
  -3  -3  -9 2594.79   56.16
   3   3  10  437.83   10.86
  -3  -3 -10  432.51   12.12
   3   3  11  352.29    9.15
  -3  -3 -11  342.21    9.26
   3   3  12  913.59   21.72
  -3  -3 -12  933.79   22.09
   3   3  13  376.46   10.15
  -3  -3 -13  362.81   10.19
   3   3  14  261.65    7.48
  -3  -3 -14  268.45    7.51
   3   3  15   14.73    1.79
  -3  -3 -15   27.52    2.68
   3   3  16   13.20    1.93
  -3  -3 -16   12.16    2.12
   3   4 -19    1.30    1.38
  -3  -4  19    0.56    1.41
   3   4 -18  422.95   14.65
  -3  -4  18  409.52   14.91
   3   4 -17    1.23    1.23
  -3  -4  17    1.93    1.49
   3   4 -16  771.15   19.79
  -3  -4  16  750.76   18.89
   3   4 -15  214.30    6.36
  -3  -4  15  202.74    6.25
   3   4 -14 1293.99   30.65
  -3  -4  14 1213.58   27.56
   3   4 -13  135.38    4.69
  -3  -4  13  124.52    4.13
   3   4 -12  599.84   15.73
  -3  -4  12  621.86   16.22
   3   4 -11  143.71    5.95
  -3  -4  11  144.16    4.09
   3   4 -10 1543.96   44.89
  -3  -4  10 1634.97   36.26
   3   4  -9 1906.89   58.02
  -3  -4   9 1934.78   42.36
   3   4  -8  439.06   16.10
  -3  -4   8  438.65   11.27
   3   4  -7 1654.16   50.47
  -3  -4   7 1710.44   36.15
   3   4  -6   91.46    4.50
  -3  -4   6   96.48    3.01
   3   4  -5  167.89    7.18
  -3  -4   5  170.79    5.17
   3   4  -4   35.48    2.12
  -3  -4   4   38.64    1.75
   3   4  -3  209.28    8.63
  -3  -4   3  215.83    6.06
   3   4  -2   34.44    2.31
  -3  -4   2   33.10    2.31
   3   4  -1  493.24   18.34
  -3  -4   1  502.77   12.91
   3   4   0  217.02    8.52
  -3  -4   0  212.96    6.17
   3   4   1  176.74    8.41
  -3  -4  -1  172.68    4.69
   3   4   2    3.01    0.78
  -3  -4  -2    4.69    0.74
   3   4   3 1912.28   58.17
  -3  -4  -3 1910.27   39.83
   3   4   4   54.56    3.16
  -3  -4  -4   51.88    2.19
   3   4   5 1899.67   55.01
  -3  -4  -5 1905.40   42.03
   3   4   6 1494.31   48.35
  -3  -4  -6 1601.84   33.92
   3   4   7 2440.11   72.34
  -3  -4  -7 2475.63   52.81
   3   4   8 1629.73   60.03
  -3  -4  -8 1817.59   38.16
   3   4   9  597.79   24.77
  -3  -4  -9  622.00   14.17
   3   4  10 2527.92   76.02
  -3  -4 -10 2769.90   56.94
   3   4  11  344.14   13.54
  -3  -4 -11  378.25   10.93
   3   4  12  861.97   30.68
  -3  -4 -12  920.55   21.50
   3   4  13   60.74    3.72
  -3  -4 -13   64.71    2.90
   3   4  14  813.69   28.64
  -3  -4 -14  817.19   29.38
   3   4  15    2.86    1.79
  -3  -4 -15    2.49    1.75
   3   5 -19  130.06    6.58
  -3  -5  19  129.17    4.72
   3   5 -18    2.16    1.38
  -3  -5  18    1.90    1.15
   3   5 -17   69.29    3.20
  -3  -5  17   61.70    2.60
   3   5 -16    1.45    1.19
  -3  -5  16    0.82    0.86
   3   5 -15  104.10    3.53
  -3  -5  15   97.41    3.12
   3   5 -14  126.68    4.20
  -3  -5  14  144.86    3.98
   3   5 -13  247.40    6.99
  -3  -5  13  249.71    7.51
   3   5 -12  144.90    4.87
  -3  -5  12  143.30    4.57
   3   5 -11  884.14   21.01
  -3  -5  11  856.46   19.34
   3   5 -10  140.03    4.57
  -3  -5  10  134.19    4.24
   3   5  -9  731.39   17.44
  -3  -5   9  743.77   18.26
   3   5  -8   39.80    1.86
  -3  -5   8   39.42    1.82
   3   5  -7 1963.60   42.29
  -3  -5   7 2012.03   44.00
   3   5  -6  182.58    5.88
  -3  -5   6  181.76    5.50
   3   5  -5 2750.41   56.68
  -3  -5   5 2702.99   54.93
   3   5  -4   29.87    1.49
  -3  -5   4   29.49    1.49
   3   5  -3 2909.00   60.74
  -3  -5   3 2885.56   60.88
   3   5  -2  275.11    7.51
  -3  -5   2  268.83    7.22
   3   5  -1  995.90   23.95
  -3  -5   1  988.31   34.55
   3   5   0  732.32   18.08
  -3  -5   0  732.39   17.82
   3   5   1   73.45    2.72
  -3  -5  -1   75.76    2.86
   3   5   2   14.50    1.19
  -3  -5  -2   12.98    1.04
   3   5   3   84.87    2.86
  -3  -5  -3   91.79    3.38
   3   5   4  150.26    4.54
  -3  -5  -4  152.93    5.13
   3   5   5  145.20    5.36
  -3  -5  -5  147.88    4.72
   3   5   6   23.32    1.45
  -3  -5  -6   27.49    1.64
   3   5   7  268.90    7.51
  -3  -5  -7  266.85    7.51
   3   5   8  205.34    7.59
  -3  -5  -8  200.80    5.91
   3   5   9  124.78    5.39
  -3  -5  -9  124.22    4.13
   3   5  10 1033.16   23.47
  -3  -5 -10 1011.70   22.32
   3   5  11   29.01    2.23
  -3  -5 -11   31.58    2.01
   3   5  12  956.47   23.77
  -3  -5 -12  966.85   22.76
   3   5  13  123.14    4.61
  -3  -5 -13  119.95    4.61
   3   5  14  596.27   15.73
  -3  -5 -14  645.73   18.00
   3   5  15  125.71    6.47
  -3  -5 -15  134.30    8.52
   3   6 -19    7.70    1.60
  -3  -6  19    8.55    1.93
   3   6 -18  450.55   12.50
  -3  -6  18  537.88   14.88
   3   6 -17   27.93    2.01
  -3  -6  17   31.24    2.31
   3   6 -16  578.45   14.58
  -3  -6  16  620.14   15.40
   3   6 -15   43.78    2.34
  -3  -6  15   35.82    2.12
   3   6 -14 1617.16   34.14
  -3  -6  14 1518.75   34.11
   3   6 -13  163.16    5.02
  -3  -6  13  157.70    5.21
   3   6 -12  116.30    3.91
  -3  -6  12  110.05    3.68
   3   6 -11   29.42    1.90
  -3  -6  11   25.29    1.60
   3   6 -10  703.05   17.67
  -3  -6  10  753.11   19.04
   3   6  -9  171.42    4.95
  -3  -6   9  162.68    5.06
   3   6  -8  177.44    5.21
  -3  -6   8  182.28    5.62
   3   6  -7    2.75    0.78
  -3  -6   7    2.05    0.74
   3   6  -6  644.91   16.22
  -3  -6   6  613.41   15.29
   3   6  -5  477.25   12.50
  -3  -6   5  483.46   11.53
   3   6  -4    3.94    0.74
  -3  -6   4    4.31    0.78
   3   6  -3  249.56    7.40
  -3  -6   3  241.01    6.73
   3   6  -2  648.45   16.66
  -3  -6   2  637.33   15.66
   3   6  -1 1997.78   44.41
  -3  -6   1 1897.10   40.35
   3   6   0  524.19   13.69
  -3  -6   0  516.79   12.83
   3   6   1   24.17    1.45
  -3  -6  -1   21.72    1.38
   3   6   2 3205.57   66.20
  -3  -6  -2 3260.05   67.84
   3   6   3  703.98   17.29
  -3  -6  -3  723.02   17.33
   3   6   4 1399.17   33.44
  -3  -6  -4 1397.50   32.65
   3   6   5   49.73    2.16
  -3  -6  -5   53.22    2.31
   3   6   6  441.36   12.65
  -3  -6  -6  492.76   12.57
   3   6   7   67.36    3.12
  -3  -6  -7   66.02    3.24
   3   6   8  159.96    5.43
  -3  -6  -8  152.12    5.32
   3   6   9   11.19    1.64
  -3  -6  -9    8.15    1.26
   3   6  10  498.60   13.17
  -3  -6 -10  504.48   12.65
   3   6  11    2.42    1.26
  -3  -6 -11    3.05    1.23
   3   6  12    0.71    1.45
  -3  -6 -12   -0.48    1.19
   3   6  13   18.86    1.97
  -3  -6 -13   18.97    2.08
   3   6  14    5.91    1.82
  -3  -6 -14    6.84    1.90
   3   7 -19   11.60    1.90
  -3  -7  19    9.19    1.64
   3   7 -18  283.81    8.52
  -3  -7  18  285.04    9.97
   3   7 -17  116.82    4.09
  -3  -7  17  109.23    3.94
   3   7 -16  501.69   12.83
  -3  -7  16  500.31   13.46
   3   7 -15  211.70    6.32
  -3  -7  15  221.07    7.18
   3   7 -14  888.82   20.34
  -3  -7  14  911.66   22.09
   3   7 -13 1063.77   24.47
  -3  -7  13 1095.95   25.89
   3   7 -12  554.28   13.54
  -3  -7  12  530.44   13.09
   3   7 -11 1258.74   27.89
  -3  -7  11 1253.98   28.30
   3   7 -10  355.30    9.34
  -3  -7  10  432.70   15.14
   3   7  -9 3076.99   62.30
  -3  -7   9 3125.01   63.34
   3   7  -8   59.10    2.34
  -3  -7   8   54.75    2.19
   3   7  -7 1532.29   33.58
  -3  -7   7 1532.10   33.51
   3   7  -6   70.89    2.49
  -3  -7   6   65.46    2.53
   3   7  -5  829.61   19.64
  -3  -7   5  837.42   19.08
   3   7  -4    6.51    0.82
  -3  -7   4    7.10    0.78
   3   7  -3  695.20   16.22
  -3  -7   3  675.97   15.99
   3   7  -2    1.86    0.67
  -3  -7   2    1.86    0.71
   3   7  -1  732.28   18.37
  -3  -7   1  742.43   17.74
   3   7   0   39.94    1.71
  -3  -7   0   40.24    1.90
   3   7   1    4.57    0.82
  -3  -7  -1    5.62    0.86
   3   7   2  136.87    4.57
  -3  -7  -2  138.39    4.54
   3   7   3   70.67    2.86
  -3  -7  -3   76.47    2.94
   3   7   4  705.43   17.22
  -3  -7  -4  717.63   17.52
   3   7   5   28.41    1.82
  -3  -7  -5   31.91    1.79
   3   7   6  550.11   13.65
  -3  -7  -6  544.83   14.17
   3   7   7  297.09    9.89
  -3  -7  -7  291.36    8.37
   3   7   8  359.54   10.08
  -3  -7  -8  350.91    9.11
   3   7   9   75.20    3.64
  -3  -7  -9   75.61    3.27
   3   7  10   98.52    4.31
  -3  -7 -10  103.25    4.24
   3   7  11  131.77    5.06
  -3  -7 -11  137.24    4.91
   3   7  12  583.51   16.89
  -3  -7 -12  626.28   15.92
   3   7  13   78.55    3.76
  -3  -7 -13   84.28    4.09
   3   8 -18    1.04    1.26
  -3  -8  18   -0.15    1.41
   3   8 -17   29.64    2.01
  -3  -8  17   28.82    2.12
   3   8 -16  224.20    6.81
  -3  -8  16  240.97    7.66
   3   8 -15  170.60    5.43
  -3  -8  15  164.06    5.84
   3   8 -14   48.54    2.27
  -3  -8  14   50.54    2.05
   3   8 -13  570.42   13.28
  -3  -8  13  572.98   13.95
   3   8 -12   55.34    2.53
  -3  -8  12   56.01    2.49
   3   8 -11  982.88   23.51
  -3  -8  11  974.48   21.68
   3   8 -10    2.53    1.00
  -3  -8  10    2.27    1.08
   3   8  -9 3445.27   71.11
  -3  -8   9 3401.24   71.74
   3   8  -8   56.23    2.60
  -3  -8   8   55.23    2.45
   3   8  -7 2721.10   56.68
  -3  -8   7 2694.99   55.75
   3   8  -6 1328.25   28.45
  -3  -8   6 1365.85   30.01
   3   8  -5 3373.71   70.33
  -3  -8   5 3400.34   71.33
   3   8  -4 2158.16   48.46
  -3  -8   4 2144.10   47.35
   3   8  -3  787.88   18.78
  -3  -8   3  767.43   18.97
   3   8  -2 1837.93   41.84
  -3  -8   2 1771.13   39.54
   3   8  -1 1962.01   42.99
  -3  -8   1 2003.88   43.81
   3   8   0 2172.77   46.90
  -3  -8   0 2119.89   44.37
   3   8   1  196.75    5.69
  -3  -8  -1  194.66    6.14
   3   8   2 1031.12   31.61
  -3  -8  -2 1019.55   24.17
   3   8   3  144.60    4.91
  -3  -8  -3  134.34    4.95
   3   8   4  786.77   19.19
  -3  -8  -4  798.85   19.75
   3   8   5   31.95    2.27
  -3  -8  -5   31.39    1.97
   3   8   6  496.93   12.65
  -3  -8  -6  487.22   12.61
   3   8   7   14.65    1.79
  -3  -8  -7   14.13    1.49
   3   8   8   64.34    3.38
  -3  -8  -8   56.79    2.60
   3   8   9   21.91    2.01
  -3  -8  -9   23.91    1.93
   3   8  10   16.89    2.08
  -3  -8 -10   16.29    1.82
   3   8  11  242.87    7.74
  -3  -8 -11  242.87    7.96
   3   8  12   31.43    3.09
  -3  -8 -12   30.57    2.72
   3   9 -18    9.74    2.08
  -3  -9  18   13.43    1.86
   3   9 -17  467.02   12.50
  -3  -9  17  508.31   14.39
   3   9 -16   33.47    2.08
  -3  -9  16   32.02    2.01
   3   9 -15  116.19    4.02
  -3  -9  15  110.65    4.24
   3   9 -14  113.59    4.20
  -3  -9  14  106.37    3.72
   3   9 -13  205.60    6.29
  -3  -9  13  185.81    5.17
   3   9 -12   50.47    2.34
  -3  -9  12   53.63    2.38
   3   9 -11  127.31    4.20
  -3  -9  11  134.56    4.50
   3   9 -10   74.42    3.05
  -3  -9  10   70.78    2.90
   3   9  -9   65.01    2.60
  -3  -9   9   65.12    2.49
   3   9  -8  262.80    7.51
  -3  -9   8  264.51    8.07
   3   9  -7  380.22   11.83
  -3  -9   7  379.66    9.45
   3   9  -6  200.88    6.14
  -3  -9   6  193.51    5.50
   3   9  -5  462.11   12.05
  -3  -9   5  464.42   11.90
   3   9  -4 1939.06   43.18
  -3  -9   4 1905.96   41.10
   3   9  -3  972.47   22.98
  -3  -9   3  950.64   22.61
   3   9  -2 3016.78   64.19
  -3  -9   2 2995.10   61.63
   3   9  -1   70.44    2.72
  -3  -9   1   70.85    2.83
   3   9   0 5463.88  109.75
  -3  -9   0 5534.29  109.09
   3   9   1   25.40    1.75
  -3  -9  -1   19.75    1.60
   3   9   2 1485.65   34.63
  -3  -9  -2 1410.07   44.67
   3   9   3  835.15   27.67
  -3  -9  -3  843.97   19.94
   3   9   4 2379.67   51.81
  -3  -9  -4 2378.15   49.65
   3   9   5  332.91    9.30
  -3  -9  -5  317.14    9.52
   3   9   6 1454.63   33.36
  -3  -9  -6 1416.65   32.39
   3   9   7 1124.77   26.74
  -3  -9  -7 1112.27   25.66
   3   9   8 1119.23   29.31
  -3  -9  -8 1093.94   26.18
   3   9   9  834.93   20.94
  -3  -9  -9  814.55   18.41
   3   9  10    6.47    1.82
  -3  -9 -10    8.52    1.52
   3   9  11  326.14   11.42
  -3  -9 -11  324.32   10.71
   3  10 -18   54.71    3.79
  -3 -10  18   59.66    3.87
   3  10 -17  240.75    7.62
  -3 -10  17  256.25    8.07
   3  10 -16  138.91    4.54
  -3 -10  16  139.58    5.32
   3  10 -15  402.16   11.19
  -3 -10  15  414.40   10.23
   3  10 -14  230.63    7.07
  -3 -10  14  230.48    7.29
   3  10 -13  604.41   14.39
  -3 -10  13  618.88   15.55
   3  10 -12  639.71   15.25
  -3 -10  12  637.96   15.73
   3  10 -11  216.87    7.14
  -3 -10  11  213.11    7.18
   3  10 -10  929.77   23.17
  -3 -10  10  955.69   22.91
   3  10  -9    3.35    0.89
  -3 -10   9    3.09    0.89
   3  10  -8  441.73   10.49
  -3 -10   8  443.56   11.01
   3  10  -7   11.19    1.08
  -3 -10   7   11.86    1.15
   3  10  -6   16.77    1.34
  -3 -10   6   18.30    1.34
   3  10  -5    2.94    0.78
  -3 -10   5    1.86    0.78
   3  10  -4   11.38    1.19
  -3 -10   4   10.27    1.19
   3  10  -3  127.12    4.57
  -3 -10   3  134.67    4.54
   3  10  -2  156.91    4.83
  -3 -10   2  150.59    5.06
   3  10  -1   26.22    1.56
  -3 -10   1   23.77    1.56
   3  10   0  562.72   13.80
  -3 -10   0  580.31   14.13
   3  10   1  108.42    4.02
  -3 -10  -1  100.61    3.64
   3  10   2 1556.91   37.79
  -3 -10  -2 1528.19   35.33
   3  10   3  680.10   25.70
  -3 -10  -3  618.25   22.65
   3  10   4 1012.90   34.51
  -3 -10  -4 1100.45   24.32
   3  10   5 1443.36   33.32
  -3 -10  -5 1491.34   32.73
   3  10   6  300.66   10.19
  -3 -10  -6  302.89    9.11
   3  10   7 1773.37   41.92
  -3 -10  -7 1762.13   38.27
   3  10   8  268.90    8.96
  -3 -10  -8  281.81    8.18
   3  10   9 1192.68   29.05
  -3 -10  -9 1205.29   29.34
   3  10  10    3.57    1.79
  -3 -10 -10    2.45    1.75
   3  11 -17    2.05    1.67
  -3 -11  17    3.50    1.38
   3  11 -16  236.10    7.40
  -3 -11  16  240.67    8.11
   3  11 -15   25.77    2.08
  -3 -11  15   30.31    1.90
   3  11 -14  207.31    6.47
  -3 -11  14  205.97    6.25
   3  11 -13    2.75    1.15
  -3 -11  13    5.39    1.15
   3  11 -12  695.98   16.10
  -3 -11  12  715.88   17.11
   3  11 -11   79.74    3.16
  -3 -11  11   78.85    3.24
   3  11 -10  692.04   17.18
  -3 -11  10  716.40   18.19
   3  11  -9   30.39    1.86
  -3 -11   9   33.47    1.97
   3  11  -8 2057.66   43.81
  -3 -11   8 2030.36   41.77
   3  11  -7    1.49    0.89
  -3 -11   7    1.67    1.12
   3  11  -6  839.06   19.45
  -3 -11   6  836.42   20.27
   3  11  -5  458.17   11.75
  -3 -11   5  440.02   10.86
   3  11  -4 1105.28   24.84
  -3 -11   4 1124.06   25.63
   3  11  -3  435.00   12.61
  -3 -11   3  455.35   11.72
   3  11  -2   18.48    1.52
  -3 -11   2   17.70    1.60
   3  11  -1   86.40    3.42
  -3 -11   1   87.51    3.64
   3  11   0  357.01    9.86
  -3 -11   0  342.43    9.93
   3  11   1   48.46    2.27
  -3 -11  -1   53.22    2.57
   3  11   2    6.51    1.15
  -3 -11  -2    5.84    1.34
   3  11   3  243.16    7.88
  -3 -11  -3  228.29    6.43
   3  11   4    7.66    1.34
  -3 -11  -4    3.01    1.26
   3  11   5  234.35   11.64
  -3 -11  -5  234.57    6.95
   3  11   6  102.87    3.94
  -3 -11  -6  102.69    4.05
   3  11   7  383.04   12.05
  -3 -11  -7  401.64   12.01
   3  11   8   42.96    3.09
  -3 -11  -8   42.55    3.16
   3  11   9  598.91   19.01
  -3 -11  -9  619.77   19.30
   3  12 -16  137.39    5.43
  -3 -12  16  136.31    5.13
   3  12 -15  190.05    6.58
  -3 -12  15  196.11    6.43
   3  12 -14    7.18    1.34
  -3 -12  14    6.77    1.30
   3  12 -13   68.55    3.61
  -3 -12  13   65.46    3.42
   3  12 -12    3.01    1.19
  -3 -12  12    5.06    1.23
   3  12 -11  224.60    6.84
  -3 -12  11  234.57    7.40
   3  12 -10    3.79    1.26
  -3 -12  10    2.01    1.15
   3  12  -9   36.78    1.97
  -3 -12   9   35.26    2.01
   3  12  -8    4.28    1.12
  -3 -12   8    7.22    1.23
   3  12  -7  175.44    5.65
  -3 -12   7  186.41    5.95
   3  12  -6  167.81    5.43
  -3 -12   6  165.21    4.95
   3  12  -5  248.37    7.25
  -3 -12   5  259.04    8.37
   3  12  -4  263.06    7.77
  -3 -12   4  269.24    7.88
   3  12  -3 1088.06   27.26
  -3 -12   3 1166.35   26.74
   3  12  -2  220.14    7.03
  -3 -12   2  211.85    6.43
   3  12  -1  853.94   20.34
  -3 -12   1  840.58   20.16
   3  12   0   13.98    1.45
  -3 -12   0   14.58    1.64
   3  12   1  938.66   23.02
  -3 -12  -1  923.78   21.98
   3  12   2   40.95    2.23
  -3 -12  -2   36.41    2.27
   3  12   3  461.74   12.79
  -3 -12  -3  467.02   11.94
   3  12   4    2.01    1.26
  -3 -12  -4    5.50    1.38
   3  12   5  338.71   14.24
  -3 -12  -5  325.17   13.24
   3  12   6   26.26    3.61
  -3 -12  -6   16.74    2.05
   3  12   7   48.91    3.16
  -3 -12  -7   51.44    3.09
   3  13 -15  276.34    9.34
  -3 -13  15  246.96   10.04
   3  13 -14  433.44   12.27
  -3 -13  14  472.34   13.84
   3  13 -13    1.49    1.12
  -3 -13  13    2.53    1.23
   3  13 -12  692.71   18.82
  -3 -13  12  736.26   19.01
   3  13 -11    2.68    1.60
  -3 -13  11    3.94    1.67
   3  13 -10  623.45   17.18
  -3 -13  10  605.45   16.33
   3  13  -9    5.88    1.38
  -3 -13   9    6.99    1.34
   3  13  -8  499.34   12.53
  -3 -13   8  487.18   12.42
   3  13  -7    7.07    1.38
  -3 -13   7    7.48    1.49
   3  13  -6  372.63   10.19
  -3 -13   6  360.95   10.19
   3  13  -5    3.72    1.12
  -3 -13   5    2.90    1.19
   3  13  -4  300.36    8.81
  -3 -13   4  282.07    8.52
   3  13  -3    3.68    1.34
  -3 -13   3    5.24    1.23
   3  13  -2    2.72    1.08
  -3 -13   2    1.97    1.12
   3  13  -1    1.26    1.08
  -3 -13   1    1.30    1.19
   3  13   0    3.57    1.15
  -3 -13   0    3.83    1.34
   3  13   1  387.77   10.60
  -3 -13  -1  361.47   10.41
   3  13   2  100.57    4.17
  -3 -13  -2   99.71    4.02
   3  13   3  350.91   11.19
  -3 -13  -3  362.96   10.08
   3  13   4  172.35    6.88
  -3 -13  -4  166.66    5.58
   3  13   5  150.78    9.60
  -3 -13  -5  155.58    5.69
   3  13   6   78.51    6.14
  -3 -13  -6   68.29    5.91
   3  14 -14  150.03    5.84
  -3 -14  14  149.85    5.65
   3  14 -13    3.20    1.49
  -3 -14  13    2.98    1.26
   3  14 -12  362.10   10.75
  -3 -14  12  388.47   11.12
   3  14 -11  104.32    4.61
  -3 -14  11  118.53    5.02
   3  14 -10 1124.81   27.19
  -3 -14  10 1140.20   25.48
   3  14  -9  383.01   10.82
  -3 -14   9  427.45   12.01
   3  14  -8  468.03   12.79
  -3 -14   8  495.59   14.10
   3  14  -7 1079.58   27.75
  -3 -14   7 1142.66   26.37
   3  14  -6  575.03   15.36
  -3 -14   6  575.40   14.13
   3  14  -5  513.85   13.17
  -3 -14   5  501.54   13.95
   3  14  -4  104.25    4.20
  -3 -14   4  104.96    4.05
   3  14  -3 1188.15   32.10
  -3 -14   3 1200.68   30.24
   3  14  -2  292.26    9.63
  -3 -14   2  283.29    8.55
   3  14  -1  859.48   21.31
  -3 -14   1  834.67   21.24
   3  14   0    4.13    1.41
  -3 -14   0    0.48    1.38
   3  14   1  590.13   17.59
  -3 -14  -1  559.48   14.73
   3  14   2    4.13    1.56
  -3 -14  -2    4.35    1.60
   3  14   3   92.87    4.80
  -3 -14  -3   90.71    4.35
   3  14   4   38.57    3.05
  -3 -14  -4   35.59    2.94
   3  15 -13    1.67    1.71
  -3 -15  13   -0.89    1.38
   3  15 -12    9.30    1.79
  -3 -15  12    6.77    1.52
   3  15 -11    7.07    1.56
  -3 -15  11    4.91    1.79
   3  15 -10   21.76    2.16
  -3 -15  10   22.91    2.23
   3  15  -9  117.75    4.57
  -3 -15   9  133.48    5.06
   3  15  -8  279.95    8.18
  -3 -15   8  278.68    8.07
   3  15  -7  268.01    8.74
  -3 -15   7  250.34    7.77
   3  15  -6   85.06    3.72
  -3 -15   6   99.86    3.76
   3  15  -5  947.06   24.51
  -3 -15   5  942.42   23.95
   3  15  -4    2.01    1.34
  -3 -15   4    1.04    1.64
   3  15  -3 1082.30   27.22
  -3 -15   3 1045.77   25.37
   3  15  -2   80.89    3.61
  -3 -15   2   78.33    3.91
   3  15  -1  927.32   23.06
  -3 -15   1  969.57   23.25
   3  15   0  273.21    9.71
  -3 -15   0  269.94    8.48
   3  15   1  541.67   16.85
  -3 -15  -1  527.42   14.62
   3  15   2  203.52    9.15
  -3 -15  -2  203.33    7.88
   3  16 -10    1.49    1.67
  -3 -16  10    0.56    1.82
   3  16  -9   30.98    2.34
  -3 -16   9   27.22    2.23
   3  16  -8   10.93    1.75
  -3 -16   8    9.37    1.71
   3  16  -7   41.47    2.68
  -3 -16   7   38.90    2.72
   3  16  -6    1.56    1.41
  -3 -16   6    4.13    1.52
   3  16  -5   12.46    1.75
  -3 -16   5   16.03    2.08
   3  16  -4   38.79    2.79
  -3 -16   4   42.25    2.90
   3  16  -3   84.54    4.54
  -3 -16   3   79.93    3.64
   3  16  -2   89.67    3.98
  -3 -16   2   95.66    4.09
   3  16  -1  275.30   13.02
  -3 -16   1  273.33   12.12
   4 -18   2   13.61    2.05
  -4  18  -2   12.50    1.64
   4 -18   3   22.69    2.34
  -4  18  -3   30.39    2.31
   4 -18   4    1.38    1.19
  -4  18  -4    2.68    1.49
   4 -18   5   36.08    2.16
  -4  18  -5   36.49    2.53
   4 -18   6    1.93    0.93
  -4  18  -6    2.19    1.00
   4 -18   7   24.92    1.45
  -4  18  -7   22.54    1.26
   4 -17  -2  242.12   12.42
  -4  17   2  225.16   14.06
   4 -17  -1    0.19    1.71
  -4  17   1    1.34    1.71
   4 -17   0  513.63   20.16
  -4  17   0  502.36   19.71
   4 -17   1   90.90    4.80
  -4  17  -1  105.25    5.10
   4 -17   2  105.92    4.91
  -4  17  -2  117.01    5.21
   4 -17   3  101.42    5.13
  -4  17  -3  123.07    5.06
   4 -17   4  109.23    4.61
  -4  17  -4  103.39    4.98
   4 -17   5   22.58    2.05
  -4  17  -5   22.72    1.79
   4 -17   6    0.86    0.93
  -4  17  -6    1.00    0.74
   4 -17   7   15.62    1.23
  -4  17  -7   15.40    1.15
   4 -16  -4  148.21    8.15
  -4  16   4  152.00    8.70
   4 -16  -3   21.31    2.60
  -4  16   3   21.79    2.31
   4 -16  -2  253.24   10.34
  -4  16   2  248.26   10.90
   4 -16  -1   95.10    5.13
  -4  16   1  110.94    5.84
   4 -16   0  124.89    5.47
  -4  16   0  124.93    5.54
   4 -16   1  272.69   11.12
  -4  16  -1  295.83   11.75
   4 -16   2  259.90   10.41
  -4  16  -2  269.90   10.12
   4 -16   3  206.79    8.07
  -4  16  -3  200.28    7.81
   4 -16   4  182.84    8.22
  -4  16  -4  215.75    7.85
   4 -16   5  507.97   16.92
  -4  16  -5  536.76   18.08
   4 -16   6    4.17    0.97
  -4  16  -6    3.68    0.82
   4 -16   7  246.99    9.11
   4 -15  -6   88.37    3.57
  -4  15   6   97.93    4.28
   4 -15  -5  109.90    4.31
  -4  15   5  129.13    4.65
   4 -15  -4    2.90    2.01
  -4  15   4    0.89    0.45
   4 -15  -3  224.38   10.27
  -4  15   3  255.14   11.68
   4 -15  -2  208.35    9.26
  -4  15   2  212.59    9.26
   4 -15  -1   23.10    2.16
  -4  15   1   23.36    2.08
   4 -15   0   41.25    2.86
  -4  15   0   42.88    3.09
   4 -15   1   39.72    2.83
  -4  15  -1   46.30    3.20
   4 -15   2  144.42    6.14
  -4  15  -2  143.38    6.99
   4 -15   3  175.55    6.32
  -4  15  -3  178.00    7.25
   4 -15   4    5.36    0.97
  -4  15  -4    6.47    0.97
   4 -15   5  144.64    5.39
  -4  15  -5  141.29    5.50
   4 -15   6    3.16    0.89
  -4  15  -6    2.90    0.63
   4 -15   7  201.58    6.84
  -4  15 -12   73.49    3.42
   4 -15  13   54.75    2.86
  -4  15 -13   56.31    3.27
   4 -15  14  114.18    6.06
  -4  15 -14  109.68    5.88
   4 -14  -7  362.85   11.19
  -4  14   7  375.57   11.19
   4 -14  -6   42.55    2.27
  -4  14   6   41.43    2.01
   4 -14  -5  291.44    8.78
  -4  14   5  296.68    8.55
   4 -14  -4    0.93    0.60
  -4  14   4    0.56    0.71
   4 -14  -3 1208.82   39.91
  -4  14   3 1197.52   44.67
   4 -14  -2    3.16    1.38
  -4  14   2    7.03    2.05
   4 -14  -1  489.34   19.64
  -4  14   1  499.57   18.34
   4 -14   0   79.63    4.35
  -4  14   0   75.54    3.79
   4 -14   1  720.41   21.39
  -4  14  -1  747.71   21.91
   4 -14   2  313.08   11.68
  -4  14  -2  288.80   10.08
   4 -14   3   11.19    1.64
  -4  14  -3    9.82    1.19
   4 -14   4  184.62    7.25
  -4  14  -4  163.09    6.03
   4 -14   5   16.18    1.34
  -4  14  -5   14.95    1.19
   4 -14   6    9.00    0.82
  -4  14  -6    7.25    0.82
  -4  14 -11  105.70    4.65
   4 -14  12   81.56    4.17
  -4  14 -12   82.53    3.91
   4 -14  13   10.60    1.52
  -4  14 -13   12.50    1.45
   4 -14  14  260.31   11.90
  -4  14 -14  270.31   10.71
   4 -14  15    3.05    1.38
  -4  14 -15    0.82    1.52
   4 -13  -9    3.64    1.45
  -4  13   9    3.42    1.52
   4 -13  -8   21.05    1.79
  -4  13   8   22.65    1.64
   4 -13  -7   76.24    3.12
  -4  13   7   71.71    2.94
   4 -13  -6   20.01    1.56
  -4  13   6   20.01    1.56
   4 -13  -5  301.03    8.55
  -4  13   5  322.27    8.41
   4 -13  -4   80.56    3.16
  -4  13   4   81.19    2.90
   4 -13  -3  218.47   10.71
  -4  13   3  112.47    3.57
   4 -13  -2  279.65   11.53
  -4  13   2  286.05   10.12
   4 -13  -1  301.56   10.45
  -4  13   1  321.79   11.86
   4 -13   0  245.62    9.22
  -4  13   0  270.05   11.38
   4 -13   1  419.42   16.07
  -4  13  -1  423.40   14.99
   4 -13   2  423.77   13.80
  -4  13  -2  446.46   14.95
   4 -13   3  355.00   11.98
  -4  13  -3  375.53   13.24
   4 -13   4  694.45   22.95
  -4  13  -4  689.51   20.42
   4 -13   5   49.65    2.86
  -4  13  -5   47.20    2.45
   4 -13   6  518.46   16.29
  -4  13  -6  432.47   14.17
   4 -13  10   57.35    2.68
  -4  13 -10   63.52    3.05
   4 -13  11   35.30    2.57
  -4  13 -11   34.92    2.12
   4 -13  12    2.31    1.12
  -4  13 -12    0.82    0.93
   4 -13  13   10.49    1.64
  -4  13 -13   12.27    1.71
   4 -13  14   -0.52    1.12
  -4  13 -14    1.12    1.60
   4 -13  15   34.66    2.75
  -4  13 -15   34.25    3.01
   4 -13  16   24.25    2.86
  -4  13 -16   23.73    2.57
   4 -12 -10  247.63    7.55
  -4  12  10  225.72    7.03
   4 -12  -9  136.09    4.69
  -4  12   9  135.98    4.57
   4 -12  -8   51.07    2.72
  -4  12   8   45.45    2.45
   4 -12  -7  389.11   10.45
  -4  12   7  339.57    8.89
   4 -12  -6   30.27    1.64
  -4  12   6   34.11    1.86
   4 -12  -5  238.40    6.66
  -4  12   5  248.44    6.77
   4 -12  -4    1.79    0.74
  -4  12   4    1.90    0.63
   4 -12  -3  152.71    4.65
  -4  12   3  163.24    4.65
   4 -12  -2  177.78    7.40
  -4  12   2  168.63    6.84
   4 -12  -1  131.40    5.58
  -4  12   1  128.43    5.50
   4 -12   0  150.96    6.81
  -4  12   0  159.78    6.29
   4 -12   1   16.85    1.41
  -4  12  -1   20.42    1.56
   4 -12   2  242.53    9.41
  -4  12  -2  246.03    9.56
   4 -12   3    4.05    0.86
  -4  12  -3    2.72    0.82
   4 -12   4  101.94    4.76
  -4  12  -4   89.45    3.83
   4 -12   5    3.05    0.67
  -4  12  -5    2.72    0.52
   4 -12   6  290.77    9.52
  -4  12  -6  308.10    9.63
   4 -12   9  125.97    5.47
  -4  12  -9  125.04    5.36
   4 -12  10  620.78   22.72
  -4  12 -10  565.47   21.05
   4 -12  11  156.10    6.77
  -4  12 -11  151.00    6.51
   4 -12  12   11.19    1.45
  -4  12 -12    7.85    1.26
   4 -12  13  120.65    5.50
  -4  12 -13  120.58    5.65
   4 -12  14  100.90    5.10
  -4  12 -14   99.56    5.13
   4 -12  15   31.13    2.90
  -4  12 -15   21.27    2.38
   4 -12  16   10.00    2.12
  -4  12 -16    7.92    1.93
   4 -11 -11  143.04    5.43
  -4  11  11  145.94    5.36
   4 -11 -10   -1.04    1.41
  -4  11  10    3.05    1.30
   4 -11  -9  575.07   14.65
  -4  11   9  558.14   13.98
   4 -11  -8    4.72    1.19
  -4  11   8    2.57    1.19
   4 -11  -7  383.34   10.60
  -4  11   7  408.93   10.56
   4 -11  -6   15.92    1.38
  -4  11   6   17.26    1.30
   4 -11  -5 1085.38   25.03
  -4  11   5 1047.04   23.32
   4 -11  -4   53.63    2.38
  -4  11   4   50.28    2.01
   4 -11  -3 1406.76   32.06
  -4  11   3 1370.68   30.13
   4 -11  -2  738.94   24.25
  -4  11   2  541.00   15.14
   4 -11  -1  673.74   22.80
  -4  11   1  681.07   21.65
   4 -11   0  561.16   17.82
  -4  11   0  520.39   17.44
   4 -11   1   47.90    2.64
  -4  11  -1   42.18    2.16
   4 -11   2  413.09   13.76
  -4  11  -2  399.93   14.28
   4 -11   3  214.26    8.55
  -4  11  -3  207.98    7.48
   4 -11   4  163.31    6.81
  -4  11  -4  152.75    6.06
   4 -11   5   44.41    2.05
  -4  11  -5   40.54    2.08
   4 -11   6   79.44    3.05
   4 -11   8   16.36    1.12
  -4  11  -8   16.92    1.19
   4 -11   9    8.55    0.93
  -4  11  -9    8.33    0.97
   4 -11  10    8.63    1.23
  -4  11 -10   10.30    1.19
   4 -11  11   40.32    2.53
  -4  11 -11   40.95    2.34
   4 -11  12  102.61    4.76
  -4  11 -12   98.89    4.57
   4 -11  13  164.80    6.88
  -4  11 -13  177.37    7.62
   4 -11  14    1.56    2.16
  -4  11 -14    1.56    1.49
   4 -11  15  212.48    8.89
  -4  11 -15  212.52    8.93
   4 -11  16    4.80    2.23
  -4  11 -16    2.05    1.75
   4 -11  17   35.30    4.09
  -4  11 -17   33.06    3.35
   4 -10 -12  192.47    6.32
  -4  10  12  181.87    6.51
   4 -10 -11   73.31    3.61
  -4  10  11   77.51    3.27
   4 -10 -10   59.73    3.12
  -4  10  10   61.66    2.94
   4 -10  -9   11.38    1.52
  -4  10   9   10.34    1.30
   4 -10  -8   55.90    2.60
  -4  10   8   55.04    2.27
   4 -10  -7  210.55    6.58
  -4  10   7  201.88    5.84
   4 -10  -6  161.75    4.72
  -4  10   6  159.63    4.69
   4 -10  -5  466.47   12.12
  -4  10   5  467.62   11.27
   4 -10  -4  197.79    6.03
  -4  10   4  181.61    4.95
   4 -10  -3  478.44   11.94
  -4  10   3  484.06   12.20
   4 -10  -2  157.40    4.61
  -4  10   2  143.19    4.02
   4 -10  -1  528.13   18.48
  -4  10   1  488.19   17.00
   4 -10   0 1448.01   44.00
  -4  10   0 1423.83   43.03
   4 -10   1  266.63   10.15
  -4  10  -1  255.14    9.41
   4 -10   2 2087.42   59.73
  -4  10  -2 1966.65   58.06
   4 -10   3    7.10    0.82
  -4  10  -3    6.88    0.97
   4 -10   4 1689.27   48.83
  -4  10  -4 1811.45   54.11
   4 -10   5  223.04    7.96
  -4  10  -5  240.89    9.00
   4 -10   7  153.79    5.91
  -4  10  -7  173.24    6.55
   4 -10   8  214.86    9.04
  -4  10  -8  225.91    8.59
   4 -10   9   56.46    3.12
  -4  10  -9   50.88    2.64
   4 -10  10  373.71   14.13
  -4  10 -10  381.93   13.72
   4 -10  11  200.02    8.15
  -4  10 -11  186.97    6.92
   4 -10  12   52.78    3.09
  -4  10 -12   49.21    3.01
   4 -10  13  120.87    5.54
  -4  10 -13  114.29    4.61
   4 -10  14    2.23    1.52
  -4  10 -14    3.16    1.49
   4 -10  15    0.97    2.01
  -4  10 -15    1.90    1.64
   4 -10  16    4.83    2.34
  -4  10 -16    6.43    2.38
   4 -10  17    5.65    2.23
  -4  10 -17    3.01    2.45
   4  -9 -13  522.85   14.43
  -4   9  13  555.24   13.50
   4  -9 -12  182.17    6.03
  -4   9  12  191.54    5.84
   4  -9 -11  351.02   10.00
  -4   9  11  377.99   10.56
   4  -9 -10  542.08   13.50
  -4   9  10  546.21   13.31
   4  -9  -9  571.35   15.70
  -4   9   9  578.45   14.06
   4  -9  -8  737.26   18.67
  -4   9   8  790.86   18.78
   4  -9  -7    6.99    1.00
  -4   9   7    7.18    1.04
   4  -9  -6  548.51   13.43
  -4   9   6  533.93   13.35
   4  -9  -5  254.25    7.29
  -4   9   5  247.07    6.58
   4  -9  -4   90.01    3.42
  -4   9   4   90.38    2.90
   4  -9  -3  430.17   10.82
  -4   9   3  422.84   10.27
   4  -9  -2    8.18    0.63
  -4   9   2    7.77    0.60
   4  -9  -1   44.63    2.83
  -4   9   1   32.92    1.41
   4  -9   0  454.45   15.17
  -4   9   0  425.81   14.24
   4  -9   1  193.29    7.66
  -4   9  -1  196.00    6.92
   4  -9   2  478.37   16.77
  -4   9  -2  418.90   13.84
   4  -9   3   36.52    2.08
  -4   9  -3   43.55    2.42
   4  -9   4 2035.87   57.09
  -4   9  -4 2077.75   62.56
   4  -9   5   52.40    2.53
  -4   9  -5   52.14    2.23
   4  -9   6 1129.75   33.32
  -4   9  -6 1030.64   30.68
   4  -9   7 1071.18   34.51
  -4   9  -7 1062.10   32.58
   4  -9   8  977.38   30.20
  -4   9  -8  945.87   31.35
   4  -9   9  795.02   25.92
  -4   9  -9  818.01   24.29
   4  -9  10   53.82    3.46
  -4   9 -10   48.39    2.60
   4  -9  11 1229.43   38.46
  -4   9 -11 1286.44   41.80
   4  -9  12   67.24    4.02
  -4   9 -12   68.81    3.94
   4  -9  13  473.53   16.33
  -4   9 -13  480.34   17.18
   4  -9  14   12.20    1.97
  -4   9 -14   15.21    2.19
   4  -9  15  728.56   24.58
  -4   9 -15  716.47   24.47
   4  -9  16    0.89    2.05
  -4   9 -16    2.42    2.12
   4  -9  17  190.68   10.00
  -4   9 -17  187.30    9.74
   4  -8 -14  281.47   13.24
  -4   8  14  266.97   12.16
   4  -8 -13  121.32    4.65
  -4   8  13   89.78    6.06
   4  -8 -12 1083.90   26.29
  -4   8  12 1034.99   23.06
   4  -8 -11  131.18    4.95
  -4   8  11  138.54    5.02
   4  -8 -10  937.92   22.50
  -4   8  10  964.47   23.91
   4  -8  -9    2.05    0.89
  -4   8   9    2.79    1.08
   4  -8  -8 1742.57   38.27
  -4   8   8 1720.48   38.27
   4  -8  -7   15.36    1.30
  -4   8   7   16.55    1.26
   4  -8  -6 1425.95   31.20
  -4   8   6 1417.14   31.95
   4  -8  -5  172.16    5.13
  -4   8   5  171.01    4.98
   4  -8  -4 2700.16   55.94
  -4   8   4 2739.36   55.64
   4  -8  -3  592.06   13.65
  -4   8   3  604.23   14.43
   4  -8  -2  796.32   18.11
  -4   8   2  799.08   18.34
   4  -8  -1 1375.41   28.41
  -4   8   1 1365.18   27.63
   4  -8   0  383.79   13.35
  -4   8   0  374.41   12.57
   4  -8   1  633.24   20.34
  -4   8  -1  674.00   21.24
   4  -8   2   96.85    3.94
  -4   8  -2  101.53    4.13
   4  -8   3  105.66    4.28
  -4   8  -3  114.89    4.76
   4  -8   4   10.79    0.86
  -4   8  -4    9.63    0.48
   4  -8   5   59.92    1.93
  -4   8  -5   61.70    1.93
   4  -8   6  173.61    6.88
  -4   8  -6  177.33    6.95
   4  -8   7    4.80    0.93
  -4   8  -7    4.65    0.89
   4  -8   8  197.08    8.03
  -4   8  -8  198.42    8.26
   4  -8   9  518.57   17.22
  -4   8  -9  555.50   21.13
   4  -8  10  133.78    5.62
  -4   8 -10  132.85    5.76
   4  -8  11  809.94   27.52
  -4   8 -11  804.51   25.81
   4  -8  12   34.70    2.64
  -4   8 -12   31.09    2.90
   4  -8  13 1132.73   37.97
  -4   8 -13 1143.96   39.01
   4  -8  14   98.30    5.39
  -4   8 -14   99.12    6.14
   4  -8  15  306.91   12.12
  -4   8 -15  314.05   13.46
   4  -8  16  145.72    7.77
  -4   8 -16  159.78    8.03
   4  -8  17  284.67   12.27
  -4   8 -17  289.80   13.54
   4  -8  18   85.28    6.81
  -4   8 -18   85.51    8.63
   4  -7 -14    1.75    1.41
  -4   7  14   -0.52    1.45
   4  -7 -13   39.94    2.86
  -4   7  13   35.41    3.79
   4  -7 -12    5.58    1.38
  -4   7  12    7.59    1.60
   4  -7 -11   22.17    1.64
  -4   7  11   21.50    1.71
   4  -7 -10  228.40    7.25
  -4   7  10  222.45    6.51
   4  -7  -9  117.68    4.13
  -4   7   9  122.66    4.24
   4  -7  -8  451.29   11.23
  -4   7   8  455.61   11.64
   4  -7  -7  211.25    6.43
  -4   7   7  203.96    5.88
   4  -7  -6  237.29    6.73
  -4   7   6  238.55    7.10
   4  -7  -5 1098.36   24.58
  -4   7   5 1080.36   23.77
   4  -7  -4  862.08   20.68
  -4   7   4  888.08   20.42
   4  -7  -3  582.06   13.80
  -4   7   3  594.78   14.06
   4  -7  -2  622.45   14.62
  -4   7   2  604.04   14.58
   4  -7  -1 1736.21   36.75
  -4   7   1 1652.12   34.89
   4  -7   0 1159.66   24.92
  -4   7   0 1060.39   23.51
   4  -7   1 2312.65   45.75
  -4   7  -1 2290.79   46.53
   4  -7   2    1.45    0.52
  -4   7  -2    3.12    0.33
   4  -7   3 2194.09   44.26
  -4   7  -3 2237.67   46.01
   4  -7   4   40.28    1.41
  -4   7  -4   44.04    1.52
   4  -7   5  414.77   10.41
  -4   7  -5  421.05   10.04
   4  -7   6  453.41   10.79
  -4   7  -6  419.98   11.27
   4  -7   7  485.02   17.22
  -4   7  -7  487.14   17.11
   4  -7   8  213.45    8.78
  -4   7  -8  207.57    7.85
   4  -7   9  174.51    6.55
  -4   7  -9  174.92    7.03
   4  -7  10   84.72    4.46
  -4   7 -10   86.47    4.65
   4  -7  11   20.31    2.12
  -4   7 -11   19.79    1.86
   4  -7  12   35.52    2.90
  -4   7 -12   39.68    2.79
   4  -7  13  170.34    7.22
  -4   7 -13  179.27    8.48
   4  -7  14   26.29    3.01
  -4   7 -14   26.89    2.94
   4  -7  15  231.30   10.23
  -4   7 -15  223.79   10.19
   4  -7  16  185.81    9.34
  -4   7 -16  184.03    9.26
   4  -7  17  102.50    6.03
  -4   7 -17  110.42    7.22
   4  -7  18  147.13    9.45
  -4   7 -18  157.14    9.67
   4  -6 -15  148.99    6.06
  -4   6  15  143.08    5.50
   4  -6 -14  162.90    5.36
  -4   6  14  178.63    5.69
   4  -6 -13  135.01    4.61
  -4   6  13  127.98    6.84
   4  -6 -12  828.79   27.52
  -4   6  12  913.00   20.79
   4  -6 -11  304.31    8.74
  -4   6  11  298.80    8.63
   4  -6 -10  615.01   15.92
  -4   6  10  597.20   14.39
   4  -6  -9   -0.15    0.93
  -4   6   9    0.60    1.00
   4  -6  -8  984.48   22.32
  -4   6   8 1012.49   23.88
   4  -6  -7   11.83    1.19
  -4   6   7   11.49    1.30
   4  -6  -6   26.44    1.45
  -4   6   6   25.14    1.45
   4  -6  -5   67.91    2.45
  -4   6   5   59.51    2.19
   4  -6  -4  213.71    5.91
  -4   6   4  224.49    6.21
   4  -6  -3  487.85   12.31
  -4   6   3  506.19   11.86
   4  -6  -2    5.02    0.60
  -4   6   2    4.57    0.60
   4  -6  -1  313.75    8.26
  -4   6   1  329.64   10.15
   4  -6   0  274.37    7.18
  -4   6   0  283.29    7.33
   4  -6   1  422.99   10.60
  -4   6  -1  434.59   10.60
   4  -6   2    2.16    0.37
  -4   6  -2    2.12    0.37
   4  -6   3  661.65   15.40
  -4   6  -3  659.20   15.81
   4  -6   4  350.02    9.30
  -4   6  -4  356.00    9.15
   4  -6   5 2283.46   49.50
  -4   6  -5 2260.29   47.42
   4  -6   6  735.89   17.00
  -4   6  -6  778.47   17.78
   4  -6   7  675.93   15.43
  -4   6  -7  686.38   15.99
   4  -6   8 1099.00   22.35
  -4   6  -8 1277.93   38.83
   4  -6   9  805.18   27.82
  -4   6  -9  739.35   23.69
   4  -6  10  188.08    5.43
  -4   6 -10  229.77    9.45
   4  -6  11    1.93    0.26
  -4   6 -11    4.83    1.67
   4  -6  12  386.39    9.78
  -4   6 -12  439.98   12.76
   4  -6  13   76.39    2.49
  -4   6 -13   81.56    2.86
   4  -6  14   84.98    2.98
  -4   6 -14   83.57    2.79
   4  -6  15   40.20    1.90
  -4   6 -15   37.90    1.67
   4  -6  16  103.95    4.09
  -4   6 -16  129.02    4.20
   4  -6  17    3.24    0.71
  -4   6 -17    5.76    0.71
   4  -6  18    0.48    0.63
  -4   6 -18    1.19    2.72
   4  -5 -16   37.86    3.20
  -4   5  16   36.30    2.90
   4  -5 -15   37.79    2.90
  -4   5  15   37.71    2.57
   4  -5 -14  190.54    6.88
  -4   5  14  184.55    5.95
   4  -5 -13   16.22    1.67
  -4   5  13   16.62    1.71
   4  -5 -12  384.53   10.34
  -4   5  12  334.14   12.24
   4  -5 -11   37.08    2.94
  -4   5  11   41.40    2.38
   4  -5 -10  819.12   20.75
  -4   5  10  860.26   20.98
   4  -5  -9    2.94    0.86
  -4   5   9    0.82    0.86
   4  -5  -8 1517.04   33.58
  -4   5   8 1510.38   31.95
   4  -5  -7  613.93   14.69
  -4   5   7  593.70   13.61
   4  -5  -6 1498.74   33.21
  -4   5   6 1455.33   31.73
   4  -5  -5 1657.96   35.33
  -4   5   5 1657.14   35.74
   4  -5  -4 1158.80   26.96
  -4   5   4 1173.83   26.59
   4  -5  -3 1364.14   29.31
  -4   5   3 1334.39   28.49
   4  -5  -2  168.93    4.80
  -4   5   2  162.87    4.76
   4  -5  -1  475.50   11.68
  -4   5   1  458.02   11.05
   4  -5   0   41.88    1.56
  -4   5   0   38.61    1.56
   4  -5   1  871.56   19.34
  -4   5  -1  892.50   20.08
   4  -5   2  225.46    5.80
  -4   5  -2  240.78    6.51
   4  -5   3  252.87    6.66
  -4   5  -3  247.14    6.58
   4  -5   4   67.76    2.27
  -4   5  -4   73.60    2.38
   4  -5   5  361.06    9.48
  -4   5  -5  349.35    9.41
   4  -5   6   58.73    2.16
  -4   5  -6   64.71    2.27
   4  -5   7  154.35    4.69
  -4   5  -7  148.84    4.35
   4  -5   8   82.01    2.90
  -4   5  -8   92.87    3.20
   4  -5   9   19.90    0.97
  -4   5  -9   17.96    0.97
   4  -5  10  371.14    9.37
  -4   5 -10  369.58    9.74
   4  -5  11   15.55    0.93
  -4   5 -11   16.22    0.86
   4  -5  12  510.17   19.27
  -4   5 -12  401.38    9.93
   4  -5  13   42.77    1.90
  -4   5 -13   44.74    1.93
   4  -5  14  292.48    8.00
  -4   5 -14  267.56    7.62
   4  -5  15   31.46    1.41
  -4   5 -15   32.54    1.56
   4  -5  16  102.39    3.57
  -4   5 -16  112.66    3.94
   4  -5  17    8.11    1.00
  -4   5 -17    6.29    0.93
   4  -5  18   33.14    2.05
  -4   5 -18   33.06    2.57
   4  -4 -16  403.65   11.68
  -4   4  16  408.48   12.20
   4  -4 -15   41.73    2.64
  -4   4  15   39.83    2.31
   4  -4 -14  154.57    5.21
  -4   4  14  162.64    5.80
   4  -4 -13  205.90    6.43
  -4   4  13  213.19    7.18
   4  -4 -12    4.91    1.08
  -4   4  12    5.95    1.23
   4  -4 -11   14.28    1.30
  -4   4  11    4.69    1.15
   4  -4 -10  416.93   15.21
  -4   4  10  461.74   11.42
   4  -4  -9   25.89    1.67
  -4   4   9   25.66    1.52
   4  -4  -8   50.51    2.31
  -4   4   8   47.64    2.16
   4  -4  -7  388.88   11.01
  -4   4   7  382.45   10.08
   4  -4  -6  932.60   21.57
  -4   4   6  981.77   22.76
   4  -4  -5  364.45    9.15
  -4   4   5  371.81    9.89
   4  -4  -4  555.47   13.46
  -4   4   4  568.26   13.91
   4  -4  -3 2425.05   49.58
  -4   4   3 2496.61   51.99
   4  -4  -2  234.68    6.29
  -4   4   2  243.61    6.14
   4  -4  -1 3519.14   69.40
  -4   4   1 3481.05   70.29
   4  -4   0  168.37    4.95
  -4   4   0  170.49    5.02
   4  -4   1 4591.31   89.75
  -4   4  -1 4949.51   96.40
   4  -4   2  510.54   11.57
  -4   4  -2  489.52   11.75
   4  -4   3 1155.68   25.22
  -4   4  -3 1088.69   24.17
   4  -4   4  603.48   14.13
  -4   4  -4  628.66   15.36
   4  -4   5 2499.17   51.73
  -4   4  -5 2490.88   52.92
   4  -4   6   30.27    1.30
  -4   4  -6   24.10    1.45
   4  -4   7  218.58    5.91
  -4   4  -7  210.02    6.17
   4  -4   8  735.29   17.00
  -4   4  -8  726.81   16.89
   4  -4   9  280.80    7.55
  -4   4  -9  293.00    7.96
   4  -4  10  335.21    9.37
  -4   4 -10  340.79    8.85
   4  -4  11    4.61    0.60
  -4   4 -11    6.69    0.86
   4  -4  12   15.10    0.93
  -4   4 -12   16.33    1.19
   4  -4  13   35.96    1.71
  -4   4 -13   41.54    1.86
   4  -4  14   26.26    1.49
  -4   4 -14   29.31    1.52
   4  -4  15   14.62    1.19
  -4   4 -15   15.32    1.19
   4  -4  16    4.95    0.97
  -4   4 -16    3.87    0.93
   4  -4  17   36.63    1.97
  -4   4 -17   38.90    2.01
   4  -3 -17  155.17    8.37
  -4   3  17  150.74    7.18
   4  -3 -16  442.22   12.20
  -4   3  16  438.01   11.68
   4  -3 -15  484.88   12.27
  -4   3  15  493.24   12.72
   4  -3 -14  901.06   22.28
  -4   3  14  900.65   21.46
   4  -3 -13  717.37   17.55
  -4   3  13  698.77   17.00
   4  -3 -12  272.58    8.11
  -4   3  12  254.25    7.07
   4  -3 -11 2975.38   63.56
  -4   3  11 2988.22   59.51
   4  -3 -10   28.34    1.56
  -4   3  10   22.02    2.27
   4  -3  -9 1111.98   25.07
  -4   3   9 1171.97   26.70
   4  -3  -8  229.63    6.51
  -4   3   8  215.75    6.32
   4  -3  -7  435.74   11.16
  -4   3   7  441.06   12.05
   4  -3  -6   43.74    1.71
  -4   3   6   41.10    1.82
   4  -3  -5    6.17    0.71
  -4   3   5    3.12    0.63
   4  -3  -4  299.62    8.03
  -4   3   4  303.15    7.85
   4  -3  -3   22.50    1.12
  -4   3   3   23.62    1.19
   4  -3  -2   17.11    1.04
  -4   3   2   17.48    1.00
   4  -3  -1 1342.23   28.94
  -4   3   1 1383.78   31.06
   4  -3   0   15.88    0.82
  -4   3   0   15.29    0.89
   4  -3   1 1458.09   31.06
  -4   3  -1 1480.96   31.39
   4  -3   2  879.52   19.41
  -4   3  -2  816.18   19.30
   4  -3   3 3199.10   64.01
  -4   3  -3 3119.09   63.52
   4  -3   4 1051.28   23.91
  -4   3  -4 1063.14   24.25
   4  -3   5  486.85   12.98
  -4   3  -5  479.71   12.24
   4  -3   6 3614.98   70.11
  -4   3  -6 3219.07   66.46
   4  -3   7  101.24    3.46
  -4   3  -7   97.33    3.35
   4  -3   8 1784.00   39.42
  -4   3  -8 1828.86   38.53
   4  -3   9   14.06    1.08
  -4   3  -9   13.76    1.12
   4  -3  10 2077.12   44.82
  -4   3 -10 1993.88   42.96
   4  -3  11    1.75    0.71
  -4   3 -11    1.86    0.74
   4  -3  12 1024.61   23.25
  -4   3 -12 1091.45   25.10
   4  -3  13  104.58    3.57
  -4   3 -13  110.87    3.91
   4  -3  14  697.17   15.62
  -4   3 -14  734.92   17.67
   4  -3  15   55.19    2.27
  -4   3 -15   60.88    2.57
   4  -3  16   26.00    1.75
  -4   3 -16   22.72    1.52
   4  -3  17   46.30    2.34
  -4   3 -17   47.20    2.16
   4  -2 -17  257.48    8.26
  -4   2  17  257.07    7.88
   4  -2 -16   84.50    3.57
  -4   2  16   92.09    4.02
   4  -2 -15 1079.80   27.19
  -4   2  15 1100.97   25.10
   4  -2 -14   76.32    3.53
  -4   2  14   77.73    3.24
   4  -2 -13  967.89   22.58
  -4   2  13  994.82   21.68
   4  -2 -12   15.99    1.52
  -4   2  12   15.36    1.49
   4  -2 -11 2069.08   45.67
  -4   2  11 2030.22   42.14
   4  -2 -10   17.00    1.34
  -4   2  10   16.59    1.49
   4  -2  -9 2847.33   59.51
  -4   2   9 2827.43   81.64
   4  -2  -8  340.76    9.15
  -4   2   8  325.02    8.67
   4  -2  -7 3194.22   65.16
  -4   2   7 3125.08   66.98
   4  -2  -6 1590.27   35.74
  -4   2   6 1581.86   34.37
   4  -2  -5 1300.99   29.49
  -4   2   5 1350.68   29.75
   4  -2  -4 3870.01   76.65
  -4   2   4 3811.95   76.10
   4  -2  -3  249.97    6.99
  -4   2   3  255.59    6.77
   4  -2  -2 1117.33   25.33
  -4   2   2 1095.24   29.49
   4  -2  -1    7.18    0.71
  -4   2   1    6.69    0.67
   4  -2   0  581.69   13.98
  -4   2   0  567.15   13.43
   4  -2   1    3.50    0.52
  -4   2  -1    2.23    0.48
   4  -2   2  511.77   12.20
  -4   2  -2  485.77   12.20
   4  -2   3  465.39   13.31
  -4   2  -3  451.81   10.97
   4  -2   4    6.36    0.67
  -4   2  -4    7.85    0.71
   4  -2   5  435.89   11.27
  -4   2  -5  477.96   11.79
   4  -2   6  494.06   12.53
  -4   2  -6  505.11   12.05
   4  -2   7  187.75    5.95
  -4   2  -7  189.05    5.80
   4  -2   8 1724.61   38.87
  -4   2  -8 1666.29   35.26
   4  -2   9   66.17    2.83
  -4   2  -9   66.39    2.53
   4  -2  10 1191.86   26.37
  -4   2 -10 1162.26   26.00
   4  -2  11  250.60    7.10
  -4   2 -11  271.65    7.48
   4  -2  12  620.74   14.88
  -4   2 -12  680.88   16.48
   4  -2  13  199.98    5.88
  -4   2 -13  196.97    6.21
   4  -2  14  401.68   10.56
  -4   2 -14  456.91   11.79
   4  -2  15  487.37   12.16
  -4   2 -15  529.21   13.50
   4  -2  16  135.79    4.50
  -4   2 -16  118.79    4.02
   4  -2  17  236.02    7.40
  -4   2 -17  253.54    8.29
   4  -1 -17   20.79    2.05
  -4   1  17   24.14    2.12
   4  -1 -16   14.58    1.75
  -4   1  16   14.28    1.97
   4  -1 -15   28.60    2.16
  -4   1  15   24.06    1.82
   4  -1 -14   70.22    3.05
  -4   1  14   66.43    3.05
   4  -1 -13  372.85   10.08
  -4   1  13  373.30   10.75
   4  -1 -12  134.67    4.61
  -4   1  12  141.63    4.95
   4  -1 -11  184.99    5.36
  -4   1  11  192.92    5.32
   4  -1 -10  918.13   22.24
  -4   1  10  900.13   21.31
   4  -1  -9  574.55   14.17
  -4   1   9  566.48   13.65
   4  -1  -8  725.92   17.26
  -4   1   8  703.08   17.55
   4  -1  -7  389.37    9.86
  -4   1   7  391.45   10.64
   4  -1  -6 2085.56   45.75
  -4   1   6 2164.63   46.60
   4  -1  -5 2229.64   48.35
  -4   1   5 2203.83   47.94
   4  -1  -4 2035.13   41.84
  -4   1   4 2147.48   44.48
   4  -1  -3  275.37    7.40
  -4   1   3  273.21    7.40
   4  -1  -2 5987.74  117.19
  -4   1   2 5715.08  112.10
   4  -1  -1   10.90    0.78
  -4   1   1   11.60    0.82
   4  -1   0 2862.47   58.50
  -4   1   0 2931.09   60.29
   4  -1   1  376.01    9.19
  -4   1  -1  387.36    9.11
   4  -1   2 3341.06   68.51
  -4   1  -2 3217.32   64.23
   4  -1   3  414.10   10.19
  -4   1  -3  407.96   10.56
   4  -1   4  382.56    9.93
  -4   1  -4  387.58   10.15
   4  -1   5  912.92   21.94
  -4   1  -5  904.11   20.83
   4  -1   6  637.14   15.29
  -4   1  -6  674.74   15.81
   4  -1   7  207.35    5.62
  -4   1  -7  207.64    6.17
   4  -1   8    4.02    0.78
  -4   1  -8    2.12    0.71
   4  -1   9  341.20    9.19
  -4   1  -9  343.17    8.63
   4  -1  10  114.63    4.05
  -4   1 -10  123.59    4.13
   4  -1  11   35.63    1.90
  -4   1 -11   33.96    1.90
   4  -1  12  532.26   13.39
  -4   1 -12  534.79   12.91
   4  -1  13  141.03    4.69
  -4   1 -13  132.63    4.54
   4  -1  14   17.48    1.60
  -4   1 -14   20.20    1.82
   4  -1  15  341.69    8.78
  -4   1 -15  362.59   10.27
   4  -1  16   46.60    2.42
  -4   1 -16   48.28    2.38
   4  -1  17   77.36    3.91
  -4   1 -17   81.56    4.43
   4   0 -18   25.40    2.64
  -4   0  18   28.97    2.72
   4   0 -17  361.73   11.57
  -4   0  17  326.70   10.64
   4   0 -16   90.27    3.94
  -4   0  16   88.15    3.76
   4   0 -15  803.35   19.30
  -4   0  15  785.17   18.48
   4   0 -14    4.43    1.38
  -4   0  14    4.54    1.30
   4   0 -13  908.61   21.72
  -4   0  13  958.19   21.50
   4   0 -12    1.52    1.04
  -4   0  12    0.67    1.08
   4   0 -11  551.71   14.28
  -4   0  11  526.72   12.91
   4   0 -10   15.92    1.34
  -4   0  10   14.43    1.30
   4   0  -9  403.13   10.79
  -4   0   9  389.63   10.45
   4   0  -8   14.54    1.12
  -4   0   8   15.51    1.19
   4   0  -7    2.68    0.78
  -4   0   7    1.49    0.74
   4   0  -6  174.88    5.39
  -4   0   6  180.31    5.21
   4   0  -5 1212.36   27.11
  -4   0   5 1165.09   29.34
   4   0  -4  303.82    8.59
  -4   0   4  307.88    8.37
   4   0  -3  128.05    4.43
  -4   0   3  134.60    4.43
   4   0  -2   70.44    2.45
  -4   0   2   70.18    2.45
   4   0  -1  441.06   11.08
  -4   0   1  424.81   10.75
   4   0   0 2274.64   47.16
  -4   0   0 2337.76   48.13
   4   0   1  710.41   17.67
  -4   0  -1  748.53   17.85
   4   0   2 2168.83   46.19
  -4   0  -2 2041.04   44.59
   4   0   3 2081.39   44.52
  -4   0  -3 2066.48   43.59
   4   0   4 1342.46   30.68
  -4   0  -4 1283.51   29.61
   4   0   5 1830.46   39.98
  -4   0  -5 1760.50   36.78
   4   0   6   37.04    1.82
  -4   0  -6   35.41    1.79
   4   0   7 1841.02   39.57
  -4   0  -7 1846.71   40.95
   4   0   8  157.36    4.80
  -4   0  -8  167.63    5.02
   4   0   9  735.63   18.34
  -4   0  -9  722.13   18.15
   4   0  10    0.26    1.00
  -4   0 -10    1.34    0.82
   4   0  11 1013.56   23.73
  -4   0 -11  966.74   22.80
   4   0  12  113.32    3.76
  -4   0 -12  115.26    4.05
   4   0  13  191.47    5.58
  -4   0 -13  191.17    5.88
   4   0  14  138.88    5.06
  -4   0 -14  150.33    4.76
   4   0  15   47.31    2.72
  -4   0 -15   47.20    2.31
   4   0  16   15.99    1.64
  -4   0 -16   18.04    1.93
   4   1 -18    1.64    1.75
  -4  -1  18    1.56    1.60
   4   1 -17   75.13    3.68
  -4  -1  17   84.61    3.79
   4   1 -16    9.56    1.49
  -4  -1  16    9.07    1.86
   4   1 -15   63.38    3.16
  -4  -1  15   60.59    2.90
   4   1 -14   92.65    3.79
  -4  -1  14   99.49    3.91
   4   1 -13  718.74   17.22
  -4  -1  13  715.28   17.74
   4   1 -12   86.70    3.50
  -4  -1  12   80.37    3.24
   4   1 -11 1370.05   30.72
  -4  -1  11 1360.46   30.39
   4   1 -10  399.45   10.23
  -4  -1  10  393.05   10.00
   4   1  -9 1416.62   31.69
  -4  -1   9 1424.84   32.47
   4   1  -8 1903.61   41.66
  -4  -1   8 1849.57   40.61
   4   1  -7   60.18    2.38
  -4  -1   7   58.17    2.16
   4   1  -6 1699.91   53.22
  -4  -1   6 1803.86   34.89
   4   1  -5  392.04    9.89
  -4  -1   5  394.54   10.27
   4   1  -4  718.22   16.89
  -4  -1   4  719.00   17.74
   4   1  -3   95.25    3.38
  -4  -1   3   99.42    3.20
   4   1  -2 1443.54   32.21
  -4  -1   2 1514.95   33.55
   4   1  -1  311.86    8.15
  -4  -1   1  309.55    7.77
   4   1   0  173.39    5.21
  -4  -1   0  170.68    4.98
   4   1   1    2.01    0.63
  -4  -1  -1    2.49    0.67
   4   1   2  322.75    8.33
  -4  -1  -2  309.29    8.00
   4   1   3   29.49    1.49
  -4  -1  -3   30.50    1.56
   4   1   4   23.39    1.41
  -4  -1  -4   24.47    1.34
   4   1   5  359.84    9.52
  -4  -1  -5  367.61    9.71
   4   1   6    7.07    1.00
  -4  -1  -6    5.21    0.89
   4   1   7 1161.03   26.22
  -4  -1  -7 1149.43   25.81
   4   1   8   12.46    1.38
  -4  -1  -8   11.34    1.19
   4   1   9  500.79   12.68
  -4  -1  -9  515.67   13.54
   4   1  10  368.50   10.41
  -4  -1 -10  377.28    9.60
   4   1  11  639.78   15.06
  -4  -1 -11  618.62   15.03
   4   1  12   74.20    3.24
  -4  -1 -12   72.26    3.05
   4   1  13  194.03    6.17
  -4  -1 -13  188.27    5.62
   4   1  14   94.39    3.91
  -4  -1 -14  100.31    3.76
   4   1  15  247.03    7.40
  -4  -1 -15  244.02    7.51
   4   1  16  108.38    4.43
  -4  -1 -16  113.55    4.91
   4   2 -18   99.34    4.28
  -4  -2  18   89.04    4.05
   4   2 -17  231.30    7.18
  -4  -2  17  227.06    7.55
   4   2 -16   32.36    2.19
  -4  -2  16   28.08    2.16
   4   2 -15    4.80    1.26
  -4  -2  15   12.87    1.67
   4   2 -14   77.88    3.27
  -4  -2  14   75.39    3.31
   4   2 -13    4.72    1.15
  -4  -2  13    3.79    1.15
   4   2 -12  127.68    4.39
  -4  -2  12  127.38    4.05
   4   2 -11  443.00   11.08
  -4  -2  11  443.93   11.57
   4   2 -10    2.60    0.93
  -4  -2  10    4.09    1.00
   4   2  -9    3.27    0.78
  -4  -2   9    1.79    0.71
   4   2  -8  829.13   18.97
  -4  -2   8  853.12   18.52
   4   2  -7  460.52   11.72
  -4  -2   7  448.20   11.86
   4   2  -6 1619.02   36.08
  -4  -2   6 1546.42   32.02
   4   2  -5   60.55    3.91
  -4  -2   5   53.33    2.19
   4   2  -4 6532.75  128.28
  -4  -2   4 6307.66  123.66
   4   2  -3   71.26    2.60
  -4  -2   3   71.04    2.68
   4   2  -2 3254.36   65.42
  -4  -2   2 3162.35   64.23
   4   2  -1 1275.73   27.93
  -4  -2   1 1264.46   27.49
   4   2   0 1597.30   33.99
  -4  -2   0 1646.02   35.82
   4   2   1  518.57   12.79
  -4  -2  -1  516.97   13.58
   4   2   2 1172.71   27.26
  -4  -2  -2 1119.93   25.89
   4   2   3  942.27   22.50
  -4  -2  -3  959.15   21.65
   4   2   4 2095.30   44.00
  -4  -2  -4 2134.02   46.79
   4   2   5 1043.73   23.95
  -4  -2  -5 1068.57   23.91
   4   2   6    5.54    0.97
  -4  -2  -6    4.98    0.89
   4   2   7  768.73   19.38
  -4  -2  -7  804.62   19.41
   4   2   8   89.78    3.20
  -4  -2  -8   85.17    3.27
   4   2   9   66.54    2.98
  -4  -2  -9   71.26    2.90
   4   2  10   40.99    2.27
  -4  -2 -10   46.49    2.42
   4   2  11   24.81    2.05
  -4  -2 -11   25.55    2.05
   4   2  12  201.51    6.81
  -4  -2 -12  219.88    6.84
   4   2  13   11.31    1.56
  -4  -2 -13   11.57    1.38
   4   2  14  123.44    4.46
  -4  -2 -14  129.24    4.83
   4   2  15    1.04    1.38
  -4  -2 -15    2.53    1.34
   4   3 -18  376.24   11.05
  -4  -3  18  371.33   11.83
   4   3 -17  325.17    9.19
  -4  -3  17  320.41    8.96
   4   3 -16 1107.66   27.04
  -4  -3  16 1015.94   24.84
   4   3 -15  400.08   10.19
  -4  -3  15  409.30   11.79
   4   3 -14 1585.25   35.33
  -4  -3  14 1584.39   35.56
   4   3 -13   38.27    2.01
  -4  -3  13   34.22    2.23
   4   3 -12 1864.00   40.69
  -4  -3  12 1806.06   33.62
   4   3 -11  478.48   12.12
  -4  -3  11  465.42   10.79
   4   3 -10  483.54   12.53
  -4  -3  10  443.59   11.16
   4   3  -9   41.32    1.86
  -4  -3   9   38.98    1.86
   4   3  -8  312.71    8.44
  -4  -3   8  335.44    9.74
   4   3  -7  225.91    6.62
  -4  -3   7  224.49    6.51
   4   3  -6   14.54    1.30
  -4  -3   6   16.18    1.12
   4   3  -5  229.25    6.40
  -4  -3   5  227.02    9.63
   4   3  -4  292.33   11.34
  -4  -3   4  287.91    8.37
   4   3  -3    3.01    0.71
  -4  -3   3    3.01    0.67
   4   3  -2 1459.54   33.70
  -4  -3   2 1485.76   33.44
   4   3  -1  278.68    8.11
  -4  -3   1  268.45    8.03
   4   3   0 1052.54   24.66
  -4  -3   0 1119.86   25.44
   4   3   1 2572.07   52.59
  -4  -3  -1 2427.80   51.25
   4   3   2  211.44    6.40
  -4  -3  -2  210.29    6.29
   4   3   3 2267.39   50.02
  -4  -3  -3 2214.39   48.02
   4   3   4   33.29    1.75
  -4  -3  -4   34.14    1.79
   4   3   5 3170.05   64.68
  -4  -3  -5 3110.43   65.87
   4   3   6    2.64    0.93
  -4  -3  -6    1.30    0.78
   4   3   7 1988.67   42.29
  -4  -3  -7 1919.20   42.70
   4   3   8   80.52    3.20
  -4  -3  -8   84.91    3.12
   4   3   9 1707.68   39.76
  -4  -3  -9 1676.70   36.04
   4   3  10  181.54    6.21
  -4  -3 -10  176.81    5.76
   4   3  11  851.22   19.49
  -4  -3 -11  823.29   19.90
   4   3  12  415.70   11.90
  -4  -3 -12  456.05   11.60
   4   3  13   70.48    3.57
  -4  -3 -13   70.78    3.16
   4   3  14  140.88    5.24
  -4  -3 -14  139.29    4.95
   4   3  15   12.72    2.08
  -4  -3 -15   13.17    2.05
   4   4 -18  336.89    9.45
  -4  -4  18  329.90    8.78
   4   4 -17    0.78    1.30
  -4  -4  17    0.97    1.26
   4   4 -16  977.90   23.54
  -4  -4  16  972.47   21.13
   4   4 -15   29.12    2.01
  -4  -4  15   30.72    1.64
   4   4 -14  563.72   13.58
  -4  -4  14  595.41   16.36
   4   4 -13  234.20    6.47
  -4  -4  13  249.15    6.69
   4   4 -12 3211.74   66.31
  -4  -4  12 3264.29   67.28
   4   4 -11  605.57   14.84
  -4  -4  11  612.59   15.43
   4   4 -10 1855.82   40.06
  -4  -4  10 1876.09   40.65
   4   4  -9 1655.69   35.41
  -4  -4   9 1569.29   35.41
   4   4  -8 1686.48   35.74
  -4  -4   8 1717.73   37.01
   4   4  -7 2119.37   44.74
  -4  -4   7 2103.41   42.51
   4   4  -6  102.84    3.64
  -4  -4   6  103.51    3.50
   4   4  -5 1946.83   42.92
  -4  -4   5 1927.01   41.21
   4   4  -4    9.86    1.04
  -4  -4   4    4.50    0.89
   4   4  -3  749.80   27.45
  -4  -4   3  723.69   17.00
   4   4  -2   15.92    1.19
  -4  -4   2   15.03    1.08
   4   4  -1  852.45   20.46
  -4  -4   1  829.95   19.94
   4   4   0   66.13    2.64
  -4  -4   0   64.75    2.45
   4   4   1   37.42    2.01
  -4  -4  -1   34.25    1.71
   4   4   2 1385.67   31.17
  -4  -4  -2 1351.64   29.31
   4   4   3  646.10   15.17
  -4  -4  -3  670.17   16.59
   4   4   4    3.83    1.00
  -4  -4  -4    2.98    0.97
   4   4   5 1428.07   32.25
  -4  -4  -5 1436.37   32.13
   4   4   6   62.30    2.94
  -4  -4  -6   61.07    2.72
   4   4   7  816.56   19.97
  -4  -4  -7  801.94   19.15
   4   4   8  513.29   13.61
  -4  -4  -8  520.95   13.13
   4   4   9 1181.04   27.75
  -4  -4  -9 1170.07   26.44
   4   4  10  282.66    8.74
  -4  -4 -10  286.57    8.59
   4   4  11  275.00    8.78
  -4  -4 -11  275.26    8.41
   4   4  12 1133.58   28.82
  -4  -4 -12 1197.29   26.93
   4   4  13  300.22   12.50
  -4  -4 -13  356.60   10.93
   4   4  14  684.90   24.25
  -4  -4 -14  712.34   22.65
   4   5 -18   13.72    2.05
  -4  -5  18   12.35    1.86
   4   5 -17    1.64    1.45
  -4  -5  17    0.22    1.38
   4   5 -16   14.10    1.75
  -4  -5  16    8.63    1.82
   4   5 -15  298.43    8.70
  -4  -5  15  294.38    9.26
   4   5 -14  236.17    7.07
  -4  -5  14  234.98    6.84
   4   5 -13  592.99   14.80
  -4  -5  13  553.38   14.39
   4   5 -12   10.60    1.30
  -4  -5  12   10.75    1.38
   4   5 -11  724.92   17.03
  -4  -5  11  716.66   17.18
   4   5 -10  645.17   16.33
  -4  -5  10  626.95   15.70
   4   5  -9  976.93   22.28
  -4  -5   9  917.20   22.06
   4   5  -8  423.06   10.82
  -4  -5   8  402.61   10.71
   4   5  -7 3467.25   71.11
  -4  -5   7 3417.30   71.74
   4   5  -6  213.56    5.88
  -4  -5   6  189.35    6.25
   4   5  -5 3370.25   68.73
  -4  -5   5 3244.62   93.91
   4   5  -4  565.84   14.24
  -4  -5   4  536.24   13.87
   4   5  -3 4592.62   91.79
  -4  -5   3 4185.92  123.63
   4   5  -2  497.48   18.37
  -4  -5   2  486.21   12.94
   4   5  -1 1494.72   32.92
  -4  -5   1 1477.13   31.32
   4   5   0  994.19   22.95
  -4  -5   0  963.91   23.02
   4   5   1 2948.68   62.56
  -4  -5  -1 2953.70   61.11
   4   5   2  708.77   17.33
  -4  -5  -2  721.94   17.26
   4   5   3  164.87    5.32
  -4  -5  -3  156.32    5.43
   4   5   4  736.48   17.26
  -4  -5  -4  722.61   17.48
   4   5   5  115.59    4.28
  -4  -5  -5  118.57    4.65
   4   5   6  493.54   12.94
  -4  -5  -6  497.71   12.39
   4   5   7  227.06    6.81
  -4  -5  -7  230.44    7.07
   4   5   8   48.68    2.53
  -4  -5  -8   51.33    2.49
   4   5   9  174.54    6.58
  -4  -5  -9  183.99    5.73
   4   5  10  197.83    7.22
  -4  -5 -10  190.83    5.58
   4   5  11   31.84    2.45
  -4  -5 -11   36.08    2.08
   4   5  12  195.30    9.63
  -4  -5 -12  218.54    9.34
   4   5  13    0.86    1.56
  -4  -5 -13    0.07    1.49
   4   6 -18  263.28   11.19
  -4  -6  18  251.38   11.53
   4   6 -17   29.64    2.27
  -4  -6  17   17.89    1.90
   4   6 -16  414.95   11.49
  -4  -6  16  427.12   16.66
   4   6 -15   99.71    3.94
  -4  -6  15   95.96    3.98
   4   6 -14  218.47    6.92
  -4  -6  14  232.64    7.14
   4   6 -13   10.34    1.26
  -4  -6  13    8.29    1.30
   4   6 -12  174.95    5.62
  -4  -6  12  168.56    5.47
   4   6 -11   19.34    1.56
  -4  -6  11   16.36    1.34
   4   6 -10   84.02    3.12
  -4  -6  10   80.11    3.09
   4   6  -9   33.03    2.05
  -4  -6   9   32.88    1.93
   4   6  -8  380.81    9.93
  -4  -6   8  344.70    9.11
   4   6  -7   31.65    1.64
  -4  -6   7   35.37    1.82
   4   6  -6  254.17    6.84
  -4  -6   6  250.04    7.25
   4   6  -5  266.19    7.59
  -4  -6   5  276.08    7.51
   4   6  -4  139.51    4.87
  -4  -6   4  133.82    4.24
   4   6  -3  830.62   19.23
  -4  -6   3  807.15   18.82
   4   6  -2 1009.99   23.13
  -4  -6   2  994.78   31.65
   4   6  -1 1127.93   27.11
  -4  -6   1 1231.62   26.96
   4   6   0 2553.66   57.46
  -4  -6   0 2469.83   53.37
   4   6   1 1083.78   26.07
  -4  -6  -1 1016.54   23.91
   4   6   2 1612.66   35.74
  -4  -6  -2 1630.99   37.23
   4   6   3   37.38    1.82
  -4  -6  -3   36.97    1.90
   4   6   4 1457.83   34.74
  -4  -6  -4 1460.10   32.80
   4   6   5   16.10    1.38
  -4  -6  -5   10.45    1.75
   4   6   6 1542.85   36.08
  -4  -6  -6 1616.71   35.56
   4   6   7   14.28    1.52
  -4  -6  -7   13.17    1.26
   4   6   8 1682.95   39.01
  -4  -6  -8 1637.87   36.86
   4   6   9  196.56    6.62
  -4  -6  -9  196.11    6.43
   4   6  10  315.73   10.67
  -4  -6 -10  312.27    9.52
   4   6  11  226.84    8.03
  -4  -6 -11  229.44    7.40
   4   6  12    3.91    1.86
  -4  -6 -12    4.09    1.52
   4   6  13    4.91    2.12
  -4  -6 -13    6.99    2.01
   4   7 -18   64.86    3.83
  -4  -7  18   59.69    3.64
   4   7 -17    4.43    1.75
  -4  -7  17    3.20    1.34
   4   7 -16   81.60    3.38
  -4  -7  16   87.36    3.46
   4   7 -15  214.23    6.51
  -4  -7  15  193.21    6.10
   4   7 -14  644.69   16.62
  -4  -7  14  624.01   16.59
   4   7 -13  306.54    8.33
  -4  -7  13  324.21    8.81
   4   7 -12  353.33    9.34
  -4  -7  12  325.21    9.00
   4   7 -11 1600.46   35.96
  -4  -7  11 1575.28   34.85
   4   7 -10  161.08    4.61
  -4  -7  10  156.62    4.83
   4   7  -9  505.55   12.46
  -4  -7   9  497.78   12.16
   4   7  -8   51.99    2.53
  -4  -7   8   52.89    2.53
   4   7  -7 1009.66   23.80
  -4  -7   7 1031.97   24.36
   4   7  -6  342.76    9.56
  -4  -7   6  337.82    8.81
   4   7  -5  705.31   17.11
  -4  -7   5  712.86   17.18
   4   7  -4    0.60    1.12
  -4  -7   4    0.67    1.12
   4   7  -3 1286.04   29.42
  -4  -7   3 1249.51   29.08
   4   7  -2   44.37    2.01
  -4  -7   2   43.03    2.12
   4   7  -1    3.24    1.00
  -4  -7   1    2.34    1.00
   4   7   0   56.35    2.42
  -4  -7   0   64.94    2.57
   4   7   1  151.67    5.24
  -4  -7  -1  147.50    4.83
   4   7   2  215.53    6.77
  -4  -7  -2  222.97    6.69
   4   7   3    9.78    1.19
  -4  -7  -3   11.08    1.26
   4   7   4  812.65   20.23
  -4  -7  -4  822.77   19.71
   4   7   5  318.78    9.19
  -4  -7  -5  310.33    9.37
   4   7   6  825.30   19.38
  -4  -7  -6  848.84   20.20
   4   7   7  371.51   11.49
  -4  -7  -7  361.66   10.04
   4   7   8  344.44   10.00
  -4  -7  -8  355.71   10.38
   4   7   9  321.64   10.19
  -4  -7  -9  321.94    9.93
   4   7  10  633.57   16.77
  -4  -7 -10  635.62   16.96
   4   7  11  162.27    7.18
  -4  -7 -11  178.45    5.76
   4   7  12   12.24    2.42
  -4  -7 -12   17.03    2.27
   4   8 -17   32.13    2.53
  -4  -8  17   31.32    2.38
   4   8 -16    9.63    1.52
  -4  -8  16    8.37    1.52
   4   8 -15   33.06    2.19
  -4  -8  15   36.19    2.01
   4   8 -14   16.25    1.71
  -4  -8  14   15.62    1.67
   4   8 -13   75.13    3.09
  -4  -8  13   82.19    3.72
   4   8 -12   80.22    3.20
  -4  -8  12   78.81    3.42
   4   8 -11   61.11    2.72
  -4  -8  11   62.33    2.53
   4   8 -10    2.38    1.08
  -4  -8  10    1.60    1.04
   4   8  -9 1141.17   24.92
  -4  -8   9 1164.19   26.78
   4   8  -8   58.95    2.38
  -4  -8   8   59.17    2.79
   4   8  -7 1719.18   36.82
  -4  -8   7 1714.01   36.19
   4   8  -6  626.88   15.88
  -4  -8   6  607.87   15.14
   4   8  -5 1482.37   34.51
  -4  -8   5 1420.75   31.80
   4   8  -4  558.26   13.91
  -4  -8   4  557.92   14.17
   4   8  -3 1025.32   23.99
  -4  -8   3  972.88   23.65
   4   8  -2  720.90   18.93
  -4  -8   2  695.35   17.52
   4   8  -1  384.61   10.75
  -4  -8   1  375.87    9.74
   4   8   0  689.73   17.03
  -4  -8   0  650.08   17.00
   4   8   1  456.39   11.53
  -4  -8  -1  469.14   12.09
   4   8   2 2276.58   47.20
  -4  -8  -2 2261.22   47.75
   4   8   3  176.40    5.99
  -4  -8  -3  190.87    6.03
   4   8   4  748.09   18.93
  -4  -8  -4  721.72   18.86
   4   8   5    1.12    1.12
  -4  -8  -5    0.89    1.26
   4   8   6   93.72    4.17
  -4  -8  -6   94.32    3.53
   4   8   7  130.84    4.76
  -4  -8  -7  130.99    4.46
   4   8   8   16.33    2.08
  -4  -8  -8   14.95    1.86
   4   8   9  124.78    5.13
  -4  -8  -9  114.40    4.31
   4   8  10  101.76    4.65
  -4  -8 -10  103.73    4.35
   4   8  11   72.82    4.43
  -4  -8 -11   76.21    4.65
   4   9 -17  568.34   15.99
  -4  -9  17  625.43   18.19
   4   9 -16   18.56    2.27
  -4  -9  16   15.73    1.82
   4   9 -15  591.28   14.65
  -4  -9  15  565.62   14.99
   4   9 -14   70.03    3.16
  -4  -9  14   71.22    3.27
   4   9 -13  282.70    8.33
  -4  -9  13  292.81    8.33
   4   9 -12  145.01    5.36
  -4  -9  12  152.56    5.13
   4   9 -11  252.13    6.99
  -4  -9  11  251.57    7.36
   4   9 -10   11.83    1.30
  -4  -9  10   11.01    1.26
   4   9  -9   41.92    2.45
  -4  -9   9   46.30    2.19
   4   9  -8  332.39    9.60
  -4  -9   8  319.00    8.85
   4   9  -7   55.23    2.68
  -4  -9   7   49.13    2.27
   4   9  -6    2.12    1.00
  -4  -9   6    0.52    0.82
   4   9  -5  594.07   15.88
  -4  -9   5  605.53   15.06
   4   9  -4  380.77   11.27
  -4  -9   4  382.00   10.93
   4   9  -3  321.64    9.26
  -4  -9   3  304.34    9.15
   4   9  -2  883.13   21.83
  -4  -9   2  880.86   20.08
   4   9  -1   11.98    1.30
  -4  -9   1   12.65    1.26
   4   9   0 1305.45   29.94
  -4  -9   0 1313.41   30.42
   4   9   1    5.28    1.97
  -4  -9  -1    2.27    1.71
   4   9   2 2107.58   45.67
  -4  -9  -2 2134.02   46.56
   4   9   3   11.19    1.49
  -4  -9  -3    9.30    1.41
   4   9   4 1316.57   30.16
  -4  -9  -4 1304.37   30.61
   4   9   5  194.14    6.47
  -4  -9  -5  194.85    6.32
   4   9   6 1318.36   32.36
  -4  -9  -6 1306.53   30.05
   4   9   7  218.10    7.40
  -4  -9  -7  206.79    6.47
   4   9   8  280.80    8.07
  -4  -9  -8  289.84    8.74
   4   9   9  478.70   14.43
  -4  -9  -9  484.76   15.17
   4   9  10  208.35    9.63
  -4  -9 -10  223.45   11.53
   4  10 -16   17.82    1.75
  -4 -10  16   18.86    1.93
   4  10 -15  596.16   15.03
  -4 -10  15  616.80   16.18
   4  10 -14  571.57   14.65
  -4 -10  14  569.67   15.25
   4  10 -13 1083.45   24.88
  -4 -10  13 1121.01   25.92
   4  10 -12 1006.80   24.99
  -4 -10  12 1035.88   24.92
   4  10 -11  356.45   10.12
  -4 -10  11  351.17   10.45
   4  10 -10 1296.19   30.46
  -4 -10  10 1322.00   30.09
   4  10  -9  353.92    9.52
  -4 -10   9  357.60   10.82
   4  10  -8  713.91   16.96
  -4 -10   8  708.51   16.44
   4  10  -7   11.12    1.30
  -4 -10   7    9.71    1.38
   4  10  -6  980.57   23.39
  -4 -10   6  966.18   22.58
   4  10  -5    5.47    1.04
  -4 -10   5    5.73    1.15
   4  10  -4  594.67   14.99
  -4 -10   4  587.34   16.36
   4  10  -3  189.16    5.76
  -4 -10   3  185.03    5.65
   4  10  -2  251.98    7.81
  -4 -10   2  241.08    6.99
   4  10  -1  156.51    5.69
  -4 -10   1  164.72    5.62
   4  10   0  378.73   10.60
  -4 -10   0  387.17   10.08
   4  10   1   58.43    2.75
  -4 -10  -1   50.10    2.53
   4  10   2  265.14    7.92
  -4 -10  -2  253.24    8.07
   4  10   3  371.74   11.34
  -4 -10  -3  354.74   10.08
   4  10   4  577.86   16.07
  -4 -10  -4  555.95   14.36
   4  10   5  198.83    6.62
  -4 -10  -5  200.02    6.36
   4  10   6  258.71    8.22
  -4 -10  -6  262.21    8.26
   4  10   7  537.47   16.74
  -4 -10  -7  543.45   14.65
   4  10   8  311.37    9.89
  -4 -10  -8  329.26   11.27
   4  11 -16   82.57    4.39
  -4 -11  16   87.44    4.54
   4  11 -15   14.28    1.97
  -4 -11  15   17.74    2.05
   4  11 -14  143.90    5.28
  -4 -11  14  144.83    6.03
   4  11 -13   31.65    2.19
  -4 -11  13   35.22    2.42
   4  11 -12  528.91   14.13
  -4 -11  12  550.30   14.28
   4  11 -11  127.09    5.17
  -4 -11  11  126.49    4.57
   4  11 -10 1148.01   27.41
  -4 -11  10 1164.94   26.74
   4  11  -9    9.07    1.56
  -4 -11   9   10.60    1.56
   4  11  -8 2106.61   48.20
  -4 -11   8 2112.52   44.93
   4  11  -7  348.27    9.52
  -4 -11   7  350.91    9.63
   4  11  -6 1687.23   39.91
  -4 -11   6 1647.77   36.37
   4  11  -5  543.57   14.69
  -4 -11   5  545.91   13.87
   4  11  -4 1136.48   25.77
  -4 -11   4 1123.80   26.63
   4  11  -3  549.48   14.21
  -4 -11   3  577.30   15.29
   4  11  -2 1014.35   24.17
  -4 -11   2 1035.06   24.32
   4  11  -1  790.08   23.02
  -4 -11   1  744.18   18.11
   4  11   0  422.28   11.75
  -4 -11   0  426.22   11.68
   4  11   1 1020.67   25.29
  -4 -11  -1 1011.59   26.70
   4  11   2    2.64    1.26
  -4 -11  -2    0.78    1.19
   4  11   3  311.34   12.53
  -4 -11  -3  312.04    8.67
   4  11   4   91.34    4.31
  -4 -11  -4  108.08    6.21
   4  11   5  195.85    6.84
  -4 -11  -5  197.79    6.51
   4  11   6   35.37    3.05
  -4 -11  -6   39.94    2.83
   4  11   7   35.22    2.49
  -4 -11  -7   31.39    2.75
   4  12 -15    0.71    1.56
  -4 -12  15    3.57    1.71
   4  12 -14    6.10    1.75
  -4 -12  14    6.03    1.75
   4  12 -13  150.67    5.76
  -4 -12  13  157.10    6.17
   4  12 -12    4.31    1.49
  -4 -12  12    3.61    1.52
   4  12 -11   37.82    2.49
  -4 -12  11   26.93    2.19
   4  12 -10    0.71    1.34
  -4 -12  10    3.01    1.26
   4  12  -9  180.72    5.99
  -4 -12   9  178.67    6.03
   4  12  -8  166.29    5.62
  -4 -12   8  164.17    5.21
   4  12  -7   50.80    2.79
  -4 -12   7   54.04    2.94
   4  12  -6  274.07    7.62
  -4 -12   6  274.33    8.37
   4  12  -5  515.22   14.58
  -4 -12   5  512.58   13.43
   4  12  -4  448.32   11.27
  -4 -12   4  453.63   12.91
   4  12  -3 1098.40   24.77
  -4 -12   3 1050.83   26.44
   4  12  -2   28.19    2.19
  -4 -12   2   23.39    2.23
   4  12  -1 1502.01   39.98
  -4 -12   1 1558.39   35.78
   4  12   0   63.78    3.35
  -4 -12   0   62.30    3.38
   4  12   1  809.45   21.61
  -4 -12  -1  763.74   20.01
   4  12   2   29.16    2.12
  -4 -12  -2   32.28    2.57
   4  12   3 1220.39   44.93
  -4 -12  -3 1214.37   40.17
   4  12   4    5.13    1.71
  -4 -12  -4    5.54    1.90
   4  12   5  694.23   27.11
  -4 -12  -5  740.87   19.23
   4  12   6  251.38   20.23
  -4 -12  -6  200.58   17.48
   4  13 -14  236.77   10.60
  -4 -13  14  265.07   11.27
   4  13 -13    1.56    1.56
  -4 -13  13    2.42    1.67
   4  13 -12  339.12   10.60
  -4 -13  12  343.55   10.90
   4  13 -11    1.12    1.26
  -4 -13  11    5.99    1.64
   4  13 -10  246.70    7.62
  -4 -13  10  254.92    8.26
   4  13  -9    3.87    1.49
  -4 -13   9    3.76    1.49
   4  13  -8  563.02   15.25
  -4 -13   8  628.44   15.25
   4  13  -7    0.41    1.19
  -4 -13   7    1.19    1.34
   4  13  -6  187.19    6.32
  -4 -13   6  200.91    6.88
   4  13  -5   22.06    1.82
  -4 -13   5   26.89    2.05
   4  13  -4  250.79    7.92
  -4 -13   4  250.45    7.18
   4  13  -3    1.71    1.41
  -4 -13   3    3.53    1.56
   4  13  -2   12.91    1.71
  -4 -13   2   12.35    1.93
   4  13  -1  217.98    7.70
  -4 -13   1  223.34    7.96
   4  13   0   99.04    4.39
  -4 -13   0  107.75    4.80
   4  13   1  249.75    8.26
  -4 -13  -1  246.88    7.59
   4  13   2  198.23    7.29
  -4 -13  -2  191.24    5.95
   4  13   3  108.90    5.28
  -4 -13  -3  103.25    6.81
   4  13   4  284.19   21.27
  -4 -13  -4  289.65   17.18
   4  14 -12  186.22    8.03
  -4 -14  12  200.88    7.62
   4  14 -11   55.27    3.35
  -4 -14  11   57.31    3.42
   4  14 -10  263.84    9.52
  -4 -14  10  267.34    8.15
   4  14  -9  124.33    4.69
  -4 -14   9  124.93    5.02
   4  14  -8  155.54    5.43
  -4 -14   8  159.22    5.99
   4  14  -7  334.32   10.19
  -4 -14   7  336.40    9.78
   4  14  -6   89.19    4.20
  -4 -14   6   88.89    3.91
   4  14  -5  397.85   11.49
  -4 -14   5  403.46   11.23
   4  14  -4  363.07   10.93
  -4 -14   4  336.55   10.08
   4  14  -3  381.85   11.16
  -4 -14   3  394.50   11.27
   4  14  -2   18.52    2.01
  -4 -14   2   19.97    2.42
   4  14  -1  637.74   18.78
  -4 -14   1  624.16   18.48
   4  14   0   18.93    2.23
  -4 -14   0   17.33    2.16
   4  14   1  434.67   13.95
  -4 -14  -1  425.37   12.65
   4  15  -9   13.69    2.05
  -4 -15   9   11.46    2.16
   4  15  -8    3.98    1.67
  -4 -15   8    5.24    1.93
   4  15  -7  159.48    5.95
  -4 -15   7  165.58    5.76
   4  15  -6   67.06    3.61
  -4 -15   6   70.55    3.50
   4  15  -5  212.74    7.96
  -4 -15   5  205.60    7.33
   4  15  -4    7.10    1.79
  -4 -15   4    4.65    1.79
   4  15  -3  403.83   12.61
  -4 -15   3  395.32   11.60
   4  15  -2    0.37    1.67
  -4 -15   2    1.86    1.93
   5 -17   1   29.79    2.45
  -5  17  -1   32.25    2.83
   5 -17   2   34.89    2.64
  -5  17  -2   38.38    2.49
   5 -17   3   73.23    4.02
  -5  17  -3   74.83    3.91
   5 -17   4    2.75    1.19
  -5  17  -4    1.97    1.08
   5 -17   5    8.37    1.26
  -5  17  -5    9.00    1.23
   5 -17   6    9.86    0.97
  -5  17  -6    9.19    1.30
   5 -16  -2    5.17    2.49
  -5  16   2    6.66    2.19
   5 -16  -1    7.25    1.79
  -5  16   1    5.65    1.41
   5 -16   0  130.02    6.21
  -5  16   0  127.53    5.88
   5 -16   1    3.64    2.01
  -5  16  -1    3.53    1.49
   5 -16   2   38.64    2.57
  -5  16  -2   33.99    2.68
   5 -16   3  201.40    9.11
  -5  16  -3  214.97    8.96
   5 -16   4   59.69    3.61
  -5  16  -4   62.41    3.09
   5 -16   5  125.34    6.10
  -5  16  -5  154.50    6.03
   5 -16   6    1.08    0.63
  -5  16  -6    0.52    0.48
   5 -15  -5  312.79   17.74
  -5  15   5  308.03   23.95
   5 -15  -4  196.11    9.26
  -5  15   4  189.87    7.48
   5 -15  -3  186.52    9.00
  -5  15   3  199.20    9.41
   5 -15  -2    1.00    1.75
  -5  15   2    0.11    1.12
   5 -15  -1  164.17    7.29
  -5  15   1  164.95    7.74
   5 -15   0   12.01    2.16
  -5  15   0   17.18    1.86
   5 -15   1    8.52    1.56
  -5  15  -1    9.71    1.30
   5 -15   2    2.12    1.19
  -5  15  -2    3.20    0.86
   5 -15   3   11.49    1.38
  -5  15  -3   20.57    1.75
   5 -15   4   31.80    2.31
  -5  15  -4   29.79    1.75
   5 -15   5   59.10    3.35
  -5  15  -5   62.15    2.90
   5 -15   6   31.17    1.71
  -5  15  -6   34.40    1.52
   5 -14  -6   61.00    2.49
  -5  14   6   63.38    2.90
   5 -14  -5  632.72   22.43
  -5  14   5  606.35   21.27
   5 -14  -4  122.33    6.69
  -5  14   4  112.77    5.65
   5 -14  -3 1002.59   31.46
  -5  14   3 1033.65   34.55
   5 -14  -2   18.78    2.60
  -5  14   2   26.44    2.19
   5 -14  -1 1435.44   46.30
  -5  14   1 1435.25   45.23
   5 -14   0   89.93    5.24
  -5  14   0   90.23    4.50
   5 -14   1  551.64   18.00
  -5  14  -1  609.95   20.90
   5 -14   2  175.06    7.77
  -5  14  -2  174.17    6.95
   5 -14   3  145.61    6.17
  -5  14  -3  140.36    6.14
   5 -14   4  163.83    6.92
  -5  14  -4  158.29    5.84
   5 -14   5   82.16    3.72
  -5  14  -5   98.30    3.98
   5 -14   6  140.21    5.50
   5 -14  13   19.04    1.56
  -5  14 -13   24.81    1.67
   5 -14  14   28.27    2.38
  -5  14 -14   26.29    2.27
   5 -13  -8    1.15    1.38
  -5  13   8    2.08    1.04
   5 -13  -7   98.82    3.76
  -5  13   7   86.92    3.53
   5 -13  -6   13.17    1.26
  -5  13   6   13.91    1.23
   5 -13  -5  252.83   10.30
  -5  13   5  120.73    3.94
   5 -13  -4   43.66    3.24
  -5  13   4   40.09    2.75
   5 -13  -3  583.25   21.20
  -5  13   3  625.69   21.13
   5 -13  -2    2.38    1.45
  -5  13   2    1.04    1.04
   5 -13  -1  424.62   17.63
  -5  13   1  406.81   14.54
   5 -13   0  185.29    8.22
  -5  13   0  171.12    6.81
   5 -13   1  888.00   29.75
  -5  13  -1  919.28   27.82
   5 -13   2  259.97   10.79
  -5  13  -2  284.41   10.82
   5 -13   3  222.89    9.78
  -5  13  -3  206.53    7.48
   5 -13   4  957.85   28.82
  -5  13  -4  857.47   29.27
   5 -13   5  144.79    5.62
  -5  13  -5  137.83    7.88
   5 -13   6  336.85   11.42
   5 -13  11   30.76    1.64
  -5  13 -11   40.43    2.31
   5 -13  12  144.38    6.58
  -5  13 -12  128.28    5.54
   5 -13  13   61.14    3.35
  -5  13 -13   56.57    3.46
   5 -13  14    2.86    1.75
  -5  13 -14    2.53    1.34
   5 -12  -9  153.75    5.58
  -5  12   9  142.56    5.21
   5 -12  -8    4.05    1.26
  -5  12   8    7.40    1.49
   5 -12  -7  334.54   10.45
  -5  12   7  341.50    9.86
   5 -12  -6    8.37    1.15
  -5  12   6    6.88    1.08
   5 -12  -5    7.14    0.97
  -5  12   5    7.88    1.04
   5 -12  -4   10.90    0.86
  -5  12   4    8.89    0.86
   5 -12  -3   15.70    2.08
  -5  12   3   13.31    1.93
   5 -12  -2   11.79    1.86
  -5  12   2   13.84    1.71
   5 -12  -1    6.40    1.60
  -5  12   1    4.72    1.15
   5 -12   0   46.49    2.60
  -5  12   0   43.78    2.49
   5 -12   1    1.41    1.00
  -5  12  -1    3.61    0.74
   5 -12   2  114.40    5.10
  -5  12  -2  124.11    5.13
   5 -12   3   45.08    2.49
  -5  12  -3   46.49    2.38
   5 -12   4  332.16   11.75
  -5  12  -4  308.70   10.82
   5 -12   5   11.34    0.89
  -5  12  -5    9.26    0.74
   5 -12   6  421.80   18.78
   5 -12  10  294.49   10.86
  -5  12 -10  283.18   10.41
   5 -12  11  125.11    5.95
  -5  12 -11  109.75    4.80
   5 -12  12  143.75    5.80
  -5  12 -12  148.06    6.58
   5 -12  13  149.81    7.14
  -5  12 -13  133.30    6.40
   5 -12  14   75.35    4.65
  -5  12 -14   65.42    3.53
   5 -12  15  171.64    7.77
  -5  12 -15  162.98    7.51
   5 -11 -10   -0.15    1.41
  -5  11  10    0.86    1.23
   5 -11  -9   40.09    2.34
  -5  11   9   42.88    2.64
   5 -11  -8   22.65    1.71
  -5  11   8   32.06    1.93
   5 -11  -7  268.71    7.62
  -5  11   7  254.13    7.07
   5 -11  -6    3.05    0.93
  -5  11   6    4.91    0.97
   5 -11  -5  247.74    7.85
  -5  11   5  231.00    6.51
   5 -11  -4  205.26    6.25
  -5  11   4  198.01    5.73
   5 -11  -3  241.75    6.95
  -5  11   3  293.86    7.51
   5 -11  -2  389.29   15.70
  -5  11   2  368.54   13.24
   5 -11  -1   15.73    1.75
  -5  11   1   16.10    1.49
   5 -11   0  402.57   16.40
  -5  11   0  372.63   12.61
   5 -11   1  131.44    4.95
  -5  11  -1  124.56    5.24
   5 -11   2  142.97    6.99
  -5  11  -2  139.47    5.73
   5 -11   3    4.39    0.67
  -5  11  -3    4.95    0.89
   5 -11   4   33.99    1.75
  -5  11  -4   33.70    1.93
   5 -11   5   23.69    1.34
  -5  11  -5   27.30    1.52
  -5  11  -8    3.05    0.45
   5 -11   9   41.06    2.23
  -5  11  -9   33.47    1.97
   5 -11  10  165.06    6.84
  -5  11 -10  164.58    7.14
   5 -11  11   90.90    4.43
  -5  11 -11   86.81    4.76
   5 -11  12   18.67    1.75
  -5  11 -12   14.24    1.79
   5 -11  13  112.95    5.17
  -5  11 -13  108.08    4.91
   5 -11  14   -0.60    1.30
  -5  11 -14    1.41    1.86
   5 -11  15   89.00    5.54
  -5  11 -15   78.85    5.32
   5 -11  16   -1.64    1.93
  -5  11 -16    0.48    1.93
   5 -10 -11  173.06    6.21
  -5  10  11  177.48    5.54
   5 -10 -10    7.36    1.52
  -5  10  10   10.00    1.45
   5 -10  -9    0.78    1.12
  -5  10   9    2.38    1.30
   5 -10  -8   22.50    1.75
  -5  10   8   22.65    1.52
   5 -10  -7   23.77    1.60
  -5  10   7   21.91    1.49
   5 -10  -6   15.92    1.23
  -5  10   6   16.03    1.23
   5 -10  -5    1.79    0.74
  -5  10   5    2.08    0.82
   5 -10  -4    4.54    0.71
  -5  10   4    4.46    0.82
   5 -10  -3   26.67    1.38
  -5  10   3   26.67    1.34
   5 -10  -2  411.72   16.44
  -5  10   2  306.84    7.36
   5 -10  -1  517.31   20.86
  -5  10   1  546.21   18.48
   5 -10   0  425.29   15.10
  -5  10   0  435.11   15.36
   5 -10   1    6.51    0.97
  -5  10  -1    4.05    0.82
   5 -10   2 1113.61   35.11
  -5  10  -2 1119.04   35.48
   5 -10   3   21.72    1.75
  -5  10  -3   21.94    1.41
   5 -10   4  277.75   10.82
  -5  10  -4  266.85    9.56
   5 -10   5   56.35    2.23
  -5  10  -5   64.42    3.12
   5 -10   6  486.33   14.43
   5 -10   7   12.94    0.89
  -5  10  -7   14.69    1.04
   5 -10   8  134.93    6.06
  -5  10  -8  136.50    5.47
   5 -10   9  143.93    6.10
  -5  10  -9  134.56    5.69
   5 -10  10  243.42    9.82
  -5  10 -10  230.93    9.30
   5 -10  11   67.32    3.38
  -5  10 -11   66.05    3.46
   5 -10  12    0.63    1.30
  -5  10 -12    1.08    1.23
   5 -10  13   23.54    2.23
  -5  10 -13   26.11    2.49
   5 -10  14   35.33    3.53
  -5  10 -14   27.45    2.72
   5 -10  15   22.06    2.57
  -5  10 -15   19.04    2.23
   5 -10  16    3.09    2.31
  -5  10 -16    1.67    2.05
   5  -9 -12  131.85    5.10
  -5   9  12  148.99    6.03
   5  -9 -11  928.77   22.61
  -5   9  11  940.37   22.17
   5  -9 -10  396.77   11.38
  -5   9  10  373.89   10.38
   5  -9  -9  439.98   12.35
  -5   9   9  437.79   11.46
   5  -9  -8 1007.35   24.17
  -5   9   8  991.58   23.36
   5  -9  -7  136.90    4.76
  -5   9   7  148.29    4.57
   5  -9  -6 1342.68   30.61
  -5   9   6 1357.89   29.08
   5  -9  -5   40.09    1.93
  -5   9   5   34.11    1.75
   5  -9  -4  180.01    5.21
  -5   9   4  195.93    5.58
   5  -9  -3    1.15    0.63
  -5   9   3    0.67    0.60
   5  -9  -2  377.95    9.78
  -5   9   2  378.65    8.93
   5  -9  -1   50.88    2.12
  -5   9   1   47.09    1.56
   5  -9   0   65.35    3.57
  -5   9   0   59.40    2.86
   5  -9   1  164.95    7.22
  -5   9  -1  164.50    6.17
   5  -9   2   16.25    1.19
  -5   9  -2   17.41    1.34
   5  -9   3   45.52    2.53
  -5   9  -3   45.26    2.27
   5  -9   4  264.14    9.37
  -5   9  -4  268.08    9.60
   5  -9   5   95.99    2.60
  -5   9  -5   95.96    3.24
   5  -9   6  278.76    6.81
  -5   9  -6  283.26    6.84
   5  -9   7  282.96   10.23
  -5   9  -7  265.37    9.48
   5  -9   8  230.22    9.15
  -5   9  -8  221.63    9.00
   5  -9   9  195.82    8.00
  -5   9  -9  205.19    8.85
   5  -9  10   68.36    4.20
  -5   9 -10   74.91    3.79
   5  -9  11  353.66   14.36
  -5   9 -11  397.18   14.65
   5  -9  12   60.88    3.64
  -5   9 -12   64.49    3.57
   5  -9  13  370.29   14.02
  -5   9 -13  384.42   15.51
   5  -9  14    9.34    2.05
  -5   9 -14   13.91    2.79
   5  -9  15  215.83   10.00
  -5   9 -15  222.04   10.12
   5  -9  16   64.75    5.32
  -5   9 -16   66.46    4.95
   5  -8 -13  128.98    5.28
  -5   8  13  150.33    6.40
   5  -8 -12  120.73    4.50
  -5   8  12  114.59    4.83
   5  -8 -11   76.76    3.09
  -5   8  11   86.25    3.61
   5  -8 -10  603.67   16.18
  -5   8  10  623.98   15.25
   5  -8  -9  234.53    7.33
  -5   8   9  219.55    6.69
   5  -8  -8 1215.33   27.22
  -5   8   8 1215.41   26.89
   5  -8  -7   43.14    2.12
  -5   8   7   44.18    2.19
   5  -8  -6 2875.00   60.77
  -5   8   6 2895.76   59.81
   5  -8  -5    3.24    0.82
  -5   8   5    3.46    0.97
   5  -8  -4 1780.17   38.49
  -5   8   4 1881.26   40.80
   5  -8  -3  679.28   15.58
  -5   8   3  664.59   15.99
   5  -8  -2 1876.17   39.98
  -5   8   2 1849.02   37.45
   5  -8  -1  374.41    9.78
  -5   8   1  379.32    8.74
   5  -8   0  249.00    6.66
  -5   8   0  256.59    6.47
   5  -8   1 1011.59   22.13
  -5   8  -1  998.02   21.65
   5  -8   2  538.84   11.90
  -5   8  -2  544.83   12.16
   5  -8   3  731.54   16.92
  -5   8  -3  727.22   16.07
   5  -8   4    8.67    0.60
  -5   8  -4    9.34    0.63
   5  -8   5  614.68   14.50
  -5   8  -5  613.41   13.43
   5  -8   6   22.17    1.04
  -5   8  -6   22.39    0.89
   5  -8   7   49.91    2.45
  -5   8  -7   52.81    2.75
   5  -8   8  304.16   11.75
  -5   8  -8  293.48   11.34
   5  -8   9   14.36    1.60
  -5   8  -9   13.28    1.34
   5  -8  10   37.04    2.64
  -5   8 -10   35.04    2.53
   5  -8  11  201.06    8.33
  -5   8 -11  183.84    8.26
   5  -8  12   37.45    2.72
  -5   8 -12   40.47    3.01
   5  -8  13  135.27    6.58
  -5   8 -13  120.95    5.91
   5  -8  14    2.57    1.90
  -5   8 -14    1.86    1.56
   5  -8  15  212.52   10.67
  -5   8 -15  225.65    9.11
   5  -8  16   11.98    2.45
  -5   8 -16    2.49    2.31
   5  -7 -14   48.54    5.99
  -5   7  14   44.71    5.02
   5  -7 -13   10.82    1.56
  -5   7  13   13.35    1.97
   5  -7 -12    4.24    1.34
  -5   7  12    2.45    1.30
   5  -7 -11   64.05    3.24
  -5   7  11   61.11    2.83
   5  -7 -10   26.07    1.86
  -5   7  10   27.82    2.12
   5  -7  -9   81.56    3.46
  -5   7   9   79.81    3.24
   5  -7  -8  745.45   19.79
  -5   7   8  783.20   18.63
   5  -7  -7    7.14    0.97
  -5   7   7    7.96    1.04
   5  -7  -6  368.98   10.23
  -5   7   6  357.16    8.89
   5  -7  -5   76.58    2.64
  -5   7   5   74.24    2.57
   5  -7  -4 1205.40   26.44
  -5   7   4 1142.18   25.10
   5  -7  -3  296.50    8.03
  -5   7   3  298.51    7.92
   5  -7  -2 1023.09   23.43
  -5   7   2 1031.12   22.87
   5  -7  -1 2158.83   44.07
  -5   7   1 2194.83   46.19
   5  -7   0 1034.09   24.03
  -5   7   0  981.21   22.98
   5  -7   1 2507.32   50.51
  -5   7  -1 2335.75   48.05
   5  -7   2   41.36    1.60
  -5   7  -2   40.24    1.67
   5  -7   3 2786.86   54.56
  -5   7  -3 2555.74   52.92
   5  -7   4   19.49    1.00
  -5   7  -4   21.35    1.00
   5  -7   5 1622.48   35.22
  -5   7  -5 1682.62   36.08
   5  -7   6    3.61    0.56
  -5   7  -6    3.01    0.45
   5  -7   7 1331.00   28.60
  -5   7  -7 1289.42   28.27
   5  -7   8  150.55    4.54
  -5   7  -8  241.30    9.63
   5  -7   9  198.72    7.96
  -5   7  -9  185.85    7.92
   5  -7  10  632.83   21.31
  -5   7 -10  640.08   23.77
   5  -7  11  152.64    6.21
  -5   7 -11  155.02    6.95
   5  -7  12  286.75   10.71
  -5   7 -12  256.40   10.27
   5  -7  13   42.14    3.20
  -5   7 -13   45.00    2.98
   5  -7  14   31.35    3.35
  -5   7 -14   33.55    2.83
   5  -7  15    3.38    2.27
  -5   7 -15    1.19    1.90
   5  -7  16    7.25    2.53
  -5   7 -16    5.50    2.45
   5  -6 -14  208.02    9.78
  -5   6  14  210.77   10.82
   5  -6 -13   30.20    2.08
  -5   6  13   29.83    3.64
   5  -6 -12  641.01   16.74
  -5   6  12  591.43   15.40
   5  -6 -11   87.29    3.46
  -5   6  11   80.41    3.46
   5  -6 -10  717.85   17.93
  -5   6  10  739.68   18.86
   5  -6  -9  106.97    3.83
  -5   6   9  108.53    3.53
   5  -6  -8   38.16    1.97
  -5   6   8   38.23    1.79
   5  -6  -7   59.21    2.45
  -5   6   7   57.42    2.42
   5  -6  -6  122.33    3.72
  -5   6   6  121.17    3.91
   5  -6  -5    6.88    0.97
  -5   6   5    4.50    0.82
   5  -6  -4    2.19    0.63
  -5   6   4    2.16    0.67
   5  -6  -3    2.68    0.60
  -5   6   3    1.30    0.60
   5  -6  -2    4.02    0.63
  -5   6   2    3.01    0.63
   5  -6  -1  150.70    4.61
  -5   6   1  158.07    4.65
   5  -6   0   15.55    0.82
  -5   6   0   18.04    1.12
   5  -6   1  573.65   13.72
  -5   6  -1  565.84   13.65
   5  -6   2    1.79    0.48
  -5   6  -2    1.30    0.52
   5  -6   3 1539.09   32.21
  -5   6  -3 1606.41   34.40
   5  -6   4  111.28    3.50
  -5   6  -4  107.97    3.35
   5  -6   5 1239.21   27.45
  -5   6  -5 1254.72   28.53
   5  -6   6  414.43   10.86
  -5   6  -6  401.01   10.45
   5  -6   7  478.07   12.20
  -5   6  -7  497.26   11.90
   5  -6   8  766.72   17.52
  -5   6  -8  795.69   18.93
   5  -6   9  455.35   11.05
  -5   6  -9  487.26   12.09
   5  -6  10  731.05   16.66
  -5   6 -10  694.71   17.74
   5  -6  11  191.58    5.28
  -5   6 -11  203.14    5.65
   5  -6  12  984.63   31.76
  -5   6 -12  525.04   13.39
   5  -6  13    6.84    0.60
  -5   6 -13    4.35    0.45
   5  -6  14  821.24   28.41
  -5   6 -14  792.61   28.15
   5  -6  15    0.60    0.30
  -5   6 -15    3.83    2.23
   5  -6  16  119.02    7.22
  -5   6 -16  108.49    5.73
   5  -5 -15    5.47    1.71
  -5   5  15    4.02    1.64
   5  -5 -14   44.82    4.69
  -5   5  14   52.29    4.46
   5  -5 -13  106.22    6.06
  -5   5  13  109.27    6.43
   5  -5 -12  112.43    4.39
  -5   5  12  112.21    4.20
   5  -5 -11    6.77    1.30
  -5   5  11    8.59    1.23
   5  -5 -10   98.11    3.83
  -5   5  10  106.26    3.50
   5  -5  -9  269.79    7.48
  -5   5   9  268.64    6.99
   5  -5  -8  872.83   19.97
  -5   5   8  914.56   20.64
   5  -5  -7  279.17    7.66
  -5   5   7  297.69    8.33
   5  -5  -6  123.63    3.94
  -5   5   6  117.19    4.09
   5  -5  -5 1015.61   22.32
  -5   5   5 1024.39   23.36
   5  -5  -4  115.78    3.53
  -5   5   4  111.76    3.46
   5  -5  -3  749.50   17.89
  -5   5   3  761.88   18.52
   5  -5  -2    2.34    0.52
  -5   5   2    3.42    0.67
   5  -5  -1  487.89   11.79
  -5   5   1  487.52   11.83
   5  -5   0  234.50    6.17
  -5   5   0  232.56    6.36
   5  -5   1  130.51    4.05
  -5   5  -1  134.90    4.17
   5  -5   2   13.69    0.86
  -5   5  -2   10.60    0.82
   5  -5   3  178.75    5.02
  -5   5  -3  180.68    5.13
   5  -5   4    8.15    0.67
  -5   5  -4   10.60    0.71
   5  -5   5  339.27    9.63
  -5   5  -5  332.39    8.81
   5  -5   6    2.34    0.52
  -5   5  -6    1.30    0.45
   5  -5   7    1.82    0.52
  -5   5  -7    0.04    0.33
   5  -5   8  587.86   14.62
  -5   5  -8  590.54   15.25
   5  -5   9   80.34    2.98
  -5   5  -9   72.04    2.49
   5  -5  10  358.46   10.04
  -5   5 -10  321.79    9.19
   5  -5  11    3.01    0.63
  -5   5 -11    4.50    0.63
   5  -5  12  624.12   22.76
  -5   5 -12  433.74   11.64
   5  -5  13    7.70    0.89
  -5   5 -13    9.56    0.86
   5  -5  14  177.97    5.24
  -5   5 -14  191.13    6.06
   5  -5  15   24.40    1.41
  -5   5 -15   25.48    1.45
   5  -5  16  185.14    5.80
  -5   5 -16  201.14    6.32
   5  -4 -15  116.23    4.80
  -5   4  15  110.39    4.69
   5  -4 -14  176.22    5.84
  -5   4  14  190.35    6.17
   5  -4 -13   46.08    2.68
  -5   4  13   40.28    3.98
   5  -4 -12  256.25   10.30
  -5   4  12  277.83    8.11
   5  -4 -11   28.08    1.90
  -5   4  11   26.26    1.86
   5  -4 -10  124.37    3.98
  -5   4  10  135.49    4.28
   5  -4  -9   58.06    2.49
  -5   4   9   68.66    2.86
   5  -4  -8   36.56    1.90
  -5   4   8   31.99    1.86
   5  -4  -7    3.72    1.04
  -5   4   7    7.22    1.00
   5  -4  -6   65.20    2.38
  -5   4   6   61.66    2.45
   5  -4  -5  380.22   10.45
  -5   4   5  362.85    9.52
   5  -4  -4   13.80    1.04
  -5   4   4   13.24    0.97
   5  -4  -3 1271.38   27.82
  -5   4   3 1282.20   27.89
   5  -4  -2   42.21    1.82
  -5   4   2   42.36    1.67
   5  -4  -1  781.71   17.85
  -5   4   1  763.71   18.11
   5  -4   0  256.37    7.33
  -5   4   0  266.89    7.36
   5  -4   1 1291.95   28.27
  -5   4  -1 1314.45   28.60
   5  -4   2   31.65    1.38
  -5   4  -2   29.01    1.30
   5  -4   3  419.53    9.93
  -5   4  -3  409.71   10.04
   5  -4   4  631.23   15.03
  -5   4  -4  564.88   14.10
   5  -4   5  542.86   13.35
  -5   4  -5  530.59   14.32
   5  -4   6  607.16   14.62
  -5   4  -6  586.11   14.21
   5  -4   7  472.16   11.68
  -5   4  -7  455.46   11.27
   5  -4   8  269.90    7.48
  -5   4  -8  249.26    6.77
   5  -4   9   42.96    2.05
  -5   4  -9   42.77    1.82
   5  -4  10   29.12    1.56
  -5   4 -10   21.42    1.12
   5  -4  11   14.73    1.04
  -5   4 -11   16.89    1.12
   5  -4  12    5.95    0.93
  -5   4 -12    6.32    0.86
   5  -4  13   21.20    1.34
  -5   4 -13   21.83    1.38
   5  -4  14    4.87    1.08
  -5   4 -14    2.45    0.82
   5  -4  15   43.92    2.27
  -5   4 -15   43.11    2.08
   5  -4  16    0.63    0.89
  -5   4 -16    1.00    1.00
   5  -3 -16  669.20   21.98
  -5   3  16  657.78   19.60
   5  -3 -15  244.65    7.36
  -5   3  15  240.67    7.66
   5  -3 -14  841.03   20.83
  -5   3  14  824.55   21.13
   5  -3 -13 1261.56   30.57
  -5   3  13 1255.02   28.90
   5  -3 -12  919.73   21.72
  -5   3  12  899.12   30.57
   5  -3 -11 1139.65   35.93
  -5   3  11 1184.39   28.01
   5  -3 -10   58.99    2.45
  -5   3  10   55.08    2.53
   5  -3  -9 1739.93   37.19
  -5   3   9 1758.67   37.94
   5  -3  -8   14.32    1.19
  -5   3   8   13.43    1.38
   5  -3  -7 1303.74   28.60
  -5   3   7 1284.40   30.68
   5  -3  -6   35.96    1.97
  -5   3   6   33.40    1.86
   5  -3  -5  873.09   20.75
  -5   3   5  849.77   20.46
   5  -3  -4   10.64    0.97
  -5   3   4   15.51    1.04
   5  -3  -3  335.14    8.93
  -5   3   3  344.85    9.00
   5  -3  -2  585.52   14.36
  -5   3   2  616.20   14.62
   5  -3  -1   12.46    0.86
  -5   3   1   13.20    0.93
   5  -3   0   32.25    1.38
  -5   3   0   33.36    1.41
   5  -3   1  383.01    9.86
  -5   3  -1  382.86    9.71
   5  -3   2   43.03    1.79
  -5   3  -2   34.07    1.38
   5  -3   3   43.44    1.71
  -5   3  -3   45.19    1.82
   5  -3   4  827.71   18.86
  -5   3  -4  813.43   18.63
   5  -3   5  377.32   10.41
  -5   3  -5  372.48    9.97
   5  -3   6  283.29    7.44
  -5   3  -6  279.09    8.03
   5  -3   7   91.12    3.20
  -5   3  -7   91.60    3.12
   5  -3   8  664.11   15.70
  -5   3  -8  595.37   14.80
   5  -3   9   70.03    2.75
  -5   3  -9   72.56    2.64
   5  -3  10  855.13   19.71
  -5   3 -10  837.57   19.15
   5  -3  11   53.11    2.64
  -5   3 -11   48.57    2.12
   5  -3  12  416.63   12.31
  -5   3 -12  407.81   11.05
   5  -3  13   57.09    2.60
  -5   3 -13   61.40    2.53
   5  -3  14   53.41    2.49
  -5   3 -14   52.26    2.34
   5  -3  15   31.06    1.97
  -5   3 -15   30.16    1.93
   5  -3  16   71.45    2.98
  -5   3 -16   74.79    3.05
   5  -2 -16    5.06    1.67
  -5   2  16    1.82    1.64
   5  -2 -15  342.02   10.93
  -5   2  15  344.55   10.34
   5  -2 -14  216.65    6.95
  -5   2  14  222.93    6.88
   5  -2 -13  581.13   16.22
  -5   2  13  546.43   13.95
   5  -2 -12  151.04    4.95
  -5   2  12  148.03    4.98
   5  -2 -11 2187.84   46.90
  -5   2  11 2098.61   65.98
   5  -2 -10  195.15    9.26
  -5   2  10  197.31    6.40
   5  -2  -9 2871.99   59.54
  -5   2   9 2874.44   58.39
   5  -2  -8  337.30    9.45
  -5   2   8  331.46    9.19
   5  -2  -7 4756.15   98.11
  -5   2   7 5015.38  101.98
   5  -2  -6  527.39   12.91
  -5   2   6  524.86   13.09
   5  -2  -5 1014.90   23.21
  -5   2   5 1021.30   22.65
   5  -2  -4 1155.01   27.67
  -5   2   4 1209.83   25.55
   5  -2  -3 2147.22   44.41
  -5   2   3 2275.91   47.61
   5  -2  -2 1666.92   35.74
  -5   2   2 1645.95   35.93
   5  -2  -1  339.75    8.63
  -5   2   1  315.28    8.03
   5  -2   0 2622.39   54.26
  -5   2   0 2548.90   53.37
   5  -2   1   28.68    1.38
  -5   2  -1   34.51    1.52
   5  -2   2  894.25   20.72
  -5   2  -2  878.00   19.94
   5  -2   3   34.96    1.56
  -5   2  -3   35.11    1.45
   5  -2   4  402.53   10.04
  -5   2  -4  398.66    9.93
   5  -2   5  120.95    3.68
  -5   2  -5  117.86    3.76
   5  -2   6   71.33    2.72
  -5   2  -6   73.31    2.75
   5  -2   7  148.92    4.43
  -5   2  -7  151.08    4.95
   5  -2   8  177.00    5.21
  -5   2  -8  171.12    5.24
   5  -2   9    0.93    0.78
  -5   2  -9    0.11    0.60
   5  -2  10  220.36    9.93
  -5   2 -10  206.16    6.32
   5  -2  11    5.65    0.89
  -5   2 -11    3.57    0.89
   5  -2  12  300.18    8.52
  -5   2 -12  293.97    7.70
   5  -2  13  106.37    4.05
  -5   2 -13  111.17    3.87
   5  -2  14  349.57    9.67
  -5   2 -14  352.03    9.48
   5  -2  15   93.91    3.31
  -5   2 -15  101.13    4.09
   5  -2  16   27.22    1.97
  -5   2 -16   25.96    2.16
   5  -1 -16    6.81    1.56
  -5   1  16    9.71    1.82
   5  -1 -15    0.63    1.41
  -5   1  15    1.82    1.56
   5  -1 -14   16.18    1.75
  -5   1  14   14.32    1.79
   5  -1 -13    9.37    1.56
  -5   1  13    5.43    1.30
   5  -1 -12   -0.30    1.04
  -5   1  12    1.60    1.08
   5  -1 -11  130.28    4.20
  -5   1  11  119.05    4.35
   5  -1 -10  125.11    3.94
  -5   1  10  120.43    6.95
   5  -1  -9  482.79   17.93
  -5   1   9  550.30   13.72
   5  -1  -8  172.87    5.21
  -5   1   8  165.99    5.50
   5  -1  -7  658.75   15.58
  -5   1   7  706.21   17.93
   5  -1  -6  549.74   14.54
  -5   1   6  551.23   14.06
   5  -1  -5 1377.57   32.17
  -5   1   5 1525.93   31.06
   5  -1  -4 3816.52   75.65
  -5   1   4 3869.78   77.29
   5  -1  -3  581.65   14.24
  -5   1   3  604.08   15.99
   5  -1  -2 4751.58   97.85
  -5   1   2 4659.82   92.35
   5  -1  -1  111.76    3.72
  -5   1   1  114.59    3.35
   5  -1   0 4140.99   84.43
  -5   1   0 4074.64   79.18
   5  -1   1   19.34    1.67
  -5   1  -1   18.63    1.19
   5  -1   2 3430.17   68.95
  -5   1  -2 3556.62   72.00
   5  -1   3  184.73    5.28
  -5   1  -3  181.28    5.58
   5  -1   4 2380.90   50.77
  -5   1  -4 2394.59   49.99
   5  -1   5  644.39   16.25
  -5   1  -5  656.26   15.70
   5  -1   6 1464.04   47.98
  -5   1  -6 1380.58   31.76
   5  -1   7 1715.76   37.23
  -5   1  -7 1635.23   36.08
   5  -1   8   38.08    2.19
  -5   1  -8   31.69    1.67
   5  -1   9  483.65   13.84
  -5   1  -9  472.30   12.57
   5  -1  10    4.50    1.00
  -5   1 -10    8.74    1.04
   5  -1  11  148.06    5.69
  -5   1 -11  159.15    5.24
   5  -1  12    1.12    1.15
  -5   1 -12    2.19    1.19
   5  -1  13   33.29    2.08
  -5   1 -13   34.92    2.08
   5  -1  14   29.38    2.34
  -5   1 -14   29.05    2.08
   5  -1  15   14.24    1.56
  -5   1 -15   15.96    1.90
   5   0 -17  179.64    9.19
  -5   0  17  188.16    8.78
   5   0 -16   31.13    2.49
  -5   0  16   29.53    2.34
   5   0 -15  798.78   20.27
  -5   0  15  777.80   18.78
   5   0 -14   46.90    2.68
  -5   0  14   51.18    2.79
   5   0 -13  349.38    9.67
  -5   0  13  340.76    9.67
   5   0 -12  481.68   12.91
  -5   0  12  458.40   12.68
   5   0 -11  189.76    5.80
  -5   0  11  187.52    5.76
   5   0 -10  152.90    4.95
  -5   0  10  158.25    5.39
   5   0  -9    3.61    1.04
  -5   0   9    1.56    0.93
   5   0  -8    3.16    0.89
  -5   0   8    1.79    0.86
   5   0  -7  305.91    8.33
  -5   0   7  311.49    7.55
   5   0  -6   45.34    2.01
  -5   0   6   50.88    2.08
   5   0  -5  180.42    5.76
  -5   0   5  178.19    4.95
   5   0  -4   32.13    1.49
  -5   0   4   29.64    1.52
   5   0  -3    0.56    0.63
  -5   0   3    1.00    0.63
   5   0  -2 1120.68   24.99
  -5   0   2 1104.05   25.77
   5   0  -1    2.27    0.71
  -5   0   1    2.27    0.78
   5   0   0 1165.90   25.44
  -5   0   0 1153.44   25.51
   5   0   1  457.09   11.64
  -5   0  -1  460.74   11.38
   5   0   2 1731.56   37.56
  -5   0  -2 1752.17   39.72
   5   0   3  833.74   19.19
  -5   0  -3  803.43   18.08
   5   0   4  925.42   20.90
  -5   0  -4  912.85   21.61
   5   0   5 1785.97   38.87
  -5   0  -5 1785.86   40.17
   5   0   6 1086.42   24.66
  -5   0  -6 1112.68   24.58
   5   0   7 1330.89   31.24
  -5   0  -7 1367.30   30.61
   5   0   8   96.51    3.79
  -5   0  -8   93.09    3.50
   5   0   9 2091.14   44.59
  -5   0  -9 1998.30   43.59
   5   0  10   61.03    3.09
  -5   0 -10   57.31    2.68
   5   0  11  993.48   25.92
  -5   0 -11 1051.84   24.32
   5   0  12  170.56    6.06
  -5   0 -12  180.72    6.14
   5   0  13  575.33   15.58
  -5   0 -13  578.19   14.77
   5   0  14   32.02    2.19
  -5   0 -14   30.39    2.23
   5   0  15    2.57    1.64
  -5   0 -15    2.01    1.26
   5   1 -17   16.55    2.12
  -5  -1  17   16.07    2.16
   5   1 -16   19.04    2.08
  -5  -1  16   18.15    2.12
   5   1 -15   25.22    2.12
  -5  -1  15   26.67    2.05
   5   1 -14   72.41    3.35
  -5  -1  14   86.10    3.46
   5   1 -13  183.51    5.65
  -5  -1  13  181.20    5.80
   5   1 -12  172.57    5.73
  -5  -1  12  171.72    5.76
   5   1 -11   90.15    3.46
  -5  -1  11   90.38    3.57
   5   1 -10 1531.06   34.74
  -5  -1  10 1502.64   30.98
   5   1  -9  272.88    7.44
  -5  -1   9  296.72    7.59
   5   1  -8  889.42   20.01
  -5  -1   8  824.48   19.82
   5   1  -7    7.14    1.19
  -5  -1   7    2.72    1.08
   5   1  -6 1790.81   39.35
  -5  -1   6 1698.24   37.08
   5   1  -5   46.19    2.12
  -5  -1   5   39.50    1.82
   5   1  -4  154.31    4.72
  -5  -1   4  155.69    4.72
   5   1  -3    5.62    0.82
  -5  -1   3    3.05    0.82
   5   1  -2  609.99   15.25
  -5  -1   2  636.73   15.62
   5   1  -1    3.57    0.78
  -5  -1   1    4.02    0.71
   5   1   0  308.58    8.15
  -5  -1   0  315.61    8.41
   5   1   1   12.27    1.12
  -5  -1  -1    9.86    0.97
   5   1   2   20.75    1.23
  -5  -1  -2   17.63    1.30
   5   1   3   87.70    3.20
  -5  -1  -3   89.63    3.20
   5   1   4  286.08    8.11
  -5  -1  -4  281.32    7.85
   5   1   5  446.27   11.75
  -5  -1  -5  417.37   11.23
   5   1   6  174.62    8.63
  -5  -1  -6  151.37    5.54
   5   1   7  738.86   17.82
  -5  -1  -7  701.67   18.82
   5   1   8    6.92    1.04
  -5  -1  -8    4.54    0.93
   5   1   9  874.76   21.39
  -5  -1  -9  913.96   20.83
   5   1  10   29.20    2.16
  -5  -1 -10   30.27    2.01
   5   1  11  844.97   22.39
  -5  -1 -11  858.21   20.79
   5   1  12  110.09    4.05
  -5  -1 -12  114.44    4.20
   5   1  13  638.22   17.11
  -5  -1 -13  665.11   16.85
   5   1  14  346.71   15.66
  -5  -1 -14  257.82    8.22
   5   2 -17  295.31    9.07
  -5  -2  17  279.98   10.38
   5   2 -16   63.19    3.35
  -5  -2  16   69.88    4.13
   5   2 -15  168.59    5.84
  -5  -2  15  173.20    6.66
   5   2 -14    7.03    1.41
  -5  -2  14    8.52    1.23
   5   2 -13  423.95   11.53
  -5  -2  13  386.91   10.00
   5   2 -12   48.31    2.53
  -5  -2  12   45.67    2.08
   5   2 -11  183.99    5.91
  -5  -2  11  173.65    5.50
   5   2 -10    4.83    1.04
  -5  -2  10    4.98    1.00
   5   2  -9   60.21    2.57
  -5  -2   9   61.37    2.75
   5   2  -8  275.71    7.88
  -5  -2   8  272.92    7.36
   5   2  -7   11.86    1.15
  -5  -2   7   10.38    1.04
   5   2  -6  728.37   18.34
  -5  -2   6  733.54   17.26
   5   2  -5   41.92    2.01
  -5  -2   5   43.14    2.12
   5   2  -4  379.44   10.41
  -5  -2   4  378.39   10.67
   5   2  -3  797.70   19.56
  -5  -2   3  801.72   18.97
   5   2  -2  668.72   15.66
  -5  -2   2  676.57   15.92
   5   2  -1  478.52   12.05
  -5  -2   1  483.13   12.01
   5   2   0  682.81   17.33
  -5  -2   0  717.96   17.33
   5   2   1  726.14   17.85
  -5  -2  -1  749.80   17.41
   5   2   2  838.95   19.64
  -5  -2  -2  789.00   18.45
   5   2   3 1105.58   25.74
  -5  -2  -3 1107.66   25.22
   5   2   4    3.35    1.04
  -5  -2  -4    2.75    0.82
   5   2   5  433.18   11.64
  -5  -2  -5  437.98   11.72
   5   2   6  257.45    7.77
  -5  -2  -6  266.67    8.03
   5   2   7  139.47    4.83
  -5  -2  -7  134.49    4.39
   5   2   8   22.76    1.86
  -5  -2  -8   23.58    1.75
   5   2   9   17.03    1.52
  -5  -2  -9   19.41    1.41
   5   2  10   92.76    4.09
  -5  -2 -10   92.72    3.68
   5   2  11   30.80    2.49
  -5  -2 -11   30.42    1.97
   5   2  12   25.59    2.27
  -5  -2 -12   29.05    2.12
   5   2  13   24.58    2.08
  -5  -2 -13   27.75    2.27
   5   2  14   36.93    2.86
  -5  -2 -14   38.90    2.57
   5   3 -17  528.39   15.25
  -5  -3  17  572.13   16.29
   5   3 -16  658.94   16.59
  -5  -3  16  676.34   18.93
   5   3 -15   51.47    2.79
  -5  -3  15   50.73    3.98
   5   3 -14 2141.61   46.12
  -5  -3  14 2054.24   45.56
   5   3 -13  378.54   10.30
  -5  -3  13  375.31    9.71
   5   3 -12  669.09   16.62
  -5  -3  12  673.14   17.29
   5   3 -11    6.62    1.26
  -5  -3  11    5.73    1.38
   5   3 -10 1680.46   36.37
  -5  -3  10 1617.86   35.00
   5   3  -9   30.53    1.97
  -5  -3   9   30.35    1.82
   5   3  -8  640.41   14.88
  -5  -3   8  641.12   16.29
   5   3  -7  111.54    3.87
  -5  -3   7  114.81    3.87
   5   3  -6  802.31   26.89
  -5  -3   6  788.10   18.52
   5   3  -5  121.92    3.87
  -5  -3   5  122.25    4.02
   5   3  -4    1.26    0.78
  -5  -3   4    3.46    0.93
   5   3  -3  135.12    4.02
  -5  -3   3  140.21    4.46
   5   3  -2  117.90    3.83
  -5  -3   2  110.83    3.83
   5   3  -1  279.54    8.03
  -5  -3   1  290.55    7.74
   5   3   0  171.64    4.95
  -5  -3   0  175.21    5.06
   5   3   1  233.46    6.62
  -5  -3  -1  232.79    6.55
   5   3   2    2.64    0.82
  -5  -3  -2    4.13    0.82
   5   3   3  607.20   15.06
  -5  -3  -3  597.98   15.10
   5   3   4  149.96    5.28
  -5  -3  -4  160.04    5.39
   5   3   5  672.06   16.77
  -5  -3  -5  651.65   16.62
   5   3   6    5.21    1.08
  -5  -3  -6    3.91    0.89
   5   3   7 1440.53   33.99
  -5  -3  -7 1481.56   33.70
   5   3   8   46.97    2.27
  -5  -3  -8   54.52    2.72
   5   3   9  389.25   10.41
  -5  -3  -9  408.78   10.71
   5   3  10  289.21    9.56
  -5  -3 -10  299.81    8.07
   5   3  11  247.11    8.85
  -5  -3 -11  262.61    8.15
   5   3  12   15.62    1.90
  -5  -3 -12   17.33    1.97
   5   3  13   35.00    2.49
  -5  -3 -13   39.72    2.83
   5   4 -17    1.04    1.56
  -5  -4  17   -0.86    1.52
   5   4 -16  453.45   11.72
  -5  -4  16  446.27   12.65
   5   4 -15  110.65    4.20
  -5  -4  15   95.36    4.02
   5   4 -14 1532.36   33.51
  -5  -4  14 1514.69   30.94
   5   4 -13   29.23    2.01
  -5  -4  13   26.41    1.97
   5   4 -12 2365.54   50.17
  -5  -4  12 2383.84   51.66
   5   4 -11  283.03    7.77
  -5  -4  11  269.72    7.59
   5   4 -10 2120.37   46.79
  -5  -4  10 2145.07   45.34
   5   4  -9 1031.97   24.14
  -5  -4   9 1057.15   23.10
   5   4  -8 1433.32   32.51
  -5  -4   8 1426.03   31.54
   5   4  -7 1500.63   33.96
  -5  -4   7 1505.92   34.44
   5   4  -6 1192.65   26.15
  -5  -4   6 1138.23   33.92
   5   4  -5 2424.16   76.88
  -5  -4   5 2388.94   50.77
   5   4  -4 1220.95   29.57
  -5  -4   4 1209.98   28.30
   5   4  -3 2237.49   48.09
  -5  -4   3 2249.80   47.87
   5   4  -2   39.20    1.97
  -5  -4   2   40.50    2.05
   5   4  -1 1748.74   37.56
  -5  -4   1 1786.90   38.64
   5   4   0  111.80    4.13
  -5  -4   0  108.64    3.57
   5   4   1  331.05    9.22
  -5  -4  -1  327.11    8.85
   5   4   2    5.32    1.04
  -5  -4  -2    5.21    0.93
   5   4   3   75.39    3.24
  -5  -4  -3   72.08    2.94
   5   4   4   84.50    3.53
  -5  -4  -4   80.67    3.50
   5   4   5  114.22    4.24
  -5  -4  -5  108.08    4.02
   5   4   6   13.98    1.38
  -5  -4  -6   17.44    1.60
   5   4   7   62.93    2.98
  -5  -4  -7   67.50    3.20
   5   4   8   32.06    2.34
  -5  -4  -8   36.34    2.34
   5   4   9  200.88    6.21
  -5  -4  -9  197.45    6.10
   5   4  10  224.01    7.70
  -5  -4 -10  216.61    6.36
   5   4  11  284.86    9.52
  -5  -4 -11  295.23    9.00
   5   4  12  295.75   10.08
  -5  -4 -12  313.08   10.12
   5   4  13   26.74    2.90
  -5  -4 -13   26.00    3.16
   5   5 -17    6.88    1.90
  -5  -5  17    5.73    1.82
   5   5 -16    0.45    1.56
  -5  -5  16    1.82    1.52
   5   5 -15   11.12    1.52
  -5  -5  15   10.90    1.56
   5   5 -14    3.64    1.71
  -5  -5  14    2.34    1.41
   5   5 -13    8.18    1.45
  -5  -5  13    9.30    1.30
   5   5 -12  128.09    4.20
  -5  -5  12  130.47    4.72
   5   5 -11   62.52    2.72
  -5  -5  11   65.83    2.94
   5   5 -10  398.78   10.75
  -5  -5  10  400.38   10.30
   5   5  -9  856.09   20.46
  -5  -5   9  820.72   19.27
   5   5  -8  593.89   14.73
  -5  -5   8  591.77   15.29
   5   5  -7 2209.56   47.79
  -5  -5   7 2171.03   46.27
   5   5  -6  186.89    5.69
  -5  -5   6  182.17    6.17
   5   5  -5 3779.93   78.22
  -5  -5   5 3546.06  107.60
   5   5  -4   26.07    2.60
  -5  -5   4   21.98    1.56
   5   5  -3 3053.86   62.82
  -5  -5   3 2971.92   58.91
   5   5  -2  165.47    5.43
  -5  -5   2  164.43    5.13
   5   5  -1 3428.94   69.07
  -5  -5   1 3348.46   68.51
   5   5   0  277.08    8.11
  -5  -5   0  271.84    8.07
   5   5   1 1653.12   37.60
  -5  -5  -1 1729.70   39.80
   5   5   2 1812.19   41.88
  -5  -5  -2 1802.04   41.77
   5   5   3 2178.28   49.58
  -5  -5  -3 2151.05   45.75
   5   5   4 1775.11   38.57
  -5  -5  -4 1665.25   37.27
   5   5   5   30.91    1.93
  -5  -5  -5   34.03    1.93
   5   5   6 1069.99   24.92
  -5  -5  -6 1098.40   26.59
   5   5   7   86.66    3.72
  -5  -5  -7   96.03    4.17
   5   5   8   70.22    3.38
  -5  -5  -8   72.93    3.20
   5   5   9   25.96    2.16
  -5  -5  -9   25.10    1.97
   5   5  10  245.54    8.00
  -5  -5 -10  251.35    7.44
   5   5  11   16.59    2.34
  -5  -5 -11   17.78    2.23
   5   5  12    5.17    1.86
  -5  -5 -12    5.32    1.86
   5   6 -17   72.49    6.81
  -5  -6  17   64.79    5.69
   5   6 -16  233.05   10.82
  -5  -6  16  235.13    9.93
   5   6 -15  185.11    8.48
  -5  -6  15  215.16    7.36
   5   6 -14    1.60    1.19
  -5  -6  14    0.63    1.26
   5   6 -13  296.79    8.93
  -5  -6  13  267.60   10.30
   5   6 -12  108.82    4.05
  -5  -6  12   98.67    4.50
   5   6 -11   28.86    1.90
  -5  -6  11   26.74    2.23
   5   6 -10   15.14    1.52
  -5  -6  10    8.07    1.30
   5   6  -9   98.11    4.02
  -5  -6   9   99.08    4.91
   5   6  -8   11.72    1.30
  -5  -6   8    7.51    1.26
   5   6  -7   12.53    1.49
  -5  -6   7   10.41    1.34
   5   6  -6  138.88    4.76
  -5  -6   6  134.86    5.80
   5   6  -5  409.12   10.53
  -5  -6   5  385.68   13.76
   5   6  -4  238.03    6.88
   5   6  -3 1639.99   52.48
  -5  -6   3 1607.49   47.42
   5   6  -2  140.44    4.61
  -5  -6   2  144.90    6.58
   5   6  -1  634.39   15.43
  -5  -6   1  646.74   23.95
   5   6   0 1197.70   28.41
  -5  -6   0 1183.24   38.20
   5   6   1  948.07   22.28
  -5  -6  -1  880.68   29.42
   5   6   2 1611.10   36.08
  -5  -6  -2 1508.48   46.01
   5   6   3  561.49   15.21
  -5  -6  -3  551.49   20.46
   5   6   4 2351.33   49.95
  -5  -6  -4 2396.45   77.58
   5   6   5  310.37    9.45
  -5  -6  -5  314.09   14.50
   5   6   6 2191.52   48.35
  -5  -6  -6 2141.79   67.21
   5   6   7   25.25    1.97
  -5  -6  -7   18.52    1.86
   5   6   8 1412.01   32.06
  -5  -6  -8 1342.75   44.74
   5   6   9  100.90    6.47
  -5  -6  -9   99.75    5.95
   5   6  10  403.24   18.82
  -5  -6 -10  422.54   15.14
   5   6  11  201.28   10.00
  -5  -6 -11  227.39   10.19
   5   7 -16   11.01    1.75
  -5  -7  16    9.07    2.01
   5   7 -15  287.61   11.94
  -5  -7  15  281.36    8.96
   5   7 -14   57.28    3.76
  -5  -7  14   58.84    3.57
   5   7 -13  645.55   16.89
  -5  -7  13  640.86   16.14
   5   7 -12    4.31    1.30
  -5  -7  12    6.62    1.49
   5   7 -11 1067.94   24.62
  -5  -7  11 1074.23   25.22
   5   7 -10   24.51    2.01
  -5  -7  10   21.42    1.79
   5   7  -9  663.44   16.44
  -5  -7   9  631.26   16.22
   5   7  -8    6.99    1.15
  -5  -7   8    6.55    1.90
   5   7  -7  596.08   15.06
  -5  -7   7  585.74   14.65
   5   7  -6   71.11    3.09
  -5  -7   6   76.76    2.90
   5   7  -5  358.50    9.71
  -5  -7   5  350.35    9.15
   5   7  -4   77.03    2.90
  -5  -7   4   87.36    3.38
   5   7  -3  100.12    3.68
  -5  -7   3   99.60    5.47
   5   7  -2  305.87   12.76
  -5  -7   2  296.91    8.33
   5   7  -1  144.12    4.61
  -5  -7   1  147.24    4.72
   5   7   0   59.51    3.05
  -5  -7   0   61.55    2.79
   5   7   1   48.91    2.57
  -5  -7  -1   44.30    2.57
   5   7   2  269.20    8.96
  -5  -7  -2  285.34    9.04
   5   7   3   92.94    3.76
  -5  -7  -3   85.80    3.68
   5   7   4  670.99   17.82
  -5  -7  -4  702.38   17.44
   5   7   5   74.27    3.53
  -5  -7  -5   84.84    3.87
   5   7   6  471.56   13.91
  -5  -7  -6  481.08   12.50
   5   7   7   41.54    2.86
  -5  -7  -7   42.21    2.38
   5   7   8  720.34   19.12
  -5  -7  -8  718.48   25.81
   5   7   9  326.62   10.23
  -5  -7  -9  293.89   11.72
   5   7  10  411.83   19.23
  -5  -7 -10  431.43   15.06
   5   8 -16  154.94    6.06
  -5  -8  16  158.36    5.54
   5   8 -15   56.20    2.98
  -5  -8  15   53.48    3.12
   5   8 -14   12.05    1.79
  -5  -8  14    9.11    1.86
   5   8 -13   44.63    2.68
  -5  -8  13   45.49    2.45
   5   8 -12   72.19    3.35
  -5  -8  12   67.65    2.90
   5   8 -11  104.29    4.09
  -5  -8  11  106.44    4.02
   5   8 -10    6.14    1.30
  -5  -8  10    3.16    1.04
   5   8  -9  160.60    5.39
  -5  -8   9  160.04    5.43
   5   8  -8  485.55   12.46
  -5  -8   8  487.55   12.65
   5   8  -7  351.47    9.67
  -5  -8   7  336.52    8.85
   5   8  -6  203.11    5.95
  -5  -8   6  191.32    5.88
   5   8  -5   32.62    2.38
  -5  -8   5   33.29    1.86
   5   8  -4  611.48   15.36
  -5  -8   4  603.41   14.73
   5   8  -3  376.20    9.78
  -5  -8   3  354.89   10.04
   5   8  -2  867.92   20.46
  -5  -8   2  902.55   31.13
   5   8  -1  214.49    8.89
  -5  -8   1  207.68    5.91
   5   8   0  903.36   21.46
  -5  -8   0  905.97   20.60
   5   8   1  109.01    4.31
  -5  -8  -1  100.83    4.20
   5   8   2  196.00    6.51
  -5  -8  -2  199.09    6.69
   5   8   3  102.02    3.83
  -5  -8  -3  102.91    3.98
   5   8   4  177.30    6.40
  -5  -8  -4  165.54    4.98
   5   8   5   15.17    1.79
  -5  -8  -5   15.96    1.71
   5   8   6   25.81    2.12
  -5  -8  -6   27.26    2.19
   5   8   7    4.20    1.67
  -5  -8  -7    3.79    1.41
   5   8   8   76.13    3.72
  -5  -8  -8   78.18    4.17
   5   8   9  139.02    5.73
  -5  -8  -9  135.19    5.84
   5   9 -15  780.22   24.06
  -5  -9  15  818.79   22.95
   5   9 -14   18.41    1.90
  -5  -9  14   19.90    2.08
   5   9 -13  448.46   12.68
  -5  -9  13  454.75   12.61
   5   9 -12    2.27    1.38
  -5  -9  12    2.79    1.34
   5   9 -11  767.09   19.38
  -5  -9  11  787.29   18.30
   5   9 -10  102.73    3.91
  -5  -9  10  109.46    4.24
   5   9  -9  249.04    8.03
  -5  -9   9  275.04    8.22
   5   9  -8  109.09    4.17
  -5  -9   8  104.51    3.94
   5   9  -7   36.11    2.23
  -5  -9   7   31.13    2.01
   5   9  -6   52.74    2.68
  -5  -9   6   48.83    2.64
   5   9  -5    1.82    1.26
  -5  -9   5    1.60    1.34
   5   9  -4  126.42    5.13
  -5  -9   4  138.91    5.32
   5   9  -3   24.66    2.05
  -5  -9   3   28.19    2.23
   5   9  -2  327.85    9.30
  -5  -9   2  336.89    9.78
   5   9  -1   25.22    1.75
  -5  -9   1   24.81    1.82
   5   9   0  207.09    6.40
  -5  -9   0  199.98    6.62
   5   9   1   18.26    1.75
  -5  -9  -1   17.41    1.64
   5   9   2  755.71   20.94
  -5  -9  -2  711.67   19.94
   5   9   3   22.54    2.05
  -5  -9  -3   22.84    1.93
   5   9   4  548.40   16.14
  -5  -9  -4  556.81   14.99
   5   9   5  250.56    8.33
  -5  -9  -5  273.74    8.44
   5   9   6  582.36   17.41
  -5  -9  -6  576.11   15.70
   5   9   7  207.94    7.66
  -5  -9  -7  234.20    7.88
   5   9   8   52.14    4.54
  -5  -9  -8   53.07    4.43
   5  10 -15  522.89   20.20
  -5 -10  15  563.61   22.02
   5  10 -14  151.04    6.29
  -5 -10  14  151.52    6.55
   5  10 -13  641.46   16.96
  -5 -10  13  646.96   17.96
   5  10 -12  550.33   16.18
  -5 -10  12  556.92   14.95
   5  10 -11  566.70   15.25
  -5 -10  11  566.18   15.58
   5  10 -10  913.78   21.39
  -5 -10  10  885.18   21.94
   5  10  -9  360.32   10.38
  -5 -10   9  357.79    9.56
   5  10  -8 1568.06   37.75
  -5 -10   8 1560.22   34.18
   5  10  -7  647.37   16.96
  -5 -10   7  624.79   15.21
   5  10  -6 1806.54   40.84
  -5 -10   6 1774.70   39.35
   5  10  -5   11.27    1.71
  -5 -10   5   12.05    1.64
   5  10  -4  961.68   23.32
  -5 -10   4  928.36   23.36
   5  10  -3   19.90    1.90
  -5 -10   3   21.50    1.97
   5  10  -2  333.80    9.52
  -5 -10   2  313.42    9.04
   5  10  -1  197.97    6.43
  -5 -10   1  188.42    5.99
   5  10   0  194.74    6.32
  -5 -10   0  191.58    6.06
   5  10   1    4.91    1.45
  -5 -10  -1    5.24    1.49
   5  10   2    6.17    1.60
  -5 -10  -2    2.31    1.41
   5  10   3  104.85    4.65
  -5 -10  -3   85.65    3.83
   5  10   4    1.38    1.41
  -5 -10  -4    1.79    1.64
   5  10   5   97.37    4.35
  -5 -10  -5   83.31    3.64
   5  10   6   98.08    4.98
  -5 -10  -6  103.10    4.61
   5  11 -14    9.60    2.05
  -5 -11  14   11.16    2.08
   5  11 -13  159.93    6.77
  -5 -11  13  171.83    6.92
   5  11 -12  199.65    6.73
  -5 -11  12  200.06    8.11
   5  11 -11   69.33    3.76
  -5 -11  11   68.40    3.79
   5  11 -10 1014.72   24.62
  -5 -11  10 1049.79   26.63
   5  11  -9   81.34    3.57
  -5 -11   9   83.50    3.64
   5  11  -8  990.32   24.40
  -5 -11   8 1028.22   24.92
   5  11  -7   52.07    2.94
  -5 -11   7   51.88    2.75
   5  11  -6 1760.50   42.06
  -5 -11   6 1831.98   40.69
   5  11  -5   36.37    2.49
  -5 -11   5   38.46    2.42
   5  11  -4 1182.83   27.75
  -5 -11   4 1181.15   27.04
   5  11  -3  462.90   12.20
  -5 -11   3  464.38   13.17
   5  11  -2 1864.45   41.36
  -5 -11   2 1817.59   39.65
   5  11  -1  903.14   23.36
  -5 -11   1  878.56   20.68
   5  11   0  316.66   13.43
  -5 -11   0  314.87   13.09
   5  11   1 1429.15   45.41
  -5 -11  -1 1444.55   52.59
   5  11   2  456.98   14.50
  -5 -11  -2  453.56   17.55
   5  11   3  434.59   12.76
  -5 -11  -3  436.45   12.53
   5  11   4    7.07    1.82
  -5 -11  -4    6.51    1.75
   5  11   5  252.87   11.86
  -5 -11  -5  233.08   12.01
   5  12 -12   71.04    3.98
  -5 -12  12   72.75    3.83
   5  12 -11    0.37    1.56
  -5 -12  11    0.41    1.52
   5  12 -10    2.31    1.71
  -5 -12  10    2.01    1.90
   5  12  -9    5.43    1.56
  -5 -12   9    9.22    1.67
   5  12  -8   90.38    3.76
  -5 -12   8   89.82    4.09
   5  12  -7   50.58    2.79
  -5 -12   7   54.60    3.27
   5  12  -6  288.84    8.93
  -5 -12   6  282.70    9.11
   5  12  -5  197.01    7.55
  -5 -12   5  199.69    6.73
   5  12  -4  341.83   10.45
  -5 -12   4  348.75   10.53
   5  12  -3  620.11   15.77
  -5 -12   3  626.21   16.62
   5  12  -2  204.04    6.92
  -5 -12   2  213.04    6.77
   5  12  -1  695.31   17.29
  -5 -12   1  714.09   18.97
   5  12   0  149.29    5.13
  -5 -12   0  151.22    5.95
   5  12   1 1397.87   45.71
  -5 -12  -1 1389.69   48.16
   5  12   2   30.27    4.20
  -5 -12  -2   40.99    5.06
   5  12   3 1171.33   53.63
  -5 -12  -3 1267.96   62.74
   5  13 -10  195.15    7.14
  -5 -13  10  197.12    7.33
   5  13  -9   62.67    3.42
  -5 -13   9   55.94    3.27
   5  13  -8   86.96    3.76
  -5 -13   8   85.39    4.13
   5  13  -7  198.35    7.59
  -5 -13   7  209.95    8.00
   5  13  -6  233.53    7.40
  -5 -13   6  225.42    7.51
   5  13  -5   73.23    4.02
  -5 -13   5   78.51    4.13
   5  13  -4   32.17    2.31
  -5 -13   4   35.18    2.90
   5  13  -3   12.09    1.86
  -5 -13   3   12.57    1.82
   5  13  -2   41.99    2.72
  -5 -13   2   43.81    3.31
   5  13  -1   97.41    4.17
  -5 -13   1   96.74    4.35
   5  13   0    5.91    1.86
  -5 -13   0    4.39    1.79
   5  14  -6    9.15    2.31
  -5 -14   6    9.07    2.34
   5  14  -5  272.88   13.58
  -5 -14   5  286.60   13.69
   6 -16   1   37.94    3.27
  -6  16  -1   45.90    3.12
   6 -16   2    9.00    1.86
  -6  16  -2    9.52    1.38
   6 -16   3   96.81    4.61
  -6  16  -3   87.55    4.43
   6 -16   4    0.60    1.04
  -6  16  -4    1.60    1.00
   6 -16   5   32.39    1.86
  -6  16  -5   29.98    1.49
   6 -15  -2  153.98    8.37
  -6  15   2  147.95    6.88
   6 -15  -1   99.82    5.76
  -6  15   1  105.29    5.47
   6 -15   0   10.27    2.08
  -6  15   0    9.93    1.60
   6 -15   1  108.27    6.29
  -6  15  -1  122.70    5.47
   6 -15   2    0.11    1.15
  -6  15  -2    0.89    1.15
   6 -15   3   19.86    1.93
  -6  15  -3   22.80    1.52
   6 -15   4   20.83    1.60
  -6  15  -4   31.17    3.38
   6 -15   5    4.83    0.74
  -6  15  -5    4.31    0.60
   6 -14  -4  231.48   11.57
  -6  14   4  233.87   11.64
   6 -14  -3  438.24   19.08
  -6  14   3  460.74   17.07
   6 -14  -2   24.92    2.64
  -6  14   2   22.91    2.23
   6 -14  -1  476.06   19.60
  -6  14   1  508.94   16.92
   6 -14   0    6.06    1.93
  -6  14   0    6.88    1.26
   6 -14   1  320.97   12.46
  -6  14  -1  316.25   11.49
   6 -14   2   52.78    3.05
  -6  14  -2   47.87    2.90
   6 -14   3  471.23   18.48
  -6  14  -3  520.32   17.74
   6 -14   4   42.21    2.57
  -6  14  -4   43.78    2.53
   6 -14   5   97.85    3.83
  -6  14  -5   97.67    4.05
   6 -13  -6    4.87    0.67
  -6  13   6    5.88    0.97
   6 -13  -5    5.32    2.34
  -6  13   5    2.16    1.86
   6 -13  -4   79.59    6.32
  -6  13   4   75.61    4.05
   6 -13  -3  246.32   11.34
  -6  13   3  242.68    9.71
   6 -13  -2    5.10    1.79
  -6  13   2    5.95    1.64
   6 -13  -1  442.51   18.04
  -6  13   1  480.86   16.36
   6 -13   0   30.50    2.42
  -6  13   0   32.02    2.34
   6 -13   1  607.98   22.80
  -6  13  -1  655.89   22.17
   6 -13   2  170.42    7.81
  -6  13  -2  193.40    7.33
   6 -13   3  295.49   10.23
  -6  13  -3  296.31   10.56
   6 -13   4  274.18    9.56
   6 -13   5  172.54    6.55
  -6  13  -5  190.28    7.18
   6 -13  12   65.61    3.05
  -6  13 -12   81.45    3.98
   6 -12  -7   77.29    2.98
  -6  12   7   82.64    3.42
   6 -12  -6  132.40    4.95
  -6  12   6  145.53    5.28
   6 -12  -5  101.42    3.31
  -6  12   5   96.07    3.38
   6 -12  -4   98.00    5.65
  -6  12   4   91.05    5.02
   6 -12  -3    7.81    1.41
  -6  12   3    7.40    1.52
   6 -12  -2  215.60   11.42
  -6  12   2  194.11    7.44
   6 -12  -1   50.43    3.35
  -6  12   1   49.35    2.94
   6 -12   0   43.96    2.86
  -6  12   0   42.85    2.75
   6 -12   1  176.07    7.36
  -6  12  -1  161.67    5.84
   6 -12   2    5.32    1.15
  -6  12  -2    5.13    1.15
   6 -12   3   76.95    3.68
  -6  12  -3   81.56    3.79
   6 -12   4  107.11    4.76
  -6  12  -4  106.26    4.83
   6 -12   5   81.93    3.50
  -6  12  -5   87.63    3.61
  -6  12 -10   96.63    4.05
   6 -12  11   21.98    1.71
  -6  12 -11   24.40    1.75
   6 -12  12  223.38   10.04
  -6  12 -12  215.83    8.55
   6 -12  13   94.32    4.83
  -6  12 -13   99.82    5.28
   6 -11  -9   25.03    2.16
  -6  11   9   27.78    2.49
   6 -11  -8   65.64    3.20
  -6  11   8   67.17    3.16
   6 -11  -7  207.57    6.43
  -6  11   7  192.14    5.80
   6 -11  -6  153.01    4.83
  -6  11   6  157.14    5.17
   6 -11  -5  117.23    4.50
  -6  11   5  104.44    3.68
   6 -11  -4  362.25   10.30
  -6  11   4  364.52    9.63
   6 -11  -3  135.86    6.36
  -6  11   3  121.25    5.43
   6 -11  -2  293.26   12.65
  -6  11   2  250.75    9.52
   6 -11  -1   29.87    2.31
  -6  11   1   29.20    1.82
   6 -11   0  271.76   10.23
  -6  11   0  259.79   10.97
   6 -11   1    1.75    0.86
  -6  11  -1    3.01    1.04
   6 -11   2  202.14    7.55
  -6  11  -2  230.44    8.33
   6 -11   3   63.12    3.31
  -6  11  -3   64.27    3.50
   6 -11   4  225.94    8.52
  -6  11  -4  218.62    7.70
   6 -11   5   42.03    2.19
  -6  11  -5   40.28    2.19
   6 -11   6    2.72    0.41
  -6  11  -6    1.15    0.22
  -6  11  -8   19.64    1.08
   6 -11   9    0.93    0.71
  -6  11  -9    0.04    0.67
   6 -11  10   44.82    2.72
  -6  11 -10   43.74    2.60
   6 -11  11   59.28    3.38
  -6  11 -11   54.93    3.12
   6 -11  12   19.45    2.27
  -6  11 -12   18.97    1.79
   6 -11  13   41.73    3.12
  -6  11 -13   37.23    3.05
   6 -11  14   48.28    3.98
  -6  11 -14   55.75    4.05
   6 -10 -10   10.86    1.90
  -6  10  10   18.26    1.86
   6 -10  -9  172.46    5.76
  -6  10   9  173.35    5.54
   6 -10  -8   39.83    2.34
  -6  10   8   43.55    2.27
   6 -10  -7   67.54    3.05
  -6  10   7   70.22    2.68
   6 -10  -6    9.52    1.26
  -6  10   6    8.44    1.04
   6 -10  -5    5.73    1.00
  -6  10   5    4.72    0.86
   6 -10  -4    2.05    0.78
  -6  10   4    0.93    0.74
   6 -10  -3   15.47    0.93
  -6  10   3   13.20    0.93
   6 -10  -2  135.60    3.87
  -6  10   2  141.96    4.20
   6 -10  -1   53.11    3.05
  -6  10   1   56.90    3.31
   6 -10   0  352.21   12.39
  -6  10   0  368.02   13.46
   6 -10   1   63.30    2.79
  -6  10  -1   66.76    3.31
   6 -10   2  295.01   10.90
  -6  10  -2  302.00   10.23
   6 -10   3   79.55    3.72
  -6  10  -3   97.59    4.05
   6 -10   4  294.08   10.23
  -6  10  -4  322.94   11.27
   6 -10   5   43.22    2.27
  -6  10  -5   44.67    2.34
   6 -10   6  163.31    6.32
  -6  10  -6  143.64    3.91
   6 -10   7  170.30    7.03
  -6  10  -7  162.57    9.97
   6 -10   8  130.62    5.80
  -6  10  -8  139.81    5.91
   6 -10   9  235.09    9.60
  -6  10  -9  232.53    9.00
   6 -10  10    3.79    1.41
  -6  10 -10    1.86    0.93
   6 -10  11   68.95    4.20
  -6  10 -11   72.71    3.79
   6 -10  12    8.00    2.08
  -6  10 -12    8.44    1.52
   6 -10  13    0.97    1.41
  -6  10 -13    2.64    1.49
   6 -10  14    3.72    2.53
  -6  10 -14    6.62    1.71
   6  -9 -11  407.74   15.32
  -6   9  11  406.62   13.31
   6  -9 -10  236.88    7.92
  -6   9  10  244.20    7.48
   6  -9  -9  395.50   11.05
  -6   9   9  409.90   11.08
   6  -9  -8  310.07    9.04
  -6   9   8  304.16    8.11
   6  -9  -7  284.30    8.18
  -6   9   7  264.03    7.25
   6  -9  -6  177.63    6.14
  -6   9   6  198.31    5.84
   6  -9  -5  108.38    3.79
  -6   9   5  115.04    3.83
   6  -9  -4  732.73   17.55
  -6   9   4  723.84   17.15
   6  -9  -3   62.15    2.53
  -6   9   3   57.16    2.12
   6  -9  -2  259.71    7.22
  -6   9   2  264.73    6.95
   6  -9  -1  102.39    3.27
  -6   9   1  112.62    3.38
   6  -9   0  199.43    5.39
  -6   9   0  202.85    5.21
   6  -9   1    8.07    0.45
  -6   9  -1    7.92    0.60
   6  -9   2   11.12    1.30
  -6   9  -2    6.36    0.48
   6  -9   3    2.57    0.30
  -6   9  -3    2.42    0.33
   6  -9   4    0.78    0.37
  -6   9  -4    0.67    0.37
   6  -9   5   24.17    1.08
  -6   9  -5   24.51    1.00
   6  -9   6    9.67    0.67
  -6   9  -6   10.41    0.71
   6  -9   7   34.85    1.26
  -6   9  -7   41.80    2.42
   6  -9   8    0.26    1.00
  -6   9  -8    1.71    0.97
   6  -9   9  164.91    7.33
  -6   9  -9  147.62    6.43
   6  -9  10  133.41    5.65
  -6   9 -10  127.50    6.73
   6  -9  11   99.82    5.43
  -6   9 -11   90.71    4.43
   6  -9  12    3.20    2.19
  -6   9 -12    6.36    1.52
   6  -9  13  231.86   10.49
  -6   9 -13  231.41   11.68
   6  -9  14   20.53    3.09
  -6   9 -14   20.68    2.79
   6  -8 -12   35.11    3.98
  -6   8  12   40.35    3.53
   6  -8 -11  143.64    5.54
  -6   8  11  146.09    5.54
   6  -8 -10  136.79    4.87
  -6   8  10  130.99    4.43
   6  -8  -9  548.36   14.99
  -6   8   9  532.37   12.68
   6  -8  -8  315.80    9.93
  -6   8   8  317.47    8.52
   6  -8  -7   82.08    3.09
  -6   8   7   86.99    3.38
   6  -8  -6 1267.25   28.60
  -6   8   6 1337.25   30.39
   6  -8  -5   10.23    1.19
  -6   8   5   12.24    1.08
   6  -8  -4 1085.12   25.22
  -6   8   4 1123.36   24.58
   6  -8  -3   62.00    2.45
  -6   8   3   59.25    2.38
   6  -8  -2 1468.13   33.18
  -6   8   2 1405.16   31.61
   6  -8  -1  105.92    3.61
  -6   8   1  109.12    3.61
   6  -8   0 1218.38   26.29
  -6   8   0 1250.85   28.68
   6  -8   1  258.64    7.22
  -6   8  -1  294.34    7.62
   6  -8   2  745.18   17.85
  -6   8  -2  728.86   16.77
   6  -8   3  656.11   15.55
  -6   8  -3  649.23   15.43
   6  -8   4   71.63    2.45
  -6   8  -4   71.97    2.42
   6  -8   5  294.82    8.11
  -6   8  -5  292.22    7.59
   6  -8   6    2.57    0.45
  -6   8  -6    2.08    0.52
   6  -8   7   33.29    1.38
  -6   8  -7   32.88    1.30
   6  -8   8    0.63    0.22
  -6   8  -8    1.08    0.82
   6  -8   9   43.48    2.98
  -6   8  -9   49.54    2.83
   6  -8  10    3.01    1.41
  -6   8 -10    6.14    1.82
   6  -8  11    7.59    1.86
  -6   8 -11    7.14    1.90
   6  -8  12    1.12    1.86
  -6   8 -12    1.04    1.56
   6  -8  13   28.01    2.90
  -6   8 -13   30.65    2.90
   6  -8  14    5.39    2.31
  -6   8 -14    7.22    2.27
   6  -8  15   58.43    6.21
  -6   8 -15   70.18    6.77
   6  -7 -12   58.06    3.27
  -6   7  12   59.43    3.31
   6  -7 -11    9.71    1.60
  -6   7  11    7.66    1.45
   6  -7 -10   27.15    1.90
  -6   7  10   30.13    2.05
   6  -7  -9  192.17    5.95
  -6   7   9  192.99    5.58
   6  -7  -8   66.80    2.72
  -6   7   8   64.45    2.60
   6  -7  -7   46.94    2.31
  -6   7   7   50.43    2.16
   6  -7  -6  324.99    9.07
  -6   7   6  330.97    8.63
   6  -7  -5   19.12    1.34
  -6   7   5   21.57    1.45
   6  -7  -4  574.40   14.21
  -6   7   4  582.91   14.73
   6  -7  -3  220.81    6.55
  -6   7   3  219.58    6.47
   6  -7  -2 1016.21   23.25
  -6   7   2  995.97   22.87
   6  -7  -1  277.75    7.25
  -6   7   1  285.93    7.70
   6  -7   0  378.02    9.86
  -6   7   0  385.54    9.41
   6  -7   1 1034.91   22.43
  -6   7  -1 1014.61   22.58
   6  -7   2  529.95   13.20
  -6   7  -2  530.66   12.65
   6  -7   3 1006.05   22.54
  -6   7  -3 1012.11   22.87
   6  -7   4  135.01    4.05
  -6   7  -4  125.86    3.72
   6  -7   5 1879.22   39.83
  -6   7  -5 1947.05   40.47
   6  -7   6    7.59    0.71
  -6   7  -6    7.74    0.82
   6  -7   7 1187.48   25.85
  -6   7  -7 1198.41   25.48
   6  -7   8  150.11    4.54
  -6   7  -8  145.76    4.46
   6  -7   9  626.13   15.58
  -6   7  -9  638.33   14.47
   6  -7  10   70.55    2.16
  -6   7 -10  147.36    7.33
   6  -7  11  133.93    6.66
  -6   7 -11  122.18    5.95
   6  -7  12  179.45    8.89
  -6   7 -12  160.86    7.96
   6  -7  13   59.36    4.13
  -6   7 -13   57.31    3.91
   6  -7  14   25.33    3.83
  -6   7 -14   29.57    3.31
   6  -7  15    0.71    2.53
  -6   7 -15    1.82    2.42
   6  -6 -13    1.41    1.49
  -6   6  13    1.86    1.64
   6  -6 -12  350.43    9.97
  -6   6  12  313.83    9.11
   6  -6 -11  370.66    9.60
  -6   6  11  370.51    9.52
   6  -6 -10  551.97   14.13
  -6   6  10  546.50   12.76
   6  -6  -9  203.74    6.29
  -6   6   9  208.72    6.14
   6  -6  -8  202.10    6.55
  -6   6   8  194.78    5.47
   6  -6  -7  568.97   14.36
  -6   6   7  585.11   14.77
   6  -6  -6  150.93    5.10
  -6   6   6  144.60    4.35
   6  -6  -5  345.67    9.26
  -6   6   5  352.51    9.86
   6  -6  -4    4.69    0.82
  -6   6   4    3.20    0.86
   6  -6  -3  158.70    4.91
  -6   6   3  152.27    4.65
   6  -6  -2   19.27    1.19
  -6   6   2   19.67    1.12
   6  -6  -1   13.50    0.97
  -6   6   1   12.35    0.97
   6  -6   0  838.72   19.15
  -6   6   0  816.93   17.78
   6  -6   1  341.54    8.93
  -6   6  -1  326.51    8.96
   6  -6   2   68.66    2.38
  -6   6  -2   76.39    2.68
   6  -6   3  457.17   11.53
  -6   6  -3  498.30   12.16
   6  -6   4    1.41    0.60
  -6   6  -4    2.72    0.60
   6  -6   5  436.86   10.79
  -6   6  -5  448.35   10.71
   6  -6   6    8.11    0.78
  -6   6  -6    6.32    0.82
   6  -6   7 1075.82   24.06
  -6   6  -7 1076.35   23.54
   6  -6   8   65.50    2.34
  -6   6  -8   65.20    2.53
   6  -6   9  557.77   14.02
  -6   6  -9  518.35   12.01
   6  -6  10  505.07   12.35
  -6   6 -10  463.97   11.38
   6  -6  11  396.47   10.00
  -6   6 -11  407.66   10.71
   6  -6  12  332.13    8.70
  -6   6 -12  327.26    9.34
   6  -6  13    4.87    0.63
  -6   6 -13    4.83    0.52
   6  -6  14  123.40    3.98
  -6   6 -14  509.94   19.97
   6  -6  15    0.56    2.94
  -6   6 -15    2.16    2.31
   6  -5 -13   37.30    2.45
  -6   5  13   38.12    2.57
   6  -5 -12  132.03    4.80
  -6   5  12  126.79    4.39
   6  -5 -11  264.62    8.11
  -6   5  11  263.06    7.96
   6  -5 -10  410.49   11.31
  -6   5  10  385.61   10.30
   6  -5  -9  663.03   15.88
  -6   5   9  626.28   14.21
   6  -5  -8  143.12    4.76
  -6   5   8  142.89    4.98
   6  -5  -7  988.61   22.69
  -6   5   7  990.77   23.69
   6  -5  -6   94.65    3.31
  -6   5   6   99.27    3.50
   6  -5  -5  842.00   21.27
  -6   5   5  872.08   20.34
   6  -5  -4    2.98    0.86
  -6   5   4    5.28    0.89
   6  -5  -3  721.27   16.66
  -6   5   3  726.48   16.22
   6  -5  -2    2.75    0.74
  -6   5   2    3.09    0.63
   6  -5  -1 1034.13   24.73
  -6   5   1 1013.01   21.79
   6  -5   0  291.51    7.51
  -6   5   0  285.12    7.36
   6  -5   1  412.20   10.27
  -6   5  -1  416.33   10.38
   6  -5   2  502.02   11.86
  -6   5  -2  483.91   12.24
   6  -5   3   93.35    3.05
  -6   5  -3   89.30    2.90
   6  -5   4   56.35    2.23
  -6   5  -4   55.01    2.05
   6  -5   5    7.51    0.78
  -6   5  -5    6.62    0.74
   6  -5   6   29.98    1.41
  -6   5  -6   32.39    1.56
   6  -5   7  168.78    5.24
  -6   5  -7  159.67    4.69
   6  -5   8   23.02    1.34
  -6   5  -8   22.72    1.45
   6  -5   9   87.10    3.38
  -6   5  -9   78.03    2.90
   6  -5  10  128.87    4.61
  -6   5 -10  135.27    4.61
   6  -5  11   80.56    3.27
  -6   5 -11   90.64    3.42
   6  -5  12   81.67    3.16
  -6   5 -12   79.63    3.20
   6  -5  13    4.87    0.93
  -6   5 -13    6.32    0.86
   6  -5  14  269.38    9.19
  -6   5 -14  308.44    9.67
   6  -5  15    1.26    0.78
  -6   5 -15    0.04    0.60
   6  -4 -14  285.08   13.80
  -6   4  14  298.10   12.65
   6  -4 -13    0.19    1.41
  -6   4  13    2.90    1.56
   6  -4 -12  184.29    5.76
  -6   4  12  190.35    6.29
   6  -4 -11   74.64    3.27
  -6   4  11   71.07    2.98
   6  -4 -10  378.17    9.93
  -6   4  10  377.72   10.49
   6  -4  -9   16.66    1.38
  -6   4   9   17.67    1.67
   6  -4  -8   36.71    1.90
  -6   4   8   40.32    2.16
   6  -4  -7   31.32    1.75
  -6   4   7   29.94    1.75
   6  -4  -6   56.16    2.60
  -6   4   6   54.67    2.57
   6  -4  -5  169.30    5.24
  -6   4   5  157.88    4.72
   6  -4  -4   26.82    1.49
  -6   4   4   20.72    1.26
   6  -4  -3  491.38   12.83
  -6   4   3  482.98   12.16
   6  -4  -2  514.63   12.53
  -6   4   2  549.14   12.65
   6  -4  -1  331.53    8.81
  -6   4   1  334.21    8.81
   6  -4   0  223.67    6.14
  -6   4   0  232.71    6.88
   6  -4   1  183.62    5.17
  -6   4  -1  173.46    4.80
   6  -4   2  801.16   17.29
  -6   4  -2  758.72   17.63
   6  -4   3  892.99   20.79
  -6   4  -3  897.23   21.16
   6  -4   4  281.21    7.59
  -6   4  -4  275.41    7.55
   6  -4   5   11.19    0.93
  -6   4  -5   11.49    0.93
   6  -4   6 1038.11   22.61
  -6   4  -6  993.48   22.46
   6  -4   7    7.48    1.08
  -6   4  -7    5.99    0.74
   6  -4   8  193.66    5.99
  -6   4  -8  187.15    5.54
   6  -4   9  180.01    5.32
  -6   4  -9  175.03    5.13
   6  -4  10   42.06    2.23
  -6   4 -10   40.39    1.79
   6  -4  11   17.89    1.38
  -6   4 -11   16.62    1.23
   6  -4  12    8.59    1.26
  -6   4 -12    8.07    0.97
   6  -4  13   13.61    1.45
  -6   4 -13   12.46    1.15
   6  -4  14    2.49    1.12
  -6   4 -14    2.45    1.00
   6  -3 -14  408.26   15.21
  -6   3  14  459.32   20.01
   6  -3 -13  372.07   15.43
  -6   3  13  391.86   15.88
   6  -3 -12  512.32   13.20
  -6   3  12  483.46   13.24
   6  -3 -11  500.79   12.98
  -6   3  11  473.64   13.43
   6  -3 -10  256.14    7.77
  -6   3  10  256.18    7.70
   6  -3  -9  702.90   17.44
  -6   3   9  746.19   19.12
   6  -3  -8  426.74   11.05
  -6   3   8  429.57   11.34
   6  -3  -7  627.51   16.10
  -6   3   7  624.05   14.24
   6  -3  -6   13.50    1.12
  -6   3   6   11.83    1.34
   6  -3  -5 1322.63   28.27
  -6   3   5 1353.87   26.37
   6  -3  -4  171.08    5.21
  -6   3   4  175.62    5.17
   6  -3  -3   56.76    2.23
  -6   3   3   63.41    2.34
   6  -3  -2    1.34    0.78
  -6   3   2    1.12    0.63
   6  -3  -1  348.53    8.78
  -6   3   1  337.59    8.33
   6  -3   0  148.43    4.31
  -6   3   0  156.80    4.87
   6  -3   1    4.69    0.71
  -6   3  -1    4.50    0.71
   6  -3   2   91.68    3.12
  -6   3  -2   88.96    2.94
   6  -3   3   20.98    1.34
  -6   3  -3   20.27    1.19
   6  -3   4   55.53    2.53
  -6   3  -4   57.31    2.27
   6  -3   5    1.49    0.78
  -6   3  -5    1.19    0.74
   6  -3   6  300.63    8.63
  -6   3  -6  309.77    8.33
   6  -3   7   34.59    1.82
  -6   3  -7   31.87    1.75
   6  -3   8  502.91   12.72
  -6   3  -8  496.15   12.53
   6  -3   9   32.02    1.86
  -6   3  -9   29.31    1.56
   6  -3  10  286.19    8.52
  -6   3 -10  286.86    8.07
   6  -3  11  130.77    4.80
  -6   3 -11  113.99    3.83
   6  -3  12  122.70    5.13
  -6   3 -12  107.75    4.28
   6  -3  13   39.80    2.34
  -6   3 -13   44.33    2.16
   6  -3  14   10.82    1.34
  -6   3 -14   11.64    1.38
   6  -2 -15    0.97    1.75
  -6   2  15   -0.67    1.86
   6  -2 -14   88.70    3.98
  -6   2  14   82.01    3.91
   6  -2 -13  186.56    7.77
  -6   2  13  183.58    9.00
   6  -2 -12  153.27    8.26
  -6   2  12  161.45    5.58
   6  -2 -11  680.28   16.77
  -6   2  11  692.11   17.03
   6  -2 -10   90.27    3.64
  -6   2  10   84.80    3.46
   6  -2  -9 1542.25   33.73
  -6   2   9 1517.45   34.63
   6  -2  -8   11.72    1.45
  -6   2   8   10.45    1.38
   6  -2  -7 1503.72   33.55
  -6   2   7 1589.97   32.62
   6  -2  -6  235.39    6.77
  -6   2   6  224.42    6.14
   6  -2  -5 2917.48   61.00
  -6   2   5 2863.21   60.44
   6  -2  -4  290.62    8.55
  -6   2   4  305.61    8.44
   6  -2  -3 1583.83   35.11
  -6   2   3 1597.30   33.14
   6  -2  -2 1283.47   28.15
  -6   2   2 1240.62   27.22
   6  -2  -1 1581.64   34.66
  -6   2   1 1538.57   33.29
   6  -2   0  924.86   20.46
  -6   2   0  904.67   20.98
   6  -2   1  102.46    3.31
  -6   2  -1   93.35    3.27
   6  -2   2 1204.55   26.22
  -6   2  -2 1219.20   28.08
   6  -2   3   14.10    1.23
  -6   2  -3   13.76    1.15
   6  -2   4  193.29    5.76
  -6   2  -4  192.51    5.88
   6  -2   5    5.54    0.93
  -6   2  -5    4.24    0.93
   6  -2   6  253.32    7.18
  -6   2  -6  260.31    7.51
   6  -2   7  158.40    4.98
  -6   2  -7  163.24    5.06
   6  -2   8  123.92    4.61
  -6   2  -8  124.59    4.54
   6  -2   9   47.90    2.23
  -6   2  -9   49.80    2.08
   6  -2  10   45.82    2.27
  -6   2 -10   43.07    1.97
   6  -2  11   35.00    2.05
  -6   2 -11   33.51    1.97
   6  -2  12  111.69    4.05
  -6   2 -12  123.48    4.28
   6  -2  13   53.59    2.53
  -6   2 -13   50.32    2.60
   6  -2  14    8.78    1.45
  -6   2 -14   10.23    1.52
   6  -1 -15  247.44    7.48
  -6   1  15  251.90    8.37
   6  -1 -14   33.06    2.34
  -6   1  14   34.66    2.49
   6  -1 -13  114.33    4.31
  -6   1  13  115.85    4.31
   6  -1 -12   14.58    1.56
  -6   1  12    5.28    1.34
   6  -1 -11    3.42    1.15
  -6   1  11    8.89    1.34
   6  -1 -10  489.71   11.90
  -6   1  10  489.86   13.84
   6  -1  -9   12.16    1.30
  -6   1   9   13.28    1.15
   6  -1  -8   10.75    1.19
  -6   1   8   11.42    1.12
   6  -1  -7 1092.11   24.84
  -6   1   7 1069.72   23.91
   6  -1  -6  230.63    7.22
  -6   1   6  230.18    6.62
   6  -1  -5  344.81    9.74
  -6   1   5  341.24    9.00
   6  -1  -4  550.93   14.58
  -6   1   4  564.77   13.50
   6  -1  -3  747.71   17.59
  -6   1   3  746.26   16.96
   6  -1  -2  960.31   21.98
  -6   1   2  947.62   21.39
   6  -1  -1  412.02   11.05
  -6   1   1  436.15   11.90
   6  -1   0 2380.08   49.58
  -6   1   0 2482.47   50.58
   6  -1   1  165.99    5.28
  -6   1  -1  157.88    4.98
   6  -1   2 2858.53   59.69
  -6   1  -2 2869.13   57.76
   6  -1   3  112.43    3.79
  -6   1  -3  108.97    3.46
   6  -1   4 3004.84   61.48
  -6   1  -4 2945.70   60.36
   6  -1   5  287.35    7.96
  -6   1  -5  294.34    8.37
   6  -1   6  569.53   14.65
  -6   1  -6  606.83   14.80
   6  -1   7  447.72   10.53
  -6   1  -7  443.22   11.42
   6  -1   8  682.52   17.11
  -6   1  -8  700.63   16.18
   6  -1   9  250.12    7.10
  -6   1  -9  267.93    7.29
   6  -1  10   37.49    2.31
  -6   1 -10   38.68    2.08
   6  -1  11  228.77    6.88
  -6   1 -11  253.06    7.25
   6  -1  12   64.64    2.94
  -6   1 -12   73.49    2.86
   6  -1  13   41.77    2.60
  -6   1 -13   41.51    2.57
   6  -1  14   32.84    2.45
  -6   1 -14   37.23    2.90
   6   0 -15  499.94   14.10
  -6   0  15  521.51   14.43
   6   0 -14  329.30    9.78
  -6   0  14  335.96   10.08
   6   0 -13  520.73   13.61
  -6   0  13  521.62   12.39
   6   0 -12  455.72   12.31
  -6   0  12  477.03   13.02
   6   0 -11  459.51   12.05
  -6   0  11  442.29   11.16
   6   0 -10  530.14   21.91
  -6   0  10  542.90   13.31
   6   0  -9  175.51    5.47
  -6   0   9  183.51    5.58
   6   0  -8  775.24   18.78
  -6   0   8  789.67   19.64
   6   0  -7    3.91    1.00
  -6   0   7    1.79    0.89
   6   0  -6  292.59    7.66
  -6   0   6  296.91    8.11
   6   0  -5   77.43    2.86
  -6   0   5   75.98    2.72
   6   0  -4   17.63    1.38
  -6   0   4   21.68    1.64
   6   0  -3  462.82   12.57
  -6   0   3  440.88   11.49
   6   0  -2  174.88    5.50
  -6   0   2  170.56    5.47
   6   0  -1   89.08    2.94
  -6   0   1   91.34    3.27
   6   0   0  570.42   14.43
  -6   0   0  593.51   14.91
   6   0   1    4.13    0.93
  -6   0  -1    7.14    1.08
   6   0   2  694.49   16.03
  -6   0  -2  761.96   19.08
   6   0   3   57.69    2.45
  -6   0  -3   54.82    2.34
   6   0   4 1165.90   25.59
  -6   0  -4 1112.31   26.59
   6   0   5  356.41    9.15
  -6   0  -5  349.05    9.00
   6   0   6 1517.52   34.18
  -6   0  -6 1437.85   30.80
   6   0   7 1282.28   28.27
  -6   0  -7 1236.16   28.60
   6   0   8  611.22   15.99
  -6   0  -8  620.40   15.73
   6   0   9 1478.51   32.36
  -6   0  -9 1779.76   56.79
   6   0  10   44.48    2.45
  -6   0 -10   49.17    2.38
   6   0  11  661.09   17.82
  -6   0 -11  651.72   16.74
   6   0  12   -0.41    1.19
  -6   0 -12    0.63    1.08
   6   0  13  423.84   17.48
  -6   0 -13  274.18    9.00
   6   1 -15   37.90    2.86
  -6  -1  15   41.21    2.23
   6   1 -14  195.22    6.29
  -6  -1  14  185.81    5.76
   6   1 -13  155.32    5.17
  -6  -1  13  164.69    7.10
   6   1 -12  933.12   22.17
  -6  -1  12  943.23   20.38
   6   1 -11   99.04    3.94
  -6  -1  11   92.79    3.91
   6   1 -10 1038.30   24.55
  -6  -1  10 1004.68   34.03
   6   1  -9    1.86    1.12
  -6  -1   9    4.43    1.15
   6   1  -8 1282.84   29.08
  -6  -1   8 1334.31   29.20
   6   1  -7   19.38    1.52
  -6  -1   7   21.35    1.56
   6   1  -6 1010.74   22.69
  -6  -1   6 1005.79   23.17
   6   1  -5  342.95    9.30
  -6  -1   5  342.13    9.41
   6   1  -4 2533.46   53.48
  -6  -1   4 2515.05   54.00
   6   1  -3  187.82    5.69
  -6  -1   3  203.63    6.69
   6   1  -2  567.85   14.32
  -6  -1   2  559.97   13.87
   6   1  -1 1145.04   27.04
  -6  -1   1 1156.46   27.00
   6   1   0   59.06    2.49
  -6  -1   0   54.38    2.34
   6   1   1  180.79    5.76
  -6  -1  -1  168.93    4.87
   6   1   2   30.31    1.75
  -6  -1  -2   28.56    1.71
   6   1   3   53.71    2.19
  -6  -1  -3   58.69    2.68
   6   1   4   25.33    1.71
  -6  -1  -4   23.88    1.49
   6   1   5   54.67    2.38
  -6  -1  -5   57.13    2.68
   6   1   6  536.35   13.09
  -6  -1  -6  606.12   15.58
   6   1   7   35.26    2.16
  -6  -1  -7   28.82    1.75
   6   1   8    1.12    1.23
  -6  -1  -8    2.05    1.12
   6   1   9  414.51   11.38
  -6  -1  -9  430.35   11.86
   6   1  10  105.33    4.98
  -6  -1 -10  107.04    4.31
   6   1  11  363.70   12.16
  -6  -1 -11  376.35   10.08
   6   1  12  140.21    5.99
  -6  -1 -12  139.84    5.47
   6   1  13  492.46   17.96
  -6  -1 -13  503.06   21.57
   6   2 -15  472.01   13.80
  -6  -2  15  469.85   13.91
   6   2 -14   14.69    2.05
  -6  -2  14   12.35    2.01
   6   2 -13   50.02    2.75
  -6  -2  13   48.95    2.34
   6   2 -12   24.44    2.01
  -6  -2  12   27.97    2.01
   6   2 -11  166.06    5.24
  -6  -2  11  163.79    6.14
   6   2 -10   56.87    2.83
  -6  -2  10   56.98    2.68
   6   2  -9   27.22    1.90
  -6  -2   9   29.90    3.05
   6   2  -8   55.27    2.45
  -6  -2   8   62.07    2.75
   6   2  -7  346.74    8.67
  -6  -2   7  322.12    8.63
   6   2  -6  444.19   11.60
  -6  -2   6  434.74   12.01
   6   2  -5  360.13    9.63
  -6  -2   5  370.84   10.12
   6   2  -4  279.80    7.88
  -6  -2   4  257.82    7.07
   6   2  -3  567.15   14.21
  -6  -2   3  554.72   13.28
   6   2  -2  303.60    8.85
  -6  -2   2  315.28    8.78
   6   2  -1  595.60   14.65
  -6  -2   1  601.70   13.98
   6   2   0  189.49    5.62
  -6  -2   0  183.66    5.65
   6   2   1 1793.45   38.27
  -6  -2  -1 1770.09   39.24
   6   2   2   72.45    3.09
  -6  -2  -2   72.64    2.90
   6   2   3  857.39   20.16
  -6  -2  -3  852.30   20.01
   6   2   4  125.52    4.39
  -6  -2  -4  119.76    4.09
   6   2   5  736.37   18.04
  -6  -2  -5  694.08   16.89
   6   2   6   79.37    3.16
  -6  -2  -6   74.94    3.01
   6   2   7   10.71    1.30
  -6  -2  -7   12.09    1.49
   6   2   8   33.29    2.08
  -6  -2  -8   33.32    2.01
   6   2   9   47.53    3.35
  -6  -2  -9   49.50    2.94
   6   2  10    6.73    1.52
  -6  -2 -10    5.80    1.45
   6   2  11   10.64    1.82
  -6  -2 -11   11.01    1.79
   6   2  12   10.75    1.93
  -6  -2 -12   11.27    1.71
   6   3 -15  253.76    8.37
  -6  -3  15  240.86    8.03
   6   3 -14  249.52    8.11
  -6  -3  14  261.95    7.62
   6   3 -13   50.88    2.75
  -6  -3  13   54.52    2.83
   6   3 -12  943.94   22.17
  -6  -3  12  893.14   22.80
   6   3 -11  200.65    6.17
  -6  -3  11  188.38    5.62
   6   3 -10 1109.33   24.62
  -6  -3  10 1119.90   27.52
   6   3  -9    0.26    1.12
  -6  -3   9    0.26    1.08
   6   3  -8 1166.20   26.48
  -6  -3   8 1138.72   26.37
   6   3  -7    6.14    1.30
  -6  -3   7    5.24    1.15
   6   3  -6  329.00    9.97
  -6  -3   6  309.81    8.29
   6   3  -5   34.89    1.86
  -6  -3   5   36.60    2.01
   6   3  -4  126.23    4.50
  -6  -3   4  123.22    4.24
   6   3  -3  195.52    6.32
  -6  -3   3  190.09    6.32
   6   3  -2  136.46    4.50
  -6  -3   2  138.36    4.65
   6   3  -1   42.96    2.38
  -6  -3   1   33.77    1.86
   6   3   0   93.98    3.35
  -6  -3   0   97.37    3.50
   6   3   1  239.96    7.25
  -6  -3  -1  245.21    7.33
   6   3   2   43.07    2.27
  -6  -3  -2   39.05    2.34
   6   3   3  321.19    9.37
  -6  -3  -3  314.76    9.04
   6   3   4  105.40    4.05
  -6  -3  -4  112.66    4.24
   6   3   5  704.46   17.18
  -6  -3  -5  681.25   16.96
   6   3   6  200.24    6.32
  -6  -3  -6  204.93    6.10
   6   3   7  329.15   10.64
  -6  -3  -7  313.68   10.27
   6   3   8  489.30   14.84
  -6  -3  -8  478.03   13.58
   6   3   9  198.42    7.85
  -6  -3  -9  201.58    6.92
   6   3  10  154.01    6.14
  -6  -3 -10  142.63    5.21
   6   3  11   34.37    3.09
  -6  -3 -11   36.11    2.45
   6   4 -15    2.60    1.90
  -6  -4  15   -0.60    1.60
   6   4 -14  468.62   13.13
  -6  -4  14  452.93   12.68
   6   4 -13    7.55    1.64
  -6  -4  13    4.46    1.64
   6   4 -12  684.00   16.89
  -6  -4  12  664.66   16.89
   6   4 -11  123.40    4.46
  -6  -4  11  119.05    4.17
   6   4 -10 1300.65   31.02
  -6  -4  10 1352.94   31.43
   6   4  -9  140.44    4.83
  -6  -4   9  139.66    4.87
   6   4  -8 1533.55   33.18
  -6  -4   8 1490.07   34.29
   6   4  -7  531.59   13.46
  -6  -4   7  539.33   14.39
   6   4  -6 1570.85   34.66
  -6  -4   6 1549.91   34.59
   6   4  -5  978.16   23.62
  -6  -4   5 1038.48   25.07
   6   4  -4  243.01    6.92
  -6  -4   4  250.56    7.18
   6   4  -3 2314.66   47.83
  -6  -4   3 2219.26   45.08
   6   4  -2  423.88   11.19
  -6  -4   2  427.27   10.90
   6   4  -1  910.43   20.94
  -6  -4   1  917.68   20.94
   6   4   0    7.77    1.23
  -6  -4   0    8.03    1.34
   6   4   1  739.35   17.78
  -6  -4  -1  697.13   17.52
   6   4   2   83.83    3.64
  -6  -4  -2   82.79    3.38
   6   4   3  288.50    8.67
  -6  -4  -3  283.96    8.00
   6   4   4    4.61    1.23
  -6  -4  -4    4.69    1.15
   6   4   5  434.11   12.05
  -6  -4  -5  415.14   11.72
   6   4   6   26.85    2.12
  -6  -4  -6   34.89    2.23
   6   4   7   70.18    4.02
  -6  -4  -7   83.20    3.79
   6   4   8    5.62    1.52
  -6  -4  -8    9.78    1.56
   6   4   9   15.92    2.19
  -6  -4  -9   12.91    1.75
   6   4  10  262.09    9.45
  -6  -4 -10  224.38    7.59
   6   4  11    8.15    1.97
  -6  -4 -11   13.28    2.31
   6   5 -15   37.49    2.64
  -6  -5  15   33.25    2.42
   6   5 -14   94.69    4.05
  -6  -5  14   87.96    3.98
   6   5 -13  184.81    6.55
  -6  -5  13  174.13    6.51
   6   5 -12   90.53    3.76
  -6  -5  12   88.85    3.64
   6   5 -11    2.75    1.38
  -6  -5  11    3.01    1.38
   6   5 -10  178.45    5.73
  -6  -5  10  171.90    5.50
   6   5  -9   62.63    3.05
  -6  -5   9   65.79    3.12
   6   5  -8  382.04   10.30
  -6  -5   8  383.94    9.97
   6   5  -7  412.61   11.46
  -6  -5   7  413.54   11.31
   6   5  -6  188.19    6.03
  -6  -5   6  174.02    5.47
   6   5  -5 1045.48   24.55
  -6  -5   5 1041.94   23.62
   6   5  -4  395.58   11.16
  -6  -5   4  385.61    9.86
   6   5  -3 1642.71   35.70
  -6  -5   3 1606.19   34.37
   6   5  -2   18.78    1.93
  -6  -5   2   14.65    1.49
   6   5  -1 3075.88   65.53
  -6  -5   1 3062.60   62.04
   6   5   0  121.40    4.72
  -6  -5   0  125.49    4.20
   6   5   1 2007.27   42.77
  -6  -5  -1 1966.32   42.36
   6   5   2  573.28   14.84
  -6  -5  -2  544.38   14.69
   6   5   3 1059.39   25.03
  -6  -5  -3 1073.33   25.77
   6   5   4  335.51    9.52
  -6  -5  -4  329.49    9.78
   6   5   5  332.20    9.97
  -6  -5  -5  319.41    9.11
   6   5   6  477.70   14.69
  -6  -5  -6  475.24   13.54
   6   5   7  412.02   11.86
  -6  -5  -7  422.65   11.60
   6   5   8  463.53   15.14
  -6  -5  -8  471.64   14.95
   6   5   9    7.70    2.34
  -6  -5  -9   14.13    1.93
   6   5  10  135.68    7.07
  -6  -5 -10  134.26    6.58
   6   6 -15  297.02   10.60
  -6  -6  15  320.63   11.23
   6   6 -14  347.93   10.00
  -6  -6  14  354.63   11.19
   6   6 -13  421.05   12.79
  -6  -6  13  426.71   11.90
   6   6 -12   60.21    3.31
  -6  -6  12   62.93    3.38
   6   6 -11  687.87   17.89
  -6  -6  11  670.02   16.51
   6   6 -10   18.08    1.79
  -6  -6  10   19.45    1.75
   6   6  -9  517.05   12.87
  -6  -6   9  498.97   13.17
   6   6  -8  236.91    7.22
  -6  -6   8  243.46    8.63
   6   6  -7   98.30    3.61
  -6  -6   7   96.40    3.79
   6   6  -6   38.49    2.27
  -6  -6   6   41.80    2.57
   6   6  -5   13.76    1.64
  -6  -6   5   22.95    1.79
   6   6  -4  153.31    5.02
  -6  -6   4  147.02    4.87
   6   6  -3   58.84    2.75
  -6  -6   3   55.53    2.49
   6   6  -2  174.02    5.47
  -6  -6   2  163.91    5.10
   6   6  -1  728.41   19.23
  -6  -6   1  773.82   18.00
   6   6   0    7.18    1.23
  -6  -6   0    6.51    1.34
   6   6   1  596.64   14.32
  -6  -6  -1  586.86   15.43
   6   6   2  848.10   21.31
  -6  -6  -2  818.08   19.53
   6   6   3 1403.64   32.28
  -6  -6  -3 1375.33   33.88
   6   6   4 1021.11   24.06
  -6  -6  -4 1028.70   24.77
   6   6   5  157.55    5.69
  -6  -6  -5  153.75    5.76
   6   6   6 1815.47   50.69
  -6  -6  -6 1700.13   38.68
   6   6   7   15.25    2.19
  -6  -6  -7   16.92    2.16
   6   6   8  882.02   25.63
  -6  -6  -8  873.31   23.47
   6   6   9   15.47    2.38
  -6  -6  -9   11.90    2.31
   6   7 -14   10.12    1.97
  -6  -7  14   10.19    2.16
   6   7 -13  764.41   27.56
  -6  -7  13  753.96   27.49
   6   7 -12    0.89    1.38
  -6  -7  12    1.04    1.52
   6   7 -11  524.82   18.34
  -6  -7  11  567.74   18.71
   6   7 -10  170.01    5.95
  -6  -7  10  174.69    6.03
   6   7  -9 1215.78   29.20
  -6  -7   9 1166.83   27.97
   6   7  -8  165.69    5.47
  -6  -7   8  160.63    5.24
   6   7  -7  833.18   20.72
  -6  -7   7  805.88   20.31
   6   7  -6 1042.72   26.22
  -6  -7   6 1021.37   24.47
   6   7  -5 1081.48   25.70
  -6  -7   5 1017.54   36.93
   6   7  -4  447.57   19.41
  -6  -7   4  396.40   11.05
   6   7  -3    3.91    1.26
  -6  -7   3    2.05    1.15
   6   7  -2  405.73   11.42
  -6  -7   2  393.98   11.79
   6   7  -1    6.40    1.34
  -6  -7   1    8.03    1.45
   6   7   0  115.78    4.46
  -6  -7   0  105.77    4.61
   6   7   1  133.22    4.61
  -6  -7  -1  119.80    6.81
   6   7   2   25.89    1.97
  -6  -7  -2   25.48    2.16
   6   7   3    6.10    1.34
  -6  -7  -3    7.88    1.45
   6   7   4   10.82    2.01
  -6  -7  -4    6.21    1.71
   6   7   5  181.39   10.71
  -6  -7  -5  164.20    9.52
  -6  -7  -6  234.53   11.31
   6   7   7   27.75    3.42
  -6  -7  -7   19.97    2.38
   6   7   8  624.68   33.66
  -6  -7  -8  610.18   34.66
   6   8 -14   22.32    2.75
  -6  -8  14   20.94    3.09
   6   8 -13    2.27    1.64
  -6  -8  13    1.19    1.52
   6   8 -12   14.77    2.01
  -6  -8  12   13.91    2.27
   6   8 -11   71.97    4.87
  -6  -8  11   79.85    4.31
   6   8 -10  280.73   10.86
  -6  -8  10  281.06   10.90
   6   8  -9  102.54    5.88
  -6  -8   9   96.63    4.20
   6   8  -8  298.39   13.20
  -6  -8   8  301.78    8.89
   6   8  -7   19.97    1.93
  -6  -8   7   23.36    2.05
   6   8  -6  793.24   25.96
  -6  -8   6  771.22   19.41
   6   8  -5  361.14   13.95
  -6  -8   5  372.22    9.60
   6   8  -4  702.26   25.33
  -6  -8   4  749.39   28.71
  -6  -8   3   80.19    3.53
   6   8  -2 1026.58   40.69
  -6  -8   2 1091.56   27.93
   6   8  -1    7.18    1.41
  -6  -8   1    8.00    1.49
   6   8   0 1073.89   33.10
  -6  -8   0 1127.37   27.15
   6   8   1  154.61    7.48
  -6  -8  -1  161.56    5.88
   6   8   2  464.09   16.81
  -6  -8  -2  482.76   13.28
   6   8   3   70.07    4.61
  -6  -8  -3   72.90    5.24
   6   8   4  227.06   11.68
  -6  -8  -4  207.50   12.68
   6   8   5    7.96    2.12
  -6  -8  -5   10.82    1.71
   6   8   6    3.38    2.05
  -6  -8  -6    4.87    1.86
   6   9 -13  709.67   20.94
  -6  -9  13  734.18   21.83
   6   9 -12    5.80    1.67
  -6  -9  12    2.45    1.60
   6   9 -11  400.00   11.83
  -6  -9  11  389.78   11.31
   6   9 -10  114.63    4.98
  -6  -9  10   98.00    4.43
   6   9  -9  460.85   13.35
  -6  -9   9  496.15   14.32
   6   9  -8   46.79    3.16
  -6  -9   8   44.71    2.79
   6   9  -7   89.15    4.02
  -6  -9   7   80.34    3.61
   6   9  -6    9.41    1.60
  -6  -9   6    9.37    1.82
   6   9  -5  178.04    5.88
  -6  -9   5  164.13    5.21
   6   9  -4    4.20    1.45
  -6  -9   4    2.98    1.34
   6   9  -3   26.48    2.01
  -6  -9   3   27.22    3.42
   6   9  -2   12.42    1.71
  -6  -9   2   21.01    2.01
   6   9  -1  262.95    7.44
  -6  -9   1  257.82    7.85
   6   9   0  333.84    9.82
  -6  -9   0  330.19    9.37
   6   9   1   50.51    3.12
  -6  -9  -1   42.92    2.53
   6   9   2  225.87    7.51
  -6  -9  -2  234.24    8.11
   6   9   3  647.89   18.56
  -6  -9  -3  643.72   17.70
   6   9   4  340.57   11.72
  -6  -9  -4  356.53   11.01
   6   9   5  242.38   11.34
  -6  -9  -5  239.18   10.49
   6  10 -12  127.57    6.84
  -6 -10  12  125.86    6.73
   6  10 -11  488.41   13.31
  -6 -10  11  478.55   14.84
   6  10 -10  270.28    8.78
  -6 -10  10  279.50   10.34
   6  10  -9  463.23   14.28
  -6 -10   9  482.94   13.61
   6  10  -8  622.82   17.74
  -6 -10   8  640.93   18.22
   6  10  -7  193.81    7.33
  -6 -10   7  190.50    6.66
   6  10  -6  712.34   17.67
  -6 -10   6  727.00   18.74
   6  10  -5    1.38    1.26
  -6 -10   5    1.86    1.41
   6  10  -4 1192.87   29.05
  -6 -10   4 1174.83   28.04
   6  10  -3   61.03    4.98
  -6 -10   3   65.31    3.24
   6  10  -2  222.34   11.98
  -6 -10   2  205.08   11.53
   6  10  -1    4.13    1.67
  -6 -10   1    5.73    1.75
   6  10   0  646.10   17.52
  -6 -10   0  626.58   15.03
   6  10   1    8.85    1.75
  -6 -10  -1    8.11    1.79
   6  10   2   22.13    2.45
  -6 -10  -2   20.57    2.12
   6  10   3   17.29    2.27
  -6 -10  -3   20.79    2.31
   6  11 -10   46.01    3.20
  -6 -11  10   52.89    3.53
   6  11  -9   63.38    3.68
  -6 -11   9   63.04    3.76
   6  11  -8  450.55   14.17
  -6 -11   8  481.23   14.10
   6  11  -7   55.16    3.50
  -6 -11   7   64.31    3.57
   6  11  -6  680.14   19.15
  -6 -11   6  700.55   18.19
   6  11  -5   13.61    1.90
  -6 -11   5   17.22    1.97
   6  11  -4 1370.80   35.00
  -6 -11   4 1325.94   32.43
   6  11  -3  156.39    6.32
  -6 -11   3  160.89    6.32
   6  11  -2  893.84   33.36
  -6 -11   2  901.84   23.73
   6  11  -1  394.35   19.71
  -6 -11   1  421.50   20.23
   6  11   0  596.45   23.10
  -6 -11   0  590.73   23.58
   6  11   1  183.47    9.60
  -6 -11  -1  171.53    9.82
   6  12  -7    5.43    1.90
  -6 -12   7    3.31    1.82
   6  12  -6   57.95    4.02
  -6 -12   6   59.32    3.79
   6  12  -5    0.30    1.82
  -6 -12   5   -1.15    1.79
   6  12  -4    8.26    2.08
  -6 -12   4    8.81    2.12
   6  12  -3   34.44    3.20
  -6 -12   3   36.97    3.46
   7 -14  -1  152.38    8.89
  -7  14   1  150.78    8.85
   7 -14   0   18.78    2.19
  -7  14   0   21.39    2.08
   7 -14   1  217.39    9.74
  -7  14  -1  212.37    8.96
   7 -14   2    1.67    1.15
  -7  14  -2   -0.33    0.97
   7 -14   3  206.53    8.48
  -7  14  -3  198.83    8.70
   7 -14   4   34.92    2.12
  -7  14  -4   31.13    1.90
   7 -14   5   51.29    2.64
  -7  14  -5   38.27    3.27
   7 -13  -3    0.60    2.01
  -7  13   3    1.71    2.08
   7 -13  -2   26.26    2.79
  -7  13   2   29.46    2.34
   7 -13  -1  124.30    6.43
  -7  13   1  126.86    5.76
   7 -13   0    3.01    1.56
  -7  13   0    1.15    1.19
   7 -13   1   64.57    4.43
  -7  13  -1   59.36    3.46
   7 -13   2   18.74    1.90
  -7  13  -2   17.37    1.82
   7 -13   3  175.92    6.95
  -7  13  -3  189.16    7.14
   7 -13   4    2.01    0.82
  -7  13  -4    2.45    0.97
   7 -13   5   68.02    3.68
  -7  13  -5   71.19    3.20
   7 -12  -5  392.01   14.80
  -7  12   5  414.21   15.73
   7 -12  -4  111.35    6.32
  -7  12   4  122.66    5.91
   7 -12  -3  171.79    7.48
  -7  12   3  151.15    6.55
   7 -12  -2  400.04   14.50
  -7  12   2  406.73   14.50
   7 -12  -1    1.56    1.75
  -7  12   1    0.41    1.23
   7 -12   0  297.95   11.57
  -7  12   0  291.25   10.75
   7 -12   1   31.50    2.31
  -7  12  -1   32.06    1.86
   7 -12   2   43.63    3.20
  -7  12  -2   43.78    2.72
   7 -12   3   52.18    2.90
  -7  12  -3   53.89    2.68
   7 -12   4    0.37    0.86
  -7  12  -4    0.89    0.71
   7 -12   5   44.67    2.23
  -7  12  -5   37.42    1.97
   7 -12   6   10.90    0.78
   7 -12  11    0.33    0.82
  -7  12 -11    2.79    0.89
   7 -11  -7   78.92    5.47
  -7  11   7   82.83    4.65
   7 -11  -6  201.25    6.47
  -7  11   6  212.55    6.84
   7 -11  -5  102.02    3.46
  -7  11   5  100.75    3.46
   7 -11  -4  127.90    4.46
  -7  11   4  156.21    5.28
   7 -11  -3   41.69    3.16
  -7  11   3   41.92    3.12
   7 -11  -2  611.96   20.75
  -7  11   2  645.17   21.65
   7 -11  -1  129.95    5.21
  -7  11   1  135.38    5.69
   7 -11   0  657.89   20.75
  -7  11   0  687.95   31.09
   7 -11   1    1.52    1.15
  -7  11  -1    1.60    0.86
   7 -11   2  634.39   19.75
  -7  11  -2  610.47   20.53
   7 -11   3   31.58    2.08
  -7  11  -3   23.80    1.67
   7 -11   4  235.58    9.37
  -7  11  -4  229.07    8.48
   7 -11   5  233.16    8.44
  -7  11  -5  232.38    8.89
   7 -11   6   42.70    2.12
  -7  11  -6   42.92    1.97
  -7  11  -8    7.92    0.74
   7 -11   9   23.39    1.64
  -7  11  -9   25.89    1.82
   7 -11  10    2.49    0.97
  -7  11 -10    1.79    1.19
   7 -11  11   15.32    1.79
  -7  11 -11   18.41    1.86
   7 -10  -8   16.33    1.75
  -7  10   8   23.02    2.08
   7 -10  -7   -0.04    1.19
  -7  10   7    1.41    1.34
   7 -10  -6    7.40    1.08
  -7  10   6   10.08    1.41
   7 -10  -5    2.79    1.00
  -7  10   5    2.34    0.89
   7 -10  -4  120.61    4.28
  -7  10   4  115.82    4.20
   7 -10  -3    2.38    0.67
  -7  10   3    2.12    0.82
   7 -10  -2  105.51    3.42
  -7  10   2  106.82    3.46
   7 -10  -1   41.47    2.86
  -7  10   1   21.68    1.00
   7 -10   0  163.20    6.69
  -7  10   0  179.12    7.29
   7 -10   1    8.55    1.60
  -7  10  -1    8.26    1.19
   7 -10   2  191.80    7.74
  -7  10  -2  232.38    8.33
   7 -10   3  125.34    5.54
  -7  10  -3  152.67    6.17
   7 -10   4  308.70   11.60
  -7  10  -4  301.26   10.93
   7 -10   5  139.36    5.69
  -7  10  -5  121.06    3.64
   7 -10   6  191.76    5.39
  -7  10  -6  180.61    5.10
   7 -10   7  215.08    5.80
  -7  10  -7  274.63   10.64
   7 -10   8   31.09    2.31
  -7  10  -8   29.01    2.19
   7 -10   9  208.80    7.96
  -7  10  -9  212.41    8.70
   7 -10  10   15.99    2.01
  -7  10 -10   17.22    1.79
   7 -10  11  101.87    5.99
  -7  10 -11  109.57    5.84
   7 -10  12    6.10    2.19
  -7  10 -12    2.98    1.67
   7  -9  -9   55.19    3.12
  -7   9   9   58.39    3.20
   7  -9  -8   97.78    3.91
  -7   9   8  107.11    3.91
   7  -9  -7  153.64    5.43
  -7   9   7  135.38    4.31
   7  -9  -6  203.07    5.65
  -7   9   6  177.56    5.54
   7  -9  -5   77.14    3.12
  -7   9   5   82.42    3.01
   7  -9  -4  291.62    8.52
  -7   9   4  311.04    8.18
   7  -9  -3   12.46    1.00
  -7   9   3   11.98    1.23
   7  -9  -2   89.19    2.98
  -7   9   2  104.06    3.27
   7  -9  -1    9.04    0.89
  -7   9   1   10.49    0.89
   7  -9   0    0.67    0.63
  -7   9   0    1.23    0.63
   7  -9   1   14.73    0.97
  -7   9  -1   15.06    1.00
   7  -9   2    1.56    0.52
  -7   9  -2    1.82    0.56
   7  -9   3  125.30    3.64
  -7   9  -3  127.64    3.83
   7  -9   4    2.53    0.52
  -7   9  -4    3.20    0.63
   7  -9   5   22.54    1.15
  -7   9  -5   18.56    1.00
   7  -9   6    5.36    0.63
  -7   9  -6    4.54    0.60
   7  -9   7   28.60    1.30
  -7   9  -7   30.13    1.26
   7  -9   8   32.06    2.31
  -7   9  -8   32.13    2.34
   7  -9   9  115.26    6.32
  -7   9  -9  120.43    6.14
   7  -9  10    3.53    1.45
  -7   9 -10    9.00    1.82
   7  -9  11  284.37   12.39
  -7   9 -11  347.12   15.21
   7  -9  12   10.82    2.31
  -7   9 -12    9.19    1.82
   7  -8 -10   27.30    2.68
  -7   8  10   29.94    2.68
   7  -8  -9    4.54    1.49
  -7   8   9    5.62    1.34
   7  -8  -8  218.28    6.21
  -7   8   8  202.62    6.10
   7  -8  -7   48.05    2.31
  -7   8   7   45.97    2.34
   7  -8  -6  120.76    3.91
  -7   8   6  123.11    4.09
   7  -8  -5    5.02    1.19
  -7   8   5    6.43    1.04
   7  -8  -4  513.44   12.31
  -7   8   4  486.62   11.86
   7  -8  -3   48.76    2.19
  -7   8   3   52.74    2.19
   7  -8  -2  448.58   11.68
  -7   8   2  459.10   10.45
   7  -8  -1  143.90    4.20
  -7   8   1  133.22    4.46
   7  -8   0  880.68   19.49
  -7   8   0  881.87   19.79
   7  -8   1  264.70    6.95
  -7   8  -1  276.56    7.36
   7  -8   2  138.58    4.46
  -7   8  -2  149.96    4.43
   7  -8   3  252.91    6.81
  -7   8  -3  257.41    6.88
   7  -8   4  131.29    3.79
  -7   8  -4  131.40    3.98
   7  -8   5   65.05    2.05
  -7   8  -5   62.82    2.27
   7  -8   6   17.82    0.97
  -7   8  -6   18.97    1.08
   7  -8   7  122.40    3.57
  -7   8  -7  116.34    3.53
   7  -8   8   64.90    2.38
  -7   8  -8   67.62    2.45
   7  -8   9    0.71    0.30
  -7   8  -9    0.11    1.64
   7  -8  10    3.16    1.82
  -7   8 -10    1.08    1.67
   7  -8  11   28.23    2.98
  -7   8 -11   28.90    2.57
   7  -8  12    4.76    2.68
  -7   8 -12    5.02    2.27
   7  -7 -10  308.81    9.41
  -7   7  10  303.23    9.26
   7  -7  -9   68.14    3.05
  -7   7   9   70.93    3.01
   7  -7  -8  100.75    3.64
  -7   7   8   88.00    3.31
   7  -7  -7   82.38    3.24
  -7   7   7   80.19    3.24
   7  -7  -6    1.93    1.04
  -7   7   6    1.97    1.04
   7  -7  -5   97.67    3.27
  -7   7   5  106.30    3.61
   7  -7  -4   74.83    2.83
  -7   7   4   78.66    2.98
   7  -7  -3    6.77    0.86
  -7   7   3    9.97    1.08
   7  -7  -2  185.59    5.28
  -7   7   2  176.63    5.88
   7  -7  -1   39.83    1.90
  -7   7   1   40.99    1.82
   7  -7   0  152.86    4.76
  -7   7   0  160.22    4.98
   7  -7   1   14.28    1.04
  -7   7  -1   11.86    1.04
   7  -7   2  442.22   10.71
  -7   7  -2  474.69   11.31
   7  -7   3  474.98   11.68
  -7   7  -3  496.48   11.57
   7  -7   4  134.45    4.28
  -7   7  -4  144.72    4.50
   7  -7   5  711.64   16.59
  -7   7  -5  733.54   16.96
   7  -7   6    1.15    0.67
  -7   7  -6    1.71    0.63
   7  -7   7  460.52   11.23
  -7   7  -7  472.45   11.68
   7  -7   8   16.89    1.08
  -7   7  -8   15.51    1.08
   7  -7   9  187.78    5.43
  -7   7  -9  183.80    5.32
   7  -7  10   15.29    0.93
  -7   7 -10   11.79    0.78
   7  -7  11   32.65    1.30
  -7   7 -11   92.35    5.84
   7  -7  12    8.70    2.34
  -7   7 -12   19.67    3.16
   7  -7  13  107.71    9.04
  -7   7 -13  117.56    9.78
   7  -6 -11    1.75    1.52
  -7   6  11   -0.07    1.41
   7  -6 -10  426.97   12.61
  -7   6  10  409.23   11.01
   7  -6  -9  231.00    7.74
  -7   6   9  247.37    7.33
   7  -6  -8  862.34   20.72
  -7   6   8  834.60   19.60
   7  -6  -7  327.63    8.63
  -7   6   7  340.76    9.15
   7  -6  -6  280.13    7.66
  -7   6   6  293.89    8.15
   7  -6  -5  996.90   22.72
  -7   6   5  949.30   21.42
   7  -6  -4   54.41    2.31
  -7   6   4   59.99    2.27
   7  -6  -3  771.26   18.30
  -7   6   3  740.83   17.74
   7  -6  -2  205.30    5.95
  -7   6   2  207.31    6.32
   7  -6  -1  181.98    5.58
  -7   6   1  185.22    5.21
   7  -6   0   17.59    1.26
  -7   6   0   17.82    1.23
   7  -6   1    5.69    0.89
  -7   6  -1    7.88    1.00
   7  -6   2  123.66    3.64
  -7   6  -2  123.29    3.79
   7  -6   3    9.26    0.93
  -7   6  -3    9.19    1.12
   7  -6   4  108.75    3.72
  -7   6  -4  105.40    3.53
   7  -6   5  277.94    7.59
  -7   6  -5  278.38    7.51
   7  -6   6   78.33    2.86
  -7   6  -6   78.22    2.72
   7  -6   7  330.68    9.11
  -7   6  -7  348.98    8.78
   7  -6   8   15.58    1.15
  -7   6  -8   15.21    1.12
   7  -6   9  448.39   11.12
  -7   6  -9  471.82   11.53
   7  -6  10   53.00    2.16
  -7   6 -10   57.31    2.38
   7  -6  11   85.47    3.27
  -7   6 -11   89.75    3.09
   7  -6  12  159.07    4.98
  -7   6 -12  164.87    5.39
   7  -6  13   26.70    1.38
  -7   6 -13   22.50    1.56
   7  -5 -12  102.32    4.43
  -7   5  12   96.81    4.65
   7  -5 -11  266.00    9.48
  -7   5  11  255.21    7.88
   7  -5 -10  215.60    7.25
  -7   5  10  211.92    6.84
   7  -5  -9  348.90    9.86
  -7   5   9  340.76    9.52
   7  -5  -8  140.85    4.69
  -7   5   8  132.66    4.76
   7  -5  -7  901.36   21.39
  -7   5   7  873.09   19.82
   7  -5  -6  108.08    3.83
  -7   5   6  107.86    3.76
   7  -5  -5 1116.92   24.96
  -7   5   5 1067.46   21.98
   7  -5  -4   27.00    1.71
  -7   5   4   23.77    1.79
   7  -5  -3 1630.84   34.44
  -7   5   3 1647.47   35.26
   7  -5  -2    5.91    0.89
  -7   5   2    6.25    0.97
   7  -5  -1 1550.88   33.36
  -7   5   1 1568.96   32.17
   7  -5   0  396.06   11.08
  -7   5   0  397.21   10.08
   7  -5   1  998.76   23.28
  -7   5  -1 1006.80   22.58
   7  -5   2  413.09    9.78
  -7   5  -2  428.79   10.64
   7  -5   3   21.94    1.38
  -7   5  -3   22.76    1.34
   7  -5   4  617.80   15.10
  -7   5  -4  607.02   14.43
   7  -5   5   45.45    1.82
  -7   5  -5   47.35    2.01
   7  -5   6  120.50    4.09
  -7   5  -6  125.52    4.09
   7  -5   7    4.54    0.78
  -7   5  -7    4.24    0.78
   7  -5   8  208.20    5.95
  -7   5  -8  241.71    6.99
   7  -5   9    2.42    0.97
  -7   5  -9    1.12    0.71
   7  -5  10    0.86    0.71
  -7   5 -10    1.23    0.93
   7  -5  11  275.89    8.44
  -7   5 -11  223.30    6.58
   7  -5  12   40.20    2.01
  -7   5 -12   39.13    1.90
   7  -4 -12   69.59    3.61
  -7   4  12   66.98    3.35
   7  -4 -11    9.37    1.71
  -7   4  11    4.31    1.56
   7  -4 -10    0.41    1.34
  -7   4  10    1.19    1.45
   7  -4  -9   34.81    2.34
  -7   4   9   33.55    2.12
   7  -4  -8   11.12    1.60
  -7   4   8   10.49    1.30
   7  -4  -7  138.99    4.39
  -7   4   7  159.00    4.98
   7  -4  -6   20.90    1.56
  -7   4   6   20.90    1.64
   7  -4  -5  269.94    7.70
  -7   4   5  286.75    8.07
   7  -4  -4  210.58    6.40
  -7   4   4  215.75    6.55
   7  -4  -3  209.80    6.14
  -7   4   3  212.74    5.99
   7  -4  -2   94.32    3.46
  -7   4   2   84.80    2.86
   7  -4  -1  860.63   20.38
  -7   4   1  886.18   20.68
   7  -4   0  137.05    4.61
  -7   4   0  145.76    4.61
   7  -4   1  600.47   14.13
  -7   4  -1  594.41   14.47
   7  -4   2  571.31   13.46
  -7   4  -2  574.10   14.21
   7  -4   3  255.99    7.29
  -7   4  -3  262.06    7.44
   7  -4   4 1390.55   31.50
  -7   4  -4 1353.61   30.09
   7  -4   5   59.95    2.45
  -7   4  -5   65.79    2.53
   7  -4   6  669.13   15.73
  -7   4  -6  682.59   18.34
   7  -4   7   40.17    2.05
  -7   4  -7   42.25    2.01
   7  -4   8  358.42    9.97
  -7   4  -8  345.59    9.19
   7  -4   9    5.21    1.04
  -7   4  -9    5.10    1.12
   7  -4  10  157.29    5.13
  -7   4 -10  164.46    5.54
   7  -4  11   83.42    3.50
  -7   4 -11   84.09    3.42
   7  -4  12   18.04    1.67
  -7   4 -12   21.50    1.56
   7  -3 -13   65.98    4.35
  -7   3  13   71.56    4.50
   7  -3 -12   97.00    4.35
  -7   3  12   93.80    4.76
   7  -3 -11  287.79    8.93
  -7   3  11  291.92    8.55
   7  -3 -10  268.01    8.55
  -7   3  10  263.32    7.10
   7  -3  -9  430.65   10.75
  -7   3   9  457.28   11.16
   7  -3  -8   19.97    1.75
  -7   3   8   20.64    1.56
   7  -3  -7  823.55   19.53
  -7   3   7  830.36   20.01
   7  -3  -6    9.56    1.26
  -7   3   6    9.04    1.34
   7  -3  -5  148.51    4.76
  -7   3   5  147.65    4.76
   7  -3  -4    3.20    0.93
  -7   3   4    1.97    0.82
   7  -3  -3  121.21    4.20
  -7   3   3  111.43    3.46
   7  -3  -2   70.59    2.72
  -7   3   2   83.57    3.50
   7  -3  -1   64.45    2.53
  -7   3   1   69.29    2.94
   7  -3   0   16.18    1.23
  -7   3   0   18.52    1.38
   7  -3   1  271.76    7.33
  -7   3  -1  260.09    7.81
   7  -3   2  292.81    7.85
  -7   3  -2  300.66    8.44
   7  -3   3    1.12    0.78
  -7   3  -3    0.63    0.82
   7  -3   4   53.22    2.34
  -7   3  -4   49.17    2.42
   7  -3   5    1.04    0.82
  -7   3  -5    0.60    0.82
   7  -3   6  821.91   20.16
  -7   3  -6  771.70   18.56
   7  -3   7    3.01    1.19
  -7   3  -7    1.12    0.93
   7  -3   8  566.92   14.02
  -7   3  -8  584.44   14.69
   7  -3   9  271.35    7.66
  -7   3  -9  257.30    7.92
   7  -3  10  223.67    7.59
  -7   3 -10  254.10    7.44
   7  -3  11   79.63    3.09
  -7   3 -11   84.28    3.27
   7  -3  12   28.41    1.90
  -7   3 -12   25.92    1.71
   7  -2 -13    1.19    1.64
  -7   2  13   -0.19    1.34
   7  -2 -12   39.65    2.60
  -7   2  12   43.92    2.31
   7  -2 -11   73.49    3.20
  -7   2  11   83.20    3.12
   7  -2 -10   61.93    3.05
  -7   2  10   57.61    2.60
   7  -2  -9  244.20    7.18
  -7   2   9  248.30    6.88
   7  -2  -8   34.92    2.27
  -7   2   8   32.77    2.23
   7  -2  -7  355.86   10.19
  -7   2   7  332.46    8.85
   7  -2  -6   17.82    1.60
  -7   2   6   14.47    1.52
   7  -2  -5 1194.99   28.60
  -7   2   5 1185.02   27.82
   7  -2  -4  188.86    5.54
  -7   2   4  191.28    5.84
   7  -2  -3  595.19   15.17
  -7   2   3  595.04   14.88
   7  -2  -2  764.00   18.34
  -7   2   2  736.63   17.96
   7  -2  -1  287.38    7.85
  -7   2   1  290.36    7.25
   7  -2   0  544.38   13.91
  -7   2   0  549.22   14.28
   7  -2   1   62.59    2.68
  -7   2  -1   60.51    2.53
   7  -2   2  269.87    7.51
  -7   2  -2  244.65    6.99
   7  -2   3  154.35    5.39
  -7   2  -3  155.05    5.10
   7  -2   4  138.47    4.43
  -7   2  -4  134.49    4.31
   7  -2   5   40.54    2.16
  -7   2  -5   37.49    1.93
   7  -2   6  160.22    5.50
  -7   2  -6  169.08    5.24
   7  -2   7    6.81    1.12
  -7   2  -7    7.77    1.08
   7  -2   8    1.71    0.93
  -7   2  -8    1.79    1.08
   7  -2   9    1.30    1.52
  -7   2  -9    1.45    0.97
   7  -2  10    9.89    1.38
  -7   2 -10    8.07    1.30
   7  -2  11   49.99    2.79
  -7   2 -11   45.08    2.38
   7  -2  12   28.01    2.08
  -7   2 -12   21.01    1.90
   7  -1 -13  562.20   21.31
  -7   1  13  529.36   23.54
   7  -1 -12  113.03    4.39
  -7   1  12  105.66    7.33
   7  -1 -11  191.95    6.36
  -7   1  11  194.63    6.10
   7  -1 -10   25.18    2.01
  -7   1  10   25.48    2.12
   7  -1  -9    5.39    1.30
  -7   1   9    5.99    1.52
   7  -1  -8  138.95    4.95
  -7   1   8  150.85    5.06
   7  -1  -7    6.92    1.19
  -7   1   7    7.10    1.19
   7  -1  -6    3.68    1.15
  -7   1   6    4.69    1.38
   7  -1  -5  211.07    6.47
  -7   1   5  211.59    6.29
   7  -1  -4   44.56    2.31
  -7   1   4   40.91    2.12
   7  -1  -3  122.62    4.24
  -7   1   3  118.09    4.02
   7  -1  -2  328.07    8.85
  -7   1   2  288.39    7.96
   7  -1  -1  410.86   10.04
  -7   1   1  404.43   10.23
   7  -1   0  753.48   17.74
  -7   1   0  720.64   18.22
   7  -1   1  138.06    4.35
  -7   1  -1  138.47    4.43
   7  -1   2 1409.96   32.28
  -7   1  -2 1481.41   33.14
   7  -1   3    3.38    1.08
  -7   1  -3    4.54    1.41
   7  -1   4  785.46   19.30
  -7   1  -4  766.64   19.34
   7  -1   5  110.72    4.09
  -7   1  -5  106.41    3.87
   7  -1   6  521.77   14.62
  -7   1  -6  535.12   13.76
   7  -1   7   14.69    1.64
  -7   1  -7   20.53    1.75
   7  -1   8  260.72    7.44
  -7   1  -8  254.95    8.03
   7  -1   9   48.72    2.64
  -7   1  -9   45.52    2.60
   7  -1  10  175.47    6.47
  -7   1 -10  183.58    6.84
   7  -1  11  157.58    5.84
  -7   1 -11  141.78    4.95
   7   0 -13  672.03   27.86
  -7   0  13  741.69   32.84
   7   0 -12  225.50   10.41
  -7   0  12  206.05    9.04
   7   0 -11  598.83   14.95
  -7   0  11  612.85   23.69
   7   0 -10 1081.92   25.14
  -7   0  10 1120.08   28.41
   7   0  -9  763.45   19.23
  -7   0   9  766.38   18.52
   7   0  -8 1327.47   29.83
  -7   0   8 1312.40   30.98
   7   0  -7    1.34    0.97
  -7   0   7    2.01    1.00
   7   0  -6 1394.97   30.94
  -7   0   6 1338.51   29.53
   7   0  -5    1.45    1.04
  -7   0   5    4.61    1.08
   7   0  -4  311.56    8.74
  -7   0   4  292.37    7.77
   7   0  -3   66.87    3.01
  -7   0   3   65.61    2.72
   7   0  -2  176.33    5.62
  -7   0   2  173.50    5.21
   7   0  -1    4.02    0.97
  -7   0   1    1.82    1.00
   7   0   0    1.41    0.97
  -7   0   0    1.90    0.97
   7   0   1  433.10   11.72
  -7   0  -1  444.04   12.50
   7   0   2   98.63    3.64
  -7   0  -2   96.18    3.53
   7   0   3    3.09    1.00
  -7   0  -3    5.76    1.08
   7   0   4  795.17   19.30
  -7   0  -4  793.68   19.75
   7   0   5    4.13    1.64
  -7   0  -5    3.42    1.04
   7   0   6  224.46    6.66
  -7   0  -6  234.39    6.99
   7   0   7  512.99   14.91
  -7   0  -7  479.67   13.58
   7   0   8  324.50   10.08
  -7   0  -8  284.56    9.22
   7   0   9  282.36    8.22
  -7   0  -9  300.40    8.48
   7   0  10    7.22    1.67
  -7   0 -10    7.77    1.67
   7   0  11  397.36   12.61
  -7   0 -11  374.82   12.01
   7   1 -13  101.65    4.43
  -7  -1  13   97.74    4.05
   7   1 -12  344.51   16.40
  -7  -1  12  323.13   19.53
   7   1 -11  101.46    5.73
  -7  -1  11   97.78    6.14
   7   1 -10  739.12   18.71
  -7  -1  10  722.46   18.00
   7   1  -9   11.94    1.60
  -7  -1   9    9.78    1.64
   7   1  -8 1406.24   32.65
  -7  -1   8 1470.21   31.84
   7   1  -7   50.54    2.60
  -7  -1   7   50.40    2.64
   7   1  -6 2014.04   45.26
  -7  -1   6 2054.73   44.82
   7   1  -5  121.02    4.24
  -7  -1   5  114.96    4.05
   7   1  -4 1896.17   41.66
  -7  -1   4 1826.66   38.83
   7   1  -3  903.55   21.09
  -7  -1   3  957.85   21.46
   7   1  -2  866.73   20.27
  -7  -1   2  846.42   20.49
   7   1  -1  957.74   23.10
  -7  -1   1  968.93   22.43
   7   1   0  442.33   11.57
  -7  -1   0  417.86   11.38
   7   1   1  480.04   12.61
  -7  -1  -1  483.17   12.12
   7   1   2    4.39    1.30
  -7  -1  -2    3.42    1.15
   7   1   3  606.94   15.66
  -7  -1  -3  591.77   15.47
   7   1   4    9.41    1.34
  -7  -1  -4   10.38    1.34
   7   1   5  264.88    8.37
  -7  -1  -5  278.46    8.18
   7   1   6  104.47    4.13
  -7  -1  -6   94.32    3.72
   7   1   7   71.52    3.42
  -7  -1  -7   69.07    3.24
   7   1   8  193.03    6.77
  -7  -1  -8  186.89    6.06
   7   1   9   83.09    3.35
  -7  -1  -9   99.82    3.94
   7   1  10   77.21    3.57
  -7  -1 -10   77.29    3.53
   7   2 -13   35.89    3.01
  -7  -2  13   31.84    3.12
   7   2 -12   -0.07    1.52
  -7  -2  12   -1.08    1.60
   7   2 -11    4.50    1.45
  -7  -2  11    3.35    1.45
   7   2 -10   64.68    4.65
  -7  -2  10   65.05    3.35
   7   2  -9  236.84    7.44
  -7  -2   9  234.76    6.84
   7   2  -8  288.43    8.70
  -7  -2   8  277.57    8.59
   7   2  -7   17.78    1.93
  -7  -2   7   24.10    2.08
   7   2  -6  175.25    5.69
  -7  -2   6  168.85    5.36
   7   2  -5  487.07   12.46
  -7  -2   5  479.59   11.83
   7   2  -4  704.05   17.55
  -7  -2   4  703.68   16.55
   7   2  -3  203.44    6.55
  -7  -2   3  198.79    6.10
   7   2  -2  725.03   19.27
  -7  -2   2  689.25   17.67
   7   2  -1 1615.52   35.82
  -7  -2   1 1540.47   35.07
   7   2   0  399.00   10.60
  -7  -2   0  411.72   10.90
   7   2   1 1435.18   31.91
  -7  -2  -1 1486.43   32.47
   7   2   2   28.04    1.97
  -7  -2  -2   21.87    1.67
   7   2   3 1692.10   36.67
  -7  -2  -3 1707.35   38.12
   7   2   4    2.42    1.23
  -7  -2  -4    3.68    1.26
   7   2   5  544.68   14.88
  -7  -2  -5  549.78   14.17
   7   2   6  192.66    6.17
  -7  -2  -6  212.07    6.81
   7   2   7  710.89   20.01
  -7  -2  -7  719.75   19.45
   7   2   8   19.19    2.12
  -7  -2  -8   15.51    1.71
   7   2   9  109.83    4.76
  -7  -2  -9  105.29    4.46
   7   2  10  133.45    7.62
  -7  -2 -10  133.74    7.33
   7   3 -13   39.83    2.57
  -7  -3  13   38.83    2.79
   7   3 -12  638.70   16.36
  -7  -3  12  628.70   16.89
   7   3 -11   11.27    1.79
  -7  -3  11   21.46    2.23
   7   3 -10  272.36   12.46
  -7  -3  10  268.04   12.12
   7   3  -9   51.29    4.05
  -7  -3   9   51.40    2.57
   7   3  -8  386.02   11.38
  -7  -3   8  379.77   10.67
   7   3  -7   30.42    2.16
  -7  -3   7   28.38    1.93
   7   3  -6   29.46    2.12
  -7  -3   6   35.30    2.27
   7   3  -5    1.97    1.30
  -7  -3   5    3.87    1.26
   7   3  -4  285.53    8.44
  -7  -3   4  293.30    7.92
   7   3  -3   83.24    3.76
  -7  -3   3   81.75    3.68
   7   3  -2    9.00    1.64
  -7  -3   2    8.41    1.45
   7   3  -1    1.71    1.15
  -7  -3   1    2.94    1.26
   7   3   0  125.78    4.57
  -7  -3   0  125.64    4.28
   7   3   1  247.51    7.33
  -7  -3  -1  247.96    7.29
   7   3   2    2.45    1.30
  -7  -3  -2    2.05    1.04
   7   3   3  639.60   16.51
  -7  -3  -3  639.78   17.29
   7   3   4  239.74    7.59
  -7  -3  -4  274.11    8.22
   7   3   5  829.28   21.57
  -7  -3  -5  840.99   20.42
   7   3   6  199.13    6.29
  -7  -3  -6  225.72    6.81
   7   3   7  185.11    6.17
  -7  -3  -7  190.42    7.18
   7   3   8  385.91   11.53
  -7  -3  -8  379.14   11.94
   7   3   9   33.81    2.90
  -7  -3  -9   33.73    2.72
   7   4 -13   39.57    2.90
  -7  -4  13   36.78    2.49
   7   4 -12   84.24    4.05
  -7  -4  12   89.75    4.28
   7   4 -11   15.51    1.90
  -7  -4  11   18.89    1.93
   7   4 -10  283.70   13.54
  -7  -4  10  287.65    8.59
   7   4  -9   81.90    3.72
  -7  -4   9   82.23    5.95
   7   4  -8  476.10   18.26
  -7  -4   8  457.32   11.31
   7   4  -7  389.14   10.86
  -7  -4   7  386.13   11.05
   7   4  -6  524.89   14.39
  -7  -4   6  497.86   14.21
   7   4  -5  656.33   16.51
  -7  -4   5  627.81   15.96
   7   4  -4  186.93    5.84
  -7  -4   4  184.96    5.99
   7   4  -3  397.06   11.19
  -7  -4   3  399.41   10.30
   7   4  -2    6.88    1.45
  -7  -4   2    6.88    1.38
   7   4  -1  294.30    7.96
  -7  -4   1  285.30    7.70
   7   4   0  145.65    5.39
  -7  -4   0  134.67    4.54
   7   4   1  400.90   11.49
  -7  -4  -1  399.78   10.67
   7   4   2   14.69    1.64
  -7  -4  -2   18.00    1.71
   7   4   3  118.79    4.54
  -7  -4  -3  123.55    5.36
   7   4   4    1.08    1.49
  -7  -4  -4    0.86    1.15
   7   4   5   38.57    2.68
  -7  -4  -5   40.24    2.83
   7   4   6    1.75    1.38
  -7  -4  -6    1.30    1.41
   7   4   7   10.64    1.71
  -7  -4  -7   14.65    2.12
   7   4   8   83.05    4.28
  -7  -4  -8   83.68    4.46
   7   5 -13   77.62    5.95
  -7  -5  13   84.61    5.91
   7   5 -12  111.47    5.06
  -7  -5  12  113.59    4.80
[truncated: 34,185 more chars]
