# Supplementary material for: Bis{μ-1,3-bis­[dimeth­yl(pyridin-3-yl)sil­yl]propane-κ2N:N′}bis­[di­iodido­zinc(II)] from synchrotron data
Source: IUCrdata. 2026 Feb 24;11(Pt 2):x260183. doi: 10.1107/S2414314626001835 (PMC12961674; doi:10.1107/S2414314626001835)
Supplement: Supplementary file 2 [file x-11-x260183-Isup2.hkl]

data_I                                                                          
_shelx_title ' JY3_a.res in P-1'                                                
_shelx_refln_list_code          4                                               
_shelx_F_calc_maximum      235.99                                               
_exptl_crystal_F_000       612.00                                               
_reflns_d_resolution_high  0.7098                                               
                                                                                
loop_                                                                           
 _space_group_symop_operation_xyz                                               
 'x, y, z'                                                                      
 '-x, -y, -z'                                                                   
                                                                                
_cell_length_a     6.6360                                                       
_cell_length_b    13.5310                                                       
_cell_length_c    14.4160                                                       
_cell_angle_alpha 107.030                                                       
_cell_angle_beta   91.522                                                       
_cell_angle_gamma 100.289                                                       
                                                                                
_shelx_F_squared_multiplier     1.000                                           
                                                                                
loop_                                                                           
 _refln_index_h                                                                 
 _refln_index_k                                                                 
 _refln_index_l                                                                 
 _refln_F_squared_calc                                                          
 _refln_F_squared_meas                                                          
 _refln_F_squared_sigma                                                         
 _refln_observed_status                                                         
   1   0   0      16521.01      15431.24      1040.56 o                         
   2   0   0       8224.36       7800.75       114.90 o                         
   3   0   0       9182.52       9334.93       152.22 o                         
   4   0   0       9920.06       9354.74       136.65 o                         
   5   0   0       4679.63       4340.01        67.41 o                         
   6   0   0       2064.89       2102.08        41.71 o                         
   7   0   0          0.20          5.85         2.42 o                         
   8   0   0        492.21        541.44        15.36 o                         
   9   0   0        266.42        247.16         8.84 o                         
  -9   1   0        740.44        677.36        26.76 o                         
  -8   1   0        629.26        670.69        17.25 o                         
  -7   1   0       2513.53       2670.32        59.42 o                         
  -6   1   0       8866.86       9402.58       197.98 o                         
  -5   1   0      15630.24      17241.14       242.52 o                         
  -4   1   0      12251.68      12105.42       175.49 o                         
  -3   1   0      15869.90      15715.77       483.40 o                         
  -2   1   0      24865.85      24104.53       448.07 o                         
  -1   1   0        134.66         97.78         2.17 o                         
   0   1   0      23504.16      23392.00      1953.78 o                         
   1   1   0      16854.40      15759.66      2374.35 o                         
   2   1   0         13.01         15.01         3.34 o                         
   3   1   0       9867.86       9793.58       215.87 o                         
   4   1   0        799.59        615.20        12.88 o                         
   5   1   0       1135.33       1118.30        20.98 o                         
   6   1   0        188.30        200.65         8.28 o                         
   7   1   0       1511.57       1541.94        43.85 o                         
   8   1   0       1804.28       1901.87        50.96 o                         
   9   1   0       1975.34       1598.49        44.22 o                         
  -9   2   0       1299.37       1276.61        25.97 o                         
  -8   2   0       1171.38       1250.60        34.20 o                         
  -7   2   0       1840.01       1966.42        35.84 o                         
  -6   2   0       3307.05       3351.32        53.64 o                         
  -5   2   0      10226.23      10298.87       151.56 o                         
  -4   2   0       2193.14       2100.24        35.42 o                         
  -3   2   0        397.73        324.37        10.01 o                         
  -2   2   0       5951.40       5276.21        97.07 o                         
  -1   2   0         52.39         52.64         1.30 o                         
   0   2   0         37.31         37.46         2.23 o                         
   1   2   0       8671.84       8325.06       188.69 o                         
   2   2   0       2678.84       2142.89        48.34 o                         
   3   2   0      19000.49      20708.85       296.57 o                         
   4   2   0       6759.44       6277.50        95.50 o                         
   5   2   0       2763.18       2559.32        64.18 o                         
   6   2   0        689.58        664.26        14.18 o                         
   7   2   0       1325.39       1449.68        27.18 o                         
   8   2   0       1560.11       1568.52        30.31 o                         
  -9   3   0        450.59        457.89        11.86 o                         
  -8   3   0          1.11          9.66         2.42 o                         
  -7   3   0         54.31         61.14         4.14 o                         
  -6   3   0        558.78        541.21        14.88 o                         
  -5   3   0        123.97        116.09         3.49 o                         
  -4   3   0         81.72         55.24         2.13 o                         
  -3   3   0       1852.47       1460.83        54.60 o                         
  -2   3   0      16144.34      13899.98       284.59 o                         
  -1   3   0      18024.86      14145.93       218.09 o                         
   0   3   0        199.71        181.51         4.12 o                         
   1   3   0        355.52        299.90         8.04 o                         
   2   3   0       2870.44       2302.58        53.91 o                         
   3   3   0       7371.77       6930.08       107.94 o                         
   4   3   0       4487.50       4074.84       126.27 o                         
   5   3   0        604.36        617.09        12.59 o                         
   6   3   0        329.77        339.05         8.58 o                         
   7   3   0        396.12        445.78        11.08 o                         
   8   3   0        491.25        476.52        12.08 o                         
  -9   4   0         44.41         43.69         7.42 o                         
  -8   4   0       1016.97       1116.14        21.60 o                         
  -7   4   0        473.13        502.42        15.46 o                         
  -6   4   0        748.44        811.45        16.32 o                         
  -5   4   0        961.48        936.19        18.82 o                         
  -4   4   0        638.19        604.55        12.58 o                         
  -3   4   0        970.10        890.16        26.31 o                         
  -2   4   0       6700.78       6045.98       281.49 o                         
  -1   4   0       5489.50       5037.61        73.10 o                         
   0   4   0       3811.29       3488.58        53.77 o                         
   1   4   0       1106.13        890.51        16.12 o                         
   2   4   0        421.53        367.53        21.93 o                         
   3   4   0        815.68        767.43        17.89 o                         
   4   4   0        239.90        231.81         6.37 o                         
   5   4   0        388.44        390.44         9.59 o                         
   6   4   0         21.88         27.89         3.20 o                         
   7   4   0        485.20        494.82        19.48 o                         
   8   4   0          1.67          2.38         3.58 o                         
  -9   5   0         41.12         37.61         3.58 o                         
  -8   5   0        215.15        245.14         7.09 o                         
  -7   5   0       1355.16       1419.95        26.69 o                         
  -6   5   0        943.26       1029.10        18.76 o                         
  -5   5   0        893.79        834.55        15.82 o                         
  -4   5   0        151.58        142.76         5.79 o                         
  -3   5   0         20.32         12.32         4.40 o                         
  -2   5   0       1353.23       1187.08        19.29 o                         
  -1   5   0        158.45        134.14         8.76 o                         
   0   5   0         21.60         19.31         1.12 o                         
   1   5   0        267.06        207.53         5.37 o                         
   2   5   0       1054.49        923.77        17.22 o                         
   3   5   0       3063.87       2703.57        46.85 o                         
   4   5   0       3826.43       3623.95        60.14 o                         
   5   5   0        947.46        979.83        20.42 o                         
   6   5   0        423.71        438.93        11.13 o                         
   7   5   0        417.08        452.79        11.64 o                         
   8   5   0        546.28        500.33        13.76 o                         
  -9   6   0          0.81          3.45         3.73 o                         
  -8   6   0          1.78          3.93         2.23 o                         
  -7   6   0         50.32         62.60         3.11 o                         
  -6   6   0       2913.22       3012.72        47.46 o                         
  -5   6   0         63.84         58.36         4.40 o                         
  -4   6   0       1175.39       1001.46        18.42 o                         
  -3   6   0        158.92        160.52         5.33 o                         
  -2   6   0       5391.45       4870.36       119.38 o                         
  -1   6   0       9696.70       9485.57       137.05 o                         
   0   6   0       5790.11       5272.95        80.83 o                         
   1   6   0       2621.61       2379.31        62.72 o                         
   2   6   0        458.20        395.23        11.32 o                         
   3   6   0       2093.86       1890.65        34.02 o                         
   4   6   0       9596.19       9828.58       164.17 o                         
   5   6   0       4292.69       4399.37        84.09 o                         
   6   6   0         24.07         24.35         3.20 o                         
   7   6   0        185.75        196.97         8.10 o                         
   8   6   0          9.72         12.03         5.40 o                         
  -9   7   0         10.76         11.02         4.59 o                         
  -8   7   0        807.51        803.39        16.02 o                         
  -7   7   0        542.88        555.65        13.07 o                         
  -6   7   0       1367.99       1368.94        24.40 o                         
  -5   7   0       3740.53       3712.60        97.46 o                         
  -4   7   0       4438.42       4147.06       185.55 o                         
  -3   7   0        790.96        788.19        20.02 o                         
  -2   7   0       7269.64       7047.52       425.80 o                         
  -1   7   0      12382.37      12412.96       177.29 o                         
   0   7   0      12769.45      13112.47       186.81 o                         
   1   7   0       3062.26       2784.96        44.92 o                         
   2   7   0        300.01        276.58         7.19 o                         
   3   7   0        157.84        141.88         4.50 o                         
   4   7   0        231.68        215.00        15.22 o                         
   5   7   0        190.91        214.67         7.29 o                         
   6   7   0        388.97        394.17        17.75 o                         
   7   7   0       1908.13       2014.81        40.57 o                         
  -9   8   0        137.20         92.17         5.06 o                         
  -8   8   0        206.76        202.62         5.86 o                         
  -7   8   0       3032.86       3199.89        50.42 o                         
  -6   8   0       4545.13       4555.44        71.58 o                         
  -5   8   0        916.45        903.05        16.57 o                         
  -4   8   0       1220.35       1359.27        32.83 o                         
  -3   8   0        141.85        119.45         7.77 o                         
  -2   8   0        534.98        506.65        10.68 o                         
  -1   8   0        932.00        827.43        44.67 o                         
   0   8   0          2.37         17.24         7.44 o                         
   1   8   0       1745.45       1462.43        26.95 o                         
   2   8   0       7470.91       7476.36       113.34 o                         
   3   8   0       8086.40       8274.68       124.33 o                         
   4   8   0       2420.21       2429.12        71.83 o                         
   5   8   0       3098.08       3290.36        54.05 o                         
   6   8   0       3771.19       4036.70        97.55 o                         
   7   8   0       4173.22       4049.05       149.76 o                         
  -8   9   0          0.41          1.24         1.90 o                         
  -7   9   0          0.89          3.36         1.57 o                         
  -6   9   0        771.02        716.35        13.34 o                         
  -5   9   0        181.06        219.01        10.53 o                         
  -4   9   0       1382.81       1579.06        51.43 o                         
  -3   9   0       4962.05       5357.77       108.82 o                         
  -2   9   0       7586.13       7522.05       240.90 o                         
  -1   9   0       4605.03       4300.54        68.83 o                         
   0   9   0       5086.16       5126.40        93.40 o                         
   1   9   0       6376.32       6186.42        97.13 o                         
   2   9   0      17770.29      19819.93       279.45 o                         
   3   9   0      20584.67      23446.21       329.86 o                         
   4   9   0       4581.51       4835.09        78.80 o                         
   5   9   0        695.83        724.40        16.36 o                         
   6   9   0       1136.09       1184.10        24.18 o                         
   7   9   0       1817.25       1359.38        50.15 o                         
  -8  10   0        351.03        264.70        53.97 o                         
  -7  10   0        538.02        606.53        28.26 o                         
  -6  10   0       1023.80       1283.10        32.52 o                         
  -5  10   0       1379.00       1541.58        38.59 o                         
  -4  10   0       4663.96       5333.08       114.27 o                         
  -3  10   0      10432.75      12276.09       252.34 o                         
  -2  10   0       8101.47       8148.59       193.74 o                         
  -1  10   0       7396.99       7560.81       115.36 o                         
   0  10   0       5878.08       5956.46        93.54 o                         
   1  10   0       1739.19       1784.26        32.52 o                         
   2  10   0       1555.94       1573.84        31.47 o                         
   3  10   0       2006.60       2060.79        35.60 o                         
   4  10   0       1353.06       1371.42        26.14 o                         
   5  10   0        655.19        686.25        15.54 o                         
   6  10   0       2218.57       2284.17        41.03 o                         
  -8  11   0       1849.76       2055.66        64.95 o                         
  -7  11   0       1955.68       2397.68        62.00 o                         
  -6  11   0        779.56        947.79        26.63 o                         
  -5  11   0       1099.85       1372.64        53.47 o                         
  -4  11   0       1647.39       1945.18        73.28 o                         
  -3  11   0       5557.15       6708.12       140.58 o                         
  -2  11   0       2227.35       2318.18        38.12 o                         
  -1  11   0         12.02         24.81         1.94 o                         
   0  11   0        900.53        903.62        17.50 o                         
   1  11   0        726.91        737.92        17.44 o                         
   2  11   0         40.58         42.77         3.82 o                         
   3  11   0       1211.30       1251.00        26.06 o                         
   4  11   0       1486.57       1519.27        29.66 o                         
   5  11   0       1004.92       1125.12        33.40 o                         
   6  11   0       2408.51       2137.45        59.41 o                         
  -8  12   0        569.39        531.51        29.03 o                         
  -7  12   0        876.46       1047.81        28.03 o                         
  -6  12   0        115.63        153.47         7.01 o                         
  -5  12   0        108.11        159.58         6.36 o                         
  -4  12   0        445.64        553.12        16.40 o                         
  -3  12   0         46.64         69.82         8.94 o                         
  -2  12   0         21.04         25.30         1.73 o                         
  -1  12   0        107.51        114.15         7.04 o                         
   0  12   0       3467.79       3694.02        60.47 o                         
   1  12   0       5877.63       6587.73        99.25 o                         
   2  12   0       1302.79       1385.41        26.82 o                         
   3  12   0         51.46         50.37         3.84 o                         
   4  12   0        197.77        223.18         8.42 o                         
   5  12   0        571.44        532.90        13.79 o                         
  -7  13   0          1.21          6.91         3.34 o                         
  -6  13   0         78.81        110.68         5.95 o                         
  -5  13   0        485.91        628.75        25.14 o                         
  -4  13   0        759.07        910.60        43.47 o                         
  -3  13   0        271.69        332.00        15.48 o                         
  -2  13   0        200.93        220.35         6.46 o                         
  -1  13   0         56.08         72.99         3.40 o                         
   0  13   0        278.67        311.59         8.24 o                         
   1  13   0        482.86        543.33        12.75 o                         
   2  13   0        695.03        772.81        16.65 o                         
   3  13   0         12.46         13.03         3.08 o                         
   4  13   0        356.47        365.69        15.43 o                         
   5  13   0         21.01         18.23         4.56 o                         
  -7  14   0         62.59         71.54         5.33 o                         
  -6  14   0         16.89         23.52         3.73 o                         
  -5  14   0        246.34        319.05        12.09 o                         
  -4  14   0        234.73        273.92        10.12 o                         
  -3  14   0         38.65         57.05         4.64 o                         
  -2  14   0        527.59        530.84        11.39 o                         
  -1  14   0        107.48        114.91         4.01 o                         
   0  14   0         75.56         78.88         3.90 o                         
   1  14   0        229.89        246.68         7.39 o                         
   2  14   0          9.28         11.57         3.00 o                         
   3  14   0          5.84          8.08         6.45 o                         
   4  14   0         61.63         64.13         5.48 o                         
  -6  15   0         27.02         35.55         4.48 o                         
  -5  15   0         44.52         54.49         9.14 o                         
  -4  15   0        109.65        148.61         7.42 o                         
  -3  15   0        748.15        990.87        27.58 o                         
  -2  15   0         23.28         27.60         2.23 o                         
  -1  15   0        112.76        131.30         8.88 o                         
   0  15   0        123.64        153.12         8.61 o                         
   1  15   0       1772.04       1906.13        35.03 o                         
   2  15   0       1211.27       1205.86        24.52 o                         
   3  15   0        962.10        966.27        22.74 o                         
  -5  16   0        363.06        456.15        15.13 o                         
  -4  16   0        331.61        442.58        13.79 o                         
  -3  16   0        941.15       1282.76        53.12 o                         
  -2  16   0       1131.48       1018.27        21.10 o                         
  -1  16   0        582.14        549.66        13.29 o                         
   0  16   0        392.78        383.04        10.45 o                         
   1  16   0       2482.40       2518.96        45.19 o                         
   2  16   0       1456.68       1364.07        86.56 o                         
  -4  17   0       1521.16       1816.55        50.40 o                         
  -3  17   0        916.40       1114.91        35.88 o                         
  -2  17   0        163.54        113.20         5.78 o                         
  -1  17   0        191.07        156.72         5.70 o                         
   0  17   0          0.07          3.27         2.96 o                         
   1  17   0        110.44         92.66         5.85 o                         
  -3  18   0        234.69        199.06        11.76 o                         
  -2  18   0         68.30         32.88         3.48 o                         
  -1  18   0       1066.08        650.78        46.91 o                         
   0 -18   1        324.61        223.03        11.26 o                         
   1 -18   1          4.44          5.93         2.78 o                         
   2 -18   1         45.32         20.71        10.13 o                         
   3 -18   1          8.48          7.01         3.83 o                         
  -1 -17   1        151.86        139.98         7.04 o                         
   0 -17   1          0.95          1.33         3.01 o                         
   1 -17   1        215.85        209.35         6.08 o                         
   2 -17   1        542.62        405.41        17.23 o                         
   3 -17   1        390.19        445.90        14.88 o                         
   4 -17   1        333.57        347.80        25.42 o                         
   5 -17   1        114.29        109.25         6.55 o                         
  -3 -16   1       1432.61        979.89        31.70 o                         
  -2 -16   1        752.41        799.56        18.68 o                         
  -1 -16   1         71.48         68.22         4.25 o                         
   0 -16   1        374.79        389.37        14.57 o                         
   1 -16   1       2013.50       2025.23        36.04 o                         
   2 -16   1       2096.80       1985.43        41.14 o                         
   3 -16   1       1770.04       2270.75        79.90 o                         
   4 -16   1        837.17       1010.88        41.17 o                         
   5 -16   1          7.63         12.64         4.23 o                         
   6 -16   1        162.36        150.30        14.08 o                         
  -3 -15   1       3279.24       3440.99        76.62 o                         
  -2 -15   1       4974.80       5478.03        87.72 o                         
  -1 -15   1       2487.37       2740.49        56.26 o                         
   0 -15   1        272.16        304.64         8.57 o                         
   1 -15   1       1524.16       1546.80        29.25 o                         
   2 -15   1       1548.24       1494.43        28.25 o                         
   3 -15   1        632.35        799.12        21.87 o                         
   4 -15   1        121.37        151.60        11.64 o                         
   5 -15   1         26.02         32.72         3.53 o                         
   6 -15   1        386.40        414.44        25.57 o                         
  -4 -14   1       2356.25       2271.48        47.42 o                         
  -3 -14   1       2760.78       3063.23        54.39 o                         
  -2 -14   1        887.34        986.52        20.28 o                         
  -1 -14   1        657.98        716.67        25.99 o                         
   0 -14   1        247.35        272.76         7.61 o                         
   1 -14   1        715.00        743.23        22.22 o                         
   2 -14   1        166.33        174.35         5.02 o                         
   3 -14   1         47.74         62.34         9.07 o                         
   4 -14   1       2132.46       2643.97        55.13 o                         
   5 -14   1       1661.57       2071.74       104.52 o                         
   6 -14   1        988.29       1134.47        30.09 o                         
   7 -14   1        764.29        763.24        23.44 o                         
  -5 -13   1        371.37        344.07        10.67 o                         
  -4 -13   1        757.28        784.44        19.68 o                         
  -3 -13   1          1.05          4.52         2.83 o                         
  -2 -13   1        605.64        652.74        14.62 o                         
  -1 -13   1       2414.32       2589.68        51.05 o                         
   0 -13   1       6086.85       6518.18       101.15 o                         
   1 -13   1       7383.75       8185.18       122.60 o                         
   2 -13   1       5119.27       5386.22        83.97 o                         
   3 -13   1        281.62        354.10        14.44 o                         
   4 -13   1       1147.96       1506.00        39.16 o                         
   5 -13   1       2571.15       3272.33        73.48 o                         
   6 -13   1       1756.05       2272.36        85.92 o                         
   7 -13   1        186.94        217.42         9.65 o                         
  -5 -12   1       2456.80       2537.31        46.06 o                         
  -4 -12   1       5161.01       5660.52       104.03 o                         
  -3 -12   1       2925.51       3074.93        51.97 o                         
  -2 -12   1       2639.93       2622.47        46.89 o                         
  -1 -12   1       1867.49       1951.51        35.37 o                         
   0 -12   1       3451.11       3561.96        59.56 o                         
   1 -12   1       3614.13       3676.35        95.03 o                         
   2 -12   1       3288.75       3305.46        54.86 o                         
   3 -12   1         43.98         56.49         5.32 o                         
   4 -12   1         56.43         65.85         6.31 o                         
   5 -12   1          7.49         10.33         3.89 o                         
   6 -12   1        493.72        594.56        25.55 o                         
   7 -12   1         98.36        112.60         5.12 o                         
   8 -12   1         72.35         73.12         4.68 o                         
  -6 -11   1       1480.71       1458.72        50.47 o                         
  -5 -11   1       3001.36       3222.89        56.10 o                         
  -4 -11   1       2631.30       2758.35        83.03 o                         
  -3 -11   1        278.84        307.99         8.83 o                         
  -2 -11   1         33.52         35.22         2.88 o                         
  -1 -11   1          1.60          7.24         1.81 o                         
   0 -11   1        616.65        636.21        30.72 o                         
   1 -11   1         79.42         88.51         3.11 o                         
   2 -11   1         60.33         60.06         2.23 o                         
   3 -11   1        914.23       1072.78        29.18 o                         
   4 -11   1        128.82        157.99        10.12 o                         
   5 -11   1        365.91        454.95        12.76 o                         
   6 -11   1          2.71          8.20         2.34 o                         
   7 -11   1          1.66          5.53         2.43 o                         
   8 -11   1         25.29         39.12         4.13 o                         
  -6 -10   1         25.09         17.48         4.27 o                         
  -5 -10   1        639.52        685.73        16.97 o                         
  -4 -10   1        532.01        570.98        14.58 o                         
  -3 -10   1         81.45         88.61         4.33 o                         
  -2 -10   1        594.51        591.22        14.21 o                         
  -1 -10   1       2689.76       2655.69        45.15 o                         
   0 -10   1        159.33        154.02         6.64 o                         
   1 -10   1        333.14        351.59        10.29 o                         
   2 -10   1       1506.68       1505.83        26.20 o                         
   3 -10   1       1344.73       1488.96        70.12 o                         
   4 -10   1        827.66        929.37        24.61 o                         
   5 -10   1          8.91         18.96         4.35 o                         
   6 -10   1        219.84        229.38         7.55 o                         
   7 -10   1         15.44         29.56         3.37 o                         
   8 -10   1          9.13          7.34         3.96 o                         
  -7  -9   1         37.60         29.47         5.12 o                         
  -6  -9   1        872.56        927.45        19.22 o                         
  -5  -9   1         93.15         88.50         4.46 o                         
  -4  -9   1         44.98         43.60         3.20 o                         
  -3  -9   1        243.41        250.27         6.95 o                         
  -2  -9   1        294.89        269.28         7.07 o                         
  -1  -9   1         18.48         23.39         2.05 o                         
   0  -9   1         41.57         46.09         5.25 o                         
   1  -9   1          6.71         15.53         2.90 o                         
   2  -9   1       4217.76       4026.26        61.31 o                         
   3  -9   1        860.47        827.92        27.03 o                         
   4  -9   1        609.07        693.32        18.28 o                         
   5  -9   1        531.88        585.29        16.67 o                         
   6  -9   1         36.15         28.34         1.27 o                         
   7  -9   1         51.07         52.64         2.46 o                         
   8  -9   1          7.00         10.79         2.30 o                         
  -7  -8   1          6.25          6.45         3.90 o                         
  -6  -8   1         20.81         26.82         3.62 o                         
  -5  -8   1        711.78        746.46        17.51 o                         
  -4  -8   1       1380.19       1362.01        25.88 o                         
  -3  -8   1       7390.59       7605.28       117.70 o                         
  -2  -8   1         88.05         83.97         7.11 o                         
  -1  -8   1         12.99         10.53         1.40 o                         
   0  -8   1        691.55        615.51        12.66 o                         
   1  -8   1        602.21        540.91        14.33 o                         
   2  -8   1         17.81         20.23         4.40 o                         
   3  -8   1        104.24        113.42        14.69 o                         
   4  -8   1       2319.84       2376.30        74.12 o                         
   5  -8   1       3610.72       3693.53        56.89 o                         
   6  -8   1        943.96        987.02        63.68 o                         
   7  -8   1        922.82        963.63        21.13 o                         
   8  -8   1        851.67        860.35        18.01 o                         
   9  -8   1        383.61        261.25        15.17 o                         
  -7  -7   1        110.30        125.82         7.62 o                         
  -6  -7   1         23.71         25.60         3.48 o                         
  -5  -7   1        557.75        517.58        11.72 o                         
  -4  -7   1          4.19          9.92         2.50 o                         
  -3  -7   1       2937.12       2703.77        46.78 o                         
  -2  -7   1          2.66          5.81         1.54 o                         
  -1  -7   1       6427.88       5938.59        89.47 o                         
   0  -7   1      19200.07      21127.72       338.09 o                         
   1  -7   1       2966.57       2654.49        42.44 o                         
   2  -7   1       2408.69       2301.08        92.48 o                         
   3  -7   1       4423.78       4295.69       137.20 o                         
   4  -7   1       8923.31       9065.61       128.47 o                         
   5  -7   1       9034.29       9425.31       334.07 o                         
   6  -7   1       3646.83       3757.77        58.34 o                         
   7  -7   1         35.21         46.59         4.28 o                         
   8  -7   1        125.46        129.10         6.05 o                         
   9  -7   1        240.41        186.97         9.08 o                         
  -8  -6   1        122.30        103.15         7.11 o                         
  -7  -6   1        357.66        378.75        11.37 o                         
  -6  -6   1       2602.96       2726.44        82.18 o                         
  -5  -6   1       2368.14       2310.43        46.97 o                         
  -4  -6   1       4755.70       4411.49       193.44 o                         
  -3  -6   1       8146.36       7614.42       197.18 o                         
  -2  -6   1      10667.48      10744.49       217.07 o                         
  -1  -6   1      12312.33      11794.91       172.73 o                         
   0  -6   1      43713.45      44273.62      3280.88 o                         
   1  -6   1      20390.00      18509.88       992.99 o                         
   2  -6   1       5983.00       5822.45       142.14 o                         
   3  -6   1       2551.77       2320.49        36.71 o                         
   4  -6   1       1746.41       1552.80        27.14 o                         
   5  -6   1       2030.33       2062.85        35.04 o                         
   6  -6   1       1130.31       1195.20        26.87 o                         
   7  -6   1         14.09         24.16         3.87 o                         
   8  -6   1        805.25        853.19        19.18 o                         
   9  -6   1        694.34        621.47        15.07 o                         
  -8  -5   1        548.56        534.45        14.98 o                         
  -7  -5   1       3124.51       3285.30        72.70 o                         
  -6  -5   1      10597.01      11914.41       174.91 o                         
  -5  -5   1      12675.36      13551.37       194.50 o                         
  -4  -5   1       5831.34       5628.10        85.97 o                         
  -3  -5   1       4062.58       3721.17        73.73 o                         
  -2  -5   1      11474.57      11102.10       163.99 o                         
  -1  -5   1       6853.04       5964.91        89.06 o                         
   0  -5   1      10284.75      10183.13       146.92 o                         
   1  -5   1       2626.43       2178.03        34.68 o                         
   2  -5   1        823.17        797.96        19.86 o                         
   3  -5   1       1620.07       1299.25        22.36 o                         
   4  -5   1       3177.58       3260.87        51.51 o                         
   5  -5   1        433.26        471.37        10.32 o                         
   6  -5   1       1476.76       1487.21        26.21 o                         
   7  -5   1       3283.65       3654.73        59.06 o                         
   8  -5   1       1743.90       1877.85        34.09 o                         
   9  -5   1       1657.27       1539.03        29.65 o                         
  -8  -4   1        850.39        892.70        20.49 o                         
  -7  -4   1        971.34       1032.63        19.73 o                         
  -6  -4   1       3242.98       3333.79        54.00 o                         
  -5  -4   1       6702.21       6711.38       102.27 o                         
  -4  -4   1       3407.13       3106.40        52.74 o                         
  -3  -4   1       2181.24       1828.03        38.62 o                         
  -2  -4   1       5003.47       4388.70        69.61 o                         
  -1  -4   1       1866.36       1583.93        27.33 o                         
   0  -4   1        962.87        890.97        27.96 o                         
   1  -4   1      10239.01       7454.12       133.04 o                         
   2  -4   1      18090.37      12976.52       186.23 o                         
   3  -4   1      18893.41      18222.87       482.78 o                         
   4  -4   1      19674.01      21385.11       803.90 o                         
   5  -4   1       5060.63       4897.07        75.55 o                         
   6  -4   1        621.24        634.36        18.07 o                         
   7  -4   1       2012.25       2152.36        36.42 o                         
   8  -4   1       3777.32       4171.97        66.82 o                         
   9  -4   1        695.48        654.86        14.90 o                         
  -8  -3   1         51.03         51.99         4.39 o                         
  -7  -3   1          6.06          8.12         3.00 o                         
  -6  -3   1        109.10        133.67        16.25 o                         
  -5  -3   1       1161.43       1022.23        19.96 o                         
  -4  -3   1       1058.06        981.34        20.47 o                         
  -3  -3   1       8305.11       7942.71       141.52 o                         
  -2  -3   1      28060.21      30127.78      2222.06 o                         
  -1  -3   1      31359.31      30631.88      2385.16 o                         
   0  -3   1       3603.40       3148.35        63.45 o                         
   1  -3   1      19602.50      15719.15       526.79 o                         
   2  -3   1      10958.70       9512.55       165.43 o                         
   3  -3   1       8011.93       7453.09       109.37 o                         
   4  -3   1       5663.26       5643.30        84.79 o                         
   5  -3   1       1452.45       1378.59        24.91 o                         
   6  -3   1         11.89         16.24         1.77 o                         
   7  -3   1        876.41        949.41        20.79 o                         
   8  -3   1         56.08         58.31         3.71 o                         
   9  -3   1        403.77        369.84        10.71 o                         
  -8  -2   1       3452.27       3662.36        63.12 o                         
  -7  -2   1       5401.22       5852.50       139.16 o                         
  -6  -2   1       2144.08       2163.64        36.54 o                         
  -5  -2   1       1852.93       1737.71        30.74 o                         
  -4  -2   1       5197.46       4826.01        74.45 o                         
  -3  -2   1      13261.54      12787.24       187.13 o                         
  -2  -2   1      17572.30      18772.47       260.13 o                         
  -1  -2   1      12389.29      12586.18       458.03 o                         
   0  -2   1        281.80        231.49         4.63 o                         
   1  -2   1        174.34        128.44        10.81 o                         
   2  -2   1        702.20        593.10        11.34 o                         
   3  -2   1        567.29        441.74         9.29 o                         
   4  -2   1         10.54         10.45         2.24 o                         
   5  -2   1        151.07        111.82        10.32 o                         
   6  -2   1        359.27        347.88        16.16 o                         
   7  -2   1        195.29        217.74         6.51 o                         
   8  -2   1        121.74        124.16         5.03 o                         
   9  -2   1         15.66         17.13         3.87 o                         
  -9  -1   1         80.17         75.83         5.39 o                         
  -8  -1   1        704.14        752.59        17.10 o                         
  -7  -1   1       3241.11       3508.48        58.60 o                         
  -6  -1   1       4172.95       4246.93        70.51 o                         
  -5  -1   1          2.61         13.53         1.86 o                         
  -4  -1   1       1301.39       1119.80        20.27 o                         
  -3  -1   1         18.17         15.38         1.30 o                         
  -2  -1   1       3983.71       3484.55        55.48 o                         
  -1  -1   1       1171.69        980.95        48.99 o                         
   0  -1   1          6.68         10.89         0.60 o                         
   1  -1   1      10328.67       8486.35       200.51 o                         
   2  -1   1       2707.18       2399.36        38.68 o                         
   3  -1   1       2255.99       2074.22        34.95 o                         
   4  -1   1       1650.24       1384.50        23.46 o                         
   5  -1   1         68.77         66.75         3.43 o                         
   6  -1   1        587.90        575.41        14.42 o                         
   7  -1   1        464.21        490.73        11.02 o                         
   8  -1   1        166.81        181.65         6.56 o                         
   9  -1   1         82.57         77.89         5.55 o                         
  -9   0   1         32.04         35.75         4.51 o                         
  -8   0   1        165.31        179.82         6.18 o                         
  -7   0   1          4.93         11.00         3.89 o                         
  -6   0   1        355.04        319.62         7.76 o                         
  -5   0   1          2.47          8.02         1.86 o                         
  -4   0   1       1785.05       1572.68        29.52 o                         
  -3   0   1        354.25        280.51         6.13 o                         
  -2   0   1        911.71        769.57        18.24 o                         
  -1   0   1       1763.44       1510.28        26.49 o                         
   0   0   1        180.28        157.81         4.52 o                         
   1   0   1       1086.51        870.26        14.59 o                         
   2   0   1        806.50        684.40        12.89 o                         
   3   0   1        473.09        458.86        15.91 o                         
   4   0   1       2807.11       2690.40        70.27 o                         
   5   0   1       1681.76       1656.40        29.37 o                         
   6   0   1         18.58         20.57         5.32 o                         
   7   0   1       1494.80       1570.69        30.64 o                         
   8   0   1        286.14        305.85        11.85 o                         
   9   0   1         27.77         21.65         4.58 o                         
  -9   1   1        113.91        103.58         5.80 o                         
  -8   1   1        316.90        330.21        26.68 o                         
  -7   1   1       1366.37       1459.78        25.65 o                         
  -6   1   1       1560.43       1522.38        43.37 o                         
  -5   1   1        429.38        402.74         8.85 o                         
  -4   1   1         27.22         39.74         2.00 o                         
  -3   1   1       1220.06       1056.12        19.37 o                         
  -2   1   1       4978.15       4647.80        69.83 o                         
  -1   1   1      23664.56      20956.41       383.41 o                         
   0   1   1       1373.55       1206.19        27.26 o                         
   1   1   1       2328.58       1980.42        40.80 o                         
   2   1   1       1554.37       1469.31        26.08 o                         
   3   1   1        358.19        268.06         6.29 o                         
   4   1   1          1.64          7.99         1.62 o                         
   5   1   1         43.89         38.97         4.26 o                         
   6   1   1        597.16        618.99        21.09 o                         
   7   1   1       1649.77       1728.28        31.35 o                         
   8   1   1       2218.97       2321.46        40.94 o                         
  -9   2   1         17.81         21.47         4.66 o                         
  -8   2   1          3.99          5.99         2.84 o                         
  -7   2   1        990.78       1031.01        19.00 o                         
  -6   2   1       5684.14       5851.11        90.08 o                         
  -5   2   1       1243.19       1174.57        43.94 o                         
  -4   2   1         15.90         24.49         1.72 o                         
  -3   2   1          1.17          7.76         2.97 o                         
  -2   2   1          6.08         13.56         2.83 o                         
  -1   2   1       1302.10       1113.71        17.49 o                         
   0   2   1       3219.47       2827.10        49.00 o                         
   1   2   1       2581.70       2108.82        37.31 o                         
   2   2   1      31326.97      30730.77      1161.20 o                         
   3   2   1      10810.70      10483.29       152.53 o                         
   4   2   1       1992.19       1882.15        33.84 o                         
   5   2   1       2725.83       2694.34        45.47 o                         
   6   2   1       6359.44       6703.61       103.06 o                         
   7   2   1       4887.77       5390.77        94.56 o                         
   8   2   1       2672.43       2843.07        48.85 o                         
  -9   3   1         81.78         83.12         4.88 o                         
  -8   3   1         16.61         22.45         2.97 o                         
  -7   3   1        223.02        235.82         8.57 o                         
  -6   3   1       1204.93       1227.66        21.64 o                         
  -5   3   1         41.67         45.29         2.23 o                         
  -4   3   1       5368.87       5206.27        80.94 o                         
  -3   3   1      11367.64      11371.70       164.04 o                         
  -2   3   1       9676.97       9528.28       136.04 o                         
  -1   3   1      11171.03      11204.38       184.52 o                         
   0   3   1      40038.73      41982.66      2634.03 o                         
   1   3   1      20575.56      23310.75       630.27 o                         
   2   3   1      23898.70      25229.79       353.59 o                         
   3   3   1      36564.48      41080.92       566.32 o                         
   4   3   1      10121.29       9997.99       288.46 o                         
   5   3   1        901.60        832.37        16.62 o                         
   6   3   1        836.03        864.42        18.37 o                         
   7   3   1        818.46        881.84        18.40 o                         
   8   3   1        484.08        482.57        13.51 o                         
  -9   4   1        652.18        598.38        13.55 o                         
  -8   4   1        792.63        867.74        17.63 o                         
  -7   4   1       2942.57       3173.43        52.74 o                         
  -6   4   1       1214.33       1191.88        22.31 o                         
  -5   4   1       2959.97       2833.17        46.60 o                         
  -4   4   1      14415.83      14857.95       209.62 o                         
  -3   4   1      39925.71      39446.78       556.38 o                         
  -2   4   1      22760.88      22764.03      1717.48 o                         
  -1   4   1       9869.39       9741.04       139.66 o                         
   0   4   1       1037.91        764.16        14.29 o                         
   1   4   1      19018.66      20043.33       285.00 o                         
   2   4   1       5598.67       4946.70        77.17 o                         
   3   4   1        688.45        620.22        14.63 o                         
   4   4   1        152.99        126.22         5.61 o                         
   5   4   1       1143.18       1177.38        22.85 o                         
   6   4   1       2459.07       2599.94        76.38 o                         
   7   4   1       1386.13       1431.73        27.96 o                         
   8   4   1        524.94        521.47        14.07 o                         
  -9   5   1       1623.93       1513.29        58.38 o                         
  -8   5   1       3674.99       3961.08        66.58 o                         
  -7   5   1       5134.27       5780.16        85.79 o                         
  -6   5   1       3641.72       3752.88        60.01 o                         
  -5   5   1       1755.62       1760.74        30.15 o                         
  -4   5   1       1839.70       1692.11        31.71 o                         
  -3   5   1      11770.90      12195.70       171.98 o                         
  -2   5   1       4332.36       3781.01       110.55 o                         
  -1   5   1        727.61        678.50        12.99 o                         
   0   5   1      10954.67      10460.56       205.12 o                         
   1   5   1      14861.53      15634.50       223.82 o                         
   2   5   1        367.47        300.64         8.19 o                         
   3   5   1        246.40        264.41         6.99 o                         
   4   5   1      11501.89      11819.81       175.08 o                         
   5   5   1       6003.48       6346.50       143.78 o                         
   6   5   1       7050.93       7479.26       113.30 o                         
   7   5   1       2798.92       3009.30        53.41 o                         
   8   5   1        666.48        597.56        15.03 o                         
  -9   6   1        575.18        515.87        13.42 o                         
  -8   6   1       1130.26       1158.19        35.50 o                         
  -7   6   1        576.73        652.73        13.53 o                         
  -6   6   1         31.90         45.77         2.42 o                         
  -5   6   1        562.77        549.41        13.11 o                         
  -4   6   1       1128.57       1149.33        28.51 o                         
  -3   6   1       1252.71       1021.62        19.04 o                         
  -2   6   1       2022.25       1747.31        29.58 o                         
  -1   6   1       6314.62       6269.65        94.76 o                         
   0   6   1       7686.39       6757.08       177.62 o                         
   1   6   1      25880.61      29114.97       604.38 o                         
   2   6   1      13589.99      13479.22       191.09 o                         
   3   6   1         78.81         81.18         4.33 o                         
   4   6   1       3969.63       3872.04       124.18 o                         
   5   6   1       3292.47       3376.28       123.03 o                         
   6   6   1       2041.54       2131.51        37.78 o                         
   7   6   1        440.81        414.87        12.40 o                         
  -9   7   1         18.42         16.03         3.34 o                         
  -8   7   1          2.09          9.75         4.40 o                         
  -7   7   1        122.99        143.07         4.65 o                         
  -6   7   1        978.13       1005.25        18.84 o                         
  -5   7   1       7978.73       8374.39       122.70 o                         
  -4   7   1       6422.47       6469.40       160.66 o                         
  -3   7   1       2039.89       2022.36        33.16 o                         
  -2   7   1       1696.96       1504.01        32.00 o                         
  -1   7   1       7859.01       7567.11       116.86 o                         
   0   7   1       8247.92       7942.81       157.40 o                         
   1   7   1       5495.06       5082.80        82.70 o                         
   2   7   1       2580.19       2346.33        39.66 o                         
   3   7   1         11.29         18.11         2.10 o                         
   4   7   1        514.13        531.03        12.62 o                         
   5   7   1        175.75        165.36         8.16 o                         
   6   7   1        406.07        458.54        23.80 o                         
   7   7   1        192.26        213.39        17.23 o                         
  -8   8   1        144.66        140.46         6.31 o                         
  -7   8   1        484.12        493.62        18.95 o                         
  -6   8   1        345.91        381.32         9.05 o                         
  -5   8   1       1316.95       1352.14        23.36 o                         
  -4   8   1       5183.49       5144.28        74.37 o                         
  -3   8   1       2462.88       2365.31        37.67 o                         
  -2   8   1       1601.75       1441.06        25.53 o                         
  -1   8   1        793.16        742.46        15.09 o                         
   0   8   1        339.36        277.44         9.52 o                         
   1   8   1       1648.32       1558.50        28.20 o                         
   2   8   1        169.63        156.85        13.83 o                         
   3   8   1        735.27        697.67        14.87 o                         
   4   8   1       1672.65       1662.63        29.99 o                         
   5   8   1        356.55        372.16        14.50 o                         
   6   8   1        539.97        564.35        16.41 o                         
   7   8   1        293.61        256.39        24.95 o                         
  -8   9   1         12.81         17.26         2.30 o                         
  -7   9   1         36.77         34.71         2.56 o                         
  -6   9   1        398.08        381.60        18.14 o                         
  -5   9   1        170.19        171.64         6.71 o                         
  -4   9   1        140.90        126.95        20.72 o                         
  -3   9   1        898.67        816.61        15.26 o                         
  -2   9   1        219.51        217.28         5.69 o                         
  -1   9   1       1182.64       1039.03        24.97 o                         
   0   9   1        124.04        138.52         4.33 o                         
   1   9   1       1337.79       1217.68        22.94 o                         
   2   9   1       1503.87       1505.49        28.22 o                         
   3   9   1         64.48         80.18         9.99 o                         
   4   9   1          9.83         12.96         5.32 o                         
   5   9   1         57.07         62.99         4.23 o                         
   6   9   1        172.06        163.59        13.43 o                         
  -8  10   1        136.32         95.69        26.12 o                         
  -7  10   1        128.38         89.96        35.00 o                         
  -6  10   1        151.58        194.32         7.94 o                         
  -5  10   1       1638.74       1917.86        51.91 o                         
  -4  10   1       1520.87       1822.35        71.74 o                         
  -3  10   1        966.52        941.39        26.05 o                         
  -2  10   1         87.40         82.30         3.06 o                         
  -1  10   1        217.12        221.70         5.64 o                         
   0  10   1       1755.13       1717.59        30.90 o                         
   1  10   1       3595.49       3672.12        59.33 o                         
   2  10   1       2678.42       2789.34        48.13 o                         
   3  10   1        338.19        369.71        13.85 o                         
   4  10   1        179.76        191.97        14.74 o                         
   5  10   1         12.47         17.94         3.67 o                         
   6  10   1         21.02         30.05         4.42 o                         
  -8  11   1        268.40        269.68        28.24 o                         
  -7  11   1        382.72        469.64        13.62 o                         
  -6  11   1         67.21        104.16         5.05 o                         
  -5  11   1         40.67         56.37         4.01 o                         
  -4  11   1       1934.17       2442.29        56.59 o                         
  -3  11   1       5140.32       4986.78       113.99 o                         
  -2  11   1         59.20         63.79         3.61 o                         
  -1  11   1        213.43        226.13         7.51 o                         
   0  11   1        416.35        392.73         9.33 o                         
   1  11   1        193.47        174.70         8.37 o                         
   2  11   1         22.17         34.13         9.52 o                         
   3  11   1        175.36        179.29         8.42 o                         
   4  11   1       3387.68       3698.83        66.82 o                         
   5  11   1       4892.95       5277.08       126.33 o                         
   6  11   1        828.05        632.45        24.41 o                         
  -7  12   1          1.80          3.13         3.56 o                         
  -6  12   1        124.03        176.25         7.82 o                         
  -5  12   1          9.04         19.12         3.30 o                         
  -4  12   1        348.30        460.61        13.89 o                         
  -3  12   1        115.34        111.72         3.63 o                         
  -2  12   1        361.00        380.50         8.90 o                         
  -1  12   1       3435.10       3656.16        58.38 o                         
   0  12   1       5809.28       6013.79        94.93 o                         
   1  12   1       2453.10       2699.95        44.87 o                         
   2  12   1       3498.49       3740.85        62.77 o                         
   3  12   1       3122.93       3381.80        57.75 o                         
   4  12   1       2595.24       2836.64        82.54 o                         
   5  12   1       5223.41       5129.44       122.00 o                         
  -7  13   1        366.59        445.58        15.20 o                         
  -6  13   1       1234.43       1657.91        68.46 o                         
  -5  13   1       1094.54       1477.90        40.02 o                         
  -4  13   1        853.24       1106.72        36.03 o                         
  -3  13   1       2221.43       2309.23       468.42 o                         
  -2  13   1       2064.20       2042.90        49.76 o                         
  -1  13   1       6196.40       6864.41       143.99 o                         
   0  13   1      10548.15      11603.37       169.05 o                         
   1  13   1       2351.76       2505.25        44.76 o                         
   2  13   1        637.12        646.83        18.96 o                         
   3  13   1       1218.23       1338.42        46.95 o                         
   4  13   1        895.93        883.45        19.89 o                         
  -7  14   1        587.24        538.07        22.26 o                         
  -6  14   1       1414.94       1770.94        58.76 o                         
  -5  14   1       3808.63       5236.09       118.03 o                         
  -4  14   1       1345.79       1769.57        47.93 o                         
  -3  14   1       1180.47       1551.46        37.79 o                         
  -2  14   1        849.44        823.40        16.87 o                         
  -1  14   1        482.90        505.29        11.72 o                         
   0  14   1       1771.33       1845.22        35.11 o                         
   1  14   1        604.12        673.74        15.19 o                         
   2  14   1        683.72        757.85        17.33 o                         
   3  14   1       1961.89       2055.66        55.03 o                         
   4  14   1       1654.14       1537.82        33.54 o                         
  -6  15   1        307.30        364.02        14.05 o                         
  -5  15   1        428.33        583.45        18.82 o                         
  -4  15   1         60.92         82.14         5.30 o                         
  -3  15   1        251.35        348.73        11.47 o                         
  -2  15   1        449.82        446.61        10.69 o                         
  -1  15   1        550.42        591.17        16.37 o                         
   0  15   1       1072.71       1120.25        28.10 o                         
   1  15   1        862.07        891.32        35.42 o                         
   2  15   1       1632.83       1760.55        34.63 o                         
   3  15   1       1968.43       1914.98        39.63 o                         
  -5  16   1         12.10         22.47         3.91 o                         
  -4  16   1        251.74        363.29        28.04 o                         
  -3  16   1       1533.31       2083.39        50.31 o                         
  -2  16   1       2004.08       1852.48        34.13 o                         
  -1  16   1        798.21        819.64        16.78 o                         
   0  16   1        220.07        247.30         7.96 o                         
   1  16   1        446.59        442.93        12.11 o                         
   2  16   1        547.07        518.64        14.72 o                         
  -4  17   1          0.81          2.70         4.27 o                         
  -3  17   1        267.18        300.25        15.07 o                         
  -2  17   1        515.24        390.67        31.21 o                         
  -1  17   1        536.43        451.14        11.46 o                         
   0  17   1         47.28         49.24         4.35 o                         
   1  17   1        164.25        115.29         7.26 o                         
   0 -18   2       2056.96       1569.57        35.23 o                         
   1 -18   2        487.99        372.45         9.98 o                         
   2 -18   2        260.85        279.48        11.57 o                         
   3 -18   2         75.70         77.90         8.49 o                         
   4 -18   2         65.26         45.80         4.53 o                         
  -2 -17   2          9.04         20.65         4.17 o                         
  -1 -17   2        151.65        156.22         6.19 o                         
   0 -17   2        211.97        195.94         6.56 o                         
   1 -17   2        139.80        125.84         6.65 o                         
   2 -17   2         92.57         77.32        24.06 o                         
   3 -17   2       1206.90       1449.82        36.08 o                         
   4 -17   2        365.03        394.84        19.65 o                         
   5 -17   2        131.55        130.23         6.41 o                         
  -3 -16   2        389.04        328.48        10.62 o                         
  -2 -16   2        319.57        304.69        10.00 o                         
  -1 -16   2        910.89        878.55        18.91 o                         
   0 -16   2       1253.83       1257.19        25.84 o                         
   1 -16   2        110.66        111.75         4.19 o                         
   2 -16   2         10.54         10.87         1.54 o                         
   3 -16   2        591.12        733.69        21.00 o                         
   4 -16   2        774.41        942.98        25.81 o                         
   5 -16   2        108.08        129.30         8.22 o                         
   6 -16   2         29.59         33.02         3.92 o                         
  -4 -15   2          0.74          3.75         4.46 o                         
  -3 -15   2        272.63        282.36         9.39 o                         
  -2 -15   2       1892.14       2099.48        60.70 o                         
  -1 -15   2        305.95        308.92         9.89 o                         
   0 -15   2          7.98         14.21         7.10 o                         
   1 -15   2         17.40         23.80         4.21 o                         
   2 -15   2         35.83         40.44         2.13 o                         
   3 -15   2         11.37         18.70         3.41 o                         
   4 -15   2        394.81        510.48        16.36 o                         
   5 -15   2         12.96          9.90         2.46 o                         
   6 -15   2          1.21          1.77         2.87 o                         
  -4 -14   2         65.86         67.66         5.47 o                         
  -3 -14   2        952.47       1023.48        22.78 o                         
  -2 -14   2          0.27          2.03         2.62 o                         
  -1 -14   2       1475.47       1592.82        29.13 o                         
   0 -14   2          8.43         14.67         2.13 o                         
   1 -14   2        271.51        291.61         8.05 o                         
   2 -14   2         51.73         51.16         2.21 o                         
   3 -14   2         85.96         99.39        14.53 o                         
   4 -14   2        923.30       1067.82        43.26 o                         
   5 -14   2        557.10        619.86        18.39 o                         
   6 -14   2        168.23        178.06         8.69 o                         
   7 -14   2          0.50          2.07         3.53 o                         
  -5 -13   2        177.79        151.24         7.44 o                         
  -4 -13   2         37.62         44.78         4.52 o                         
  -3 -13   2          2.60          8.31         2.75 o                         
  -2 -13   2        158.65        140.17         5.21 o                         
  -1 -13   2        992.07       1009.18        20.24 o                         
   0 -13   2       2742.34       2864.86        50.59 o                         
   1 -13   2        787.64        813.99        16.31 o                         
   2 -13   2          1.27         10.17         1.25 o                         
   3 -13   2        725.64        890.59        23.56 o                         
   4 -13   2       1371.50       1555.69        40.62 o                         
   5 -13   2        840.55        971.04        43.51 o                         
   6 -13   2        560.04        651.03        40.80 o                         
   7 -13   2         59.60         63.81         4.65 o                         
  -5 -12   2        693.85        741.79        17.20 o                         
  -4 -12   2         85.68         92.14         8.49 o                         
  -3 -12   2        722.21        767.38        16.88 o                         
  -2 -12   2       4806.99       5248.45        98.22 o                         
  -1 -12   2       4323.09       4581.29       108.86 o                         
   0 -12   2       3361.28       3503.07        58.12 o                         
   1 -12   2       4140.95       4377.54        82.74 o                         
   2 -12   2        308.36        323.78         7.52 o                         
   3 -12   2        605.61        676.68        18.42 o                         
   4 -12   2        717.31        869.43        23.87 o                         
   5 -12   2        370.77        423.48        17.22 o                         
   6 -12   2         12.29         18.47         2.87 o                         
   7 -12   2        145.84        154.66         7.33 o                         
   8 -12   2        156.44        124.97        15.46 o                         
  -6 -11   2       3394.09       3262.98        70.17 o                         
  -5 -11   2       6239.65       6844.15       106.45 o                         
  -4 -11   2       3532.62       3737.95        62.53 o                         
  -3 -11   2         52.85         64.05         3.90 o                         
  -2 -11   2       1217.14       1266.77        23.64 o                         
  -1 -11   2       5516.97       5697.92       108.91 o                         
   0 -11   2       3059.51       2950.64        76.27 o                         
   1 -11   2         87.04        100.36         5.25 o                         
   2 -11   2       1570.00       1482.92        25.76 o                         
   3 -11   2       1460.74       1629.57        39.92 o                         
   4 -11   2       1335.73       1458.29        35.51 o                         
   5 -11   2        446.58        500.08        15.73 o                         
   6 -11   2        632.11        767.08        50.29 o                         
   7 -11   2       1958.69       2238.78        51.14 o                         
   8 -11   2       1653.71       1668.82        43.49 o                         
  -6 -10   2        703.40        759.59        30.67 o                         
  -5 -10   2       1099.84       1153.95        36.36 o                         
  -4 -10   2        871.48        876.76        19.42 o                         
  -3 -10   2        535.67        547.11        12.42 o                         
  -2 -10   2       3286.66       3271.93        54.77 o                         
  -1 -10   2       3146.05       3084.80        50.40 o                         
   0 -10   2       1243.92       1216.63        34.20 o                         
   1 -10   2       4095.06       4165.39        67.90 o                         
   2 -10   2      11560.17      11275.70       157.85 o                         
   3 -10   2       9800.58      11666.71       292.02 o                         
   4 -10   2       7001.76       7717.06       229.88 o                         
   5 -10   2       3283.32       4078.39        91.18 o                         
   6 -10   2        869.22       1064.47        26.58 o                         
   7 -10   2        601.72        755.01        72.07 o                         
   8 -10   2        861.64        512.24       251.33 o                         
  -7  -9   2        183.68        154.01         9.29 o                         
  -6  -9   2         67.72         60.63        15.18 o                         
  -5  -9   2       1185.93       1186.78        24.08 o                         
  -4  -9   2       3068.55       3213.09        53.84 o                         
  -3  -9   2      11221.19      11900.24       176.02 o                         
  -2  -9   2      16821.28      18379.44       255.39 o                         
  -1  -9   2      10112.83      10298.07       148.85 o                         
   0  -9   2       4501.13       4041.76        70.22 o                         
   1  -9   2       5163.61       5174.70        81.80 o                         
   2  -9   2       9960.49      10610.41       218.63 o                         
   3  -9   2       5828.45       6167.40       174.27 o                         
   4  -9   2       1456.65       1599.66       106.91 o                         
   5  -9   2         50.78         59.33         3.15 o                         
   6  -9   2         30.35         25.72         8.41 o                         
   7  -9   2          2.98          5.97         1.35 o                         
   8  -9   2         35.89         33.23         2.49 o                         
  -7  -8   2       6179.39       6371.56       251.13 o                         
  -6  -8   2       3734.05       3910.14       118.55 o                         
  -5  -8   2       3182.86       3199.80        63.06 o                         
  -4  -8   2       2502.32       2566.55        46.65 o                         
  -3  -8   2       6792.71       6879.88       127.43 o                         
  -2  -8   2      14201.43      14835.06       214.43 o                         
  -1  -8   2       6278.35       6077.03        91.82 o                         
   0  -8   2        139.15        124.09         3.63 o                         
   1  -8   2       1298.46       1172.30        21.94 o                         
   2  -8   2         11.76         18.36         1.67 o                         
   3  -8   2        764.89        700.21        19.30 o                         
   4  -8   2        342.24        351.82        10.12 o                         
   5  -8   2       1994.57       1957.53        30.73 o                         
   6  -8   2       2623.03       2671.67        44.33 o                         
   7  -8   2        486.20        512.98        20.20 o                         
   8  -8   2         45.62         51.56         2.92 o                         
   9  -8   2        122.86         79.54         4.38 o                         
  -7  -7   2       1833.04       1963.02        37.12 o                         
  -6  -7   2       1377.93       1431.62        29.35 o                         
  -5  -7   2       1092.33       1070.51        24.92 o                         
  -4  -7   2        139.66        154.82         5.16 o                         
  -3  -7   2          5.50          6.57         1.72 o                         
  -2  -7   2        729.56        661.11        24.97 o                         
  -1  -7   2          7.34         11.12         1.39 o                         
   0  -7   2       1992.20       1730.36        31.50 o                         
   1  -7   2       3717.26       3248.51        61.66 o                         
   2  -7   2       5859.22       5640.83       137.89 o                         
   3  -7   2       2531.43       2382.01        56.03 o                         
   4  -7   2          3.82         10.04         2.95 o                         
   5  -7   2        140.93        144.52         4.09 o                         
   6  -7   2       1871.02       1910.29        32.90 o                         
   7  -7   2       1602.80       1643.07        58.22 o                         
   8  -7   2         72.40         75.61         3.53 o                         
   9  -7   2          5.11          7.60         3.20 o                         
  -8  -6   2        620.70        561.97        15.06 o                         
  -7  -6   2        401.95        445.36        15.23 o                         
  -6  -6   2        613.04        599.77        17.97 o                         
  -5  -6   2        491.81        504.15        13.41 o                         
  -4  -6   2       3956.57       3717.56        69.10 o                         
  -3  -6   2       2569.79       2351.89        41.76 o                         
  -2  -6   2        131.00        131.77         4.94 o                         
  -1  -6   2          4.91         14.22         4.81 o                         
   0  -6   2       6956.96       6512.97        98.19 o                         
   1  -6   2       6523.35       6020.12       114.46 o                         
   2  -6   2       1354.13       1265.43        30.54 o                         
   3  -6   2         39.28         35.99         1.91 o                         
   4  -6   2          2.05          7.56         0.92 o                         
   5  -6   2          4.34          5.59         1.25 o                         
   6  -6   2        257.70        256.07        13.69 o                         
   7  -6   2        402.93        437.99         9.31 o                         
   8  -6   2         75.83         87.74         4.81 o                         
   9  -6   2          1.09          2.44         3.15 o                         
  -8  -5   2        183.37        177.64         7.95 o                         
  -7  -5   2        226.42        234.34         7.67 o                         
  -6  -5   2         56.06         58.12         7.30 o                         
  -5  -5   2        619.13        586.74        13.27 o                         
  -4  -5   2       1903.24       1773.44        38.29 o                         
  -3  -5   2       1082.29        976.50        18.69 o                         
  -2  -5   2        128.31        114.83         3.62 o                         
  -1  -5   2       4027.79       3562.73        57.24 o                         
   0  -5   2       1662.16       1383.64        28.63 o                         
   1  -5   2       1034.84        829.65        20.56 o                         
   2  -5   2       2241.19       2039.07        46.44 o                         
   3  -5   2         45.68         34.64         1.25 o                         
   4  -5   2        901.82        832.45        27.43 o                         
   5  -5   2         42.71         43.37         5.46 o                         
   6  -5   2       1722.63       1775.88        32.59 o                         
   7  -5   2       1393.21       1505.37        28.11 o                         
   8  -5   2        759.48        843.54        16.88 o                         
   9  -5   2         24.01         25.44         3.29 o                         
  -8  -4   2          4.67          2.86         3.48 o                         
  -7  -4   2         18.26         24.31         3.53 o                         
  -6  -4   2       1514.75       1526.81        28.01 o                         
  -5  -4   2        127.74        140.96         5.03 o                         
  -4  -4   2         59.14         54.62         2.83 o                         
  -3  -4   2        114.02        119.60         5.78 o                         
  -2  -4   2        419.84        370.17         8.32 o                         
  -1  -4   2        803.19        666.98        13.82 o                         
   0  -4   2        104.35         95.02         2.60 o                         
   1  -4   2       4739.43       4308.85       202.65 o                         
   2  -4   2       6408.33       5516.98        80.50 o                         
   3  -4   2       9572.73       9557.08       137.19 o                         
   4  -4   2       1985.10       1821.49        38.26 o                         
   5  -4   2        112.62        107.25         4.67 o                         
   6  -4   2       2701.28       2840.27        77.18 o                         
   7  -4   2       1798.03       2058.34        35.13 o                         
   8  -4   2        873.36        926.78        18.16 o                         
   9  -4   2        263.17        245.93         7.54 o                         
  -8  -3   2          7.63          8.63         2.92 o                         
  -7  -3   2         18.64         30.67         3.84 o                         
  -6  -3   2        530.76        488.11        11.49 o                         
  -5  -3   2        452.25        406.68        12.56 o                         
  -4  -3   2       5946.10       5631.69        90.76 o                         
  -3  -3   2      10420.71      10167.23       172.12 o                         
  -2  -3   2       9016.00       8861.05       150.56 o                         
  -1  -3   2       7941.49       7936.93       116.36 o                         
   0  -3   2       5275.34       4788.75        71.13 o                         
   1  -3   2      47787.43      40566.98      1235.81 o                         
   2  -3   2      14834.79      11515.09       318.85 o                         
   3  -3   2      12743.41      13463.06       185.91 o                         
   4  -3   2       3288.39       3150.84       117.56 o                         
   5  -3   2        112.55        134.15        15.85 o                         
   6  -3   2        319.60        320.05         7.59 o                         
   7  -3   2        997.97       1057.77        20.51 o                         
   8  -3   2         18.48         16.76         2.87 o                         
   9  -3   2        238.15        227.78         7.67 o                         
  -8  -2   2       1829.59       1964.45        37.40 o                         
  -7  -2   2       2525.99       2553.40        64.70 o                         
  -6  -2   2       1086.79       1106.54        22.28 o                         
  -5  -2   2       2529.43       2450.19        40.67 o                         
  -4  -2   2      12981.57      13366.57       191.68 o                         
  -3  -2   2      21542.44      22720.06       322.24 o                         
  -2  -2   2      25027.59      27496.62       883.58 o                         
  -1  -2   2      10950.84      11429.47       202.63 o                         
   0  -2   2       2148.41       1898.16        34.76 o                         
   1  -2   2       7366.11       5163.64       236.91 o                         
   2  -2   2       6393.13       5771.76       218.50 o                         
   3  -2   2       1944.80       1685.95        28.32 o                         
   4  -2   2       1897.29       1815.80        47.30 o                         
   5  -2   2       3331.24       3262.63        52.91 o                         
   6  -2   2       4222.47       4475.53        70.80 o                         
   7  -2   2        850.36        915.44        44.92 o                         
   8  -2   2        221.33        268.27         8.10 o                         
   9  -2   2       1661.82       1560.06        33.93 o                         
  -9  -1   2       2206.37       1755.42        42.03 o                         
  -8  -1   2       3352.12       3593.72        60.58 o                         
  -7  -1   2       2860.12       3109.15        52.29 o                         
  -6  -1   2       2113.10       2037.46        36.00 o                         
  -5  -1   2       2364.14       2267.91        48.65 o                         
  -4  -1   2       5613.72       5662.86       136.74 o                         
  -3  -1   2       1317.47       1021.94        19.25 o                         
  -2  -1   2       1034.42        763.02        22.43 o                         
  -1  -1   2       1149.06       1121.76        89.07 o                         
   0  -1   2       7678.30       7676.90       503.69 o                         
   1  -1   2      31448.09      24391.85      2123.15 o                         
   2  -1   2       6244.14       5587.05       100.30 o                         
   3  -1   2       1738.10       1437.67        62.21 o                         
   4  -1   2      13010.00      13740.84       259.48 o                         
   5  -1   2      13627.73      14336.90       259.59 o                         
   6  -1   2       9464.44      11118.88       161.15 o                         
   7  -1   2       4986.48       5347.20       132.14 o                         
   8  -1   2       1068.58       1193.84        24.42 o                         
   9  -1   2        274.39        231.61         8.83 o                         
  -9   0   2        877.25        774.46        18.45 o                         
  -8   0   2       2122.57       2261.76        45.42 o                         
  -7   0   2        572.85        621.12        13.57 o                         
  -6   0   2        616.81        614.48        13.80 o                         
  -5   0   2       4298.50       4145.14        66.83 o                         
  -4   0   2        285.11        249.56         6.15 o                         
  -3   0   2        737.20        584.72        35.28 o                         
  -2   0   2      14245.29      15387.59       436.77 o                         
  -1   0   2      31410.74      30723.91      1981.48 o                         
   0   0   2      22905.66      21759.38       435.21 o                         
   1   0   2      55689.43      49724.73      3160.67 o                         
   2   0   2      24399.02      23719.37       338.58 o                         
   3   0   2       3972.99       3414.59       129.84 o                         
   4   0   2       8234.88       8323.80       252.71 o                         
   5   0   2       6811.48       6660.88       104.39 o                         
   6   0   2       2600.19       2628.73       122.50 o                         
   7   0   2        342.62        345.21         8.98 o                         
   8   0   2         57.92         56.96         4.67 o                         
   9   0   2          7.31          8.85         8.09 o                         
  -9   1   2        296.17        288.40        17.12 o                         
  -8   1   2        189.61        195.67         6.28 o                         
  -7   1   2       1059.62       1097.35        70.82 o                         
  -6   1   2       3578.94       3501.90        56.28 o                         
  -5   1   2      18627.96      20270.61       289.45 o                         
  -4   1   2      24626.44      27643.22       644.37 o                         
  -3   1   2      11007.31      10452.78       154.62 o                         
  -2   1   2      12458.04      13104.88       186.61 o                         
  -1   1   2      23485.02      22370.62       906.60 o                         
   0   1   2      24024.65      20558.62      2017.92 o                         
   1   1   2      24165.05      24079.71       483.11 o                         
   2   1   2       5593.43       5068.80       144.11 o                         
   3   1   2       1621.50       1498.53        26.41 o                         
   4   1   2       1272.74       1137.03        24.22 o                         
   5   1   2         48.20         68.60         5.52 o                         
   6   1   2         83.31        104.12         4.33 o                         
   7   1   2          6.37         13.80         3.04 o                         
   8   1   2       2120.61       2222.99        41.59 o                         
  -9   2   2       1591.93       1515.20        68.47 o                         
  -8   2   2        647.46        732.98        15.82 o                         
  -7   2   2       2475.46       2714.41        49.51 o                         
  -6   2   2       4402.01       4671.59        79.33 o                         
  -5   2   2       6245.37       6312.97        96.56 o                         
  -4   2   2       4578.64       4190.45        72.67 o                         
  -3   2   2       2232.00       1933.75        52.48 o                         
  -2   2   2         46.89         37.50         1.64 o                         
  -1   2   2        525.09        404.42         9.83 o                         
   0   2   2        243.07        212.53         6.31 o                         
   1   2   2        151.89        149.72         6.48 o                         
   2   2   2       1065.44        837.35        39.03 o                         
   3   2   2       3488.46       2989.60        51.57 o                         
   4   2   2       4401.68       4292.89        98.89 o                         
   5   2   2       3008.29       2974.43        91.35 o                         
   6   2   2        254.42        257.02         7.49 o                         
   7   2   2         79.94         87.79        10.91 o                         
   8   2   2        232.24        228.47         8.66 o                         
  -9   3   2       1268.99       1263.04        25.90 o                         
  -8   3   2         33.01         43.10         3.89 o                         
  -7   3   2        235.85        269.16        22.98 o                         
  -6   3   2          1.07          4.30         1.73 o                         
  -5   3   2       2179.12       2182.47        55.71 o                         
  -4   3   2         56.32         61.20         2.55 o                         
  -3   3   2       1443.13       1214.79        21.30 o                         
  -2   3   2       7883.06       7358.97       107.15 o                         
  -1   3   2       7278.75       6624.58       183.37 o                         
   0   3   2        964.36        792.67        17.09 o                         
   1   3   2       1117.77       1003.33        18.78 o                         
   2   3   2        703.25        588.18        20.07 o                         
   3   3   2       6562.57       6067.18        94.23 o                         
   4   3   2        849.42        753.51        16.03 o                         
   5   3   2          2.65         12.54         2.63 o                         
   6   3   2        141.40        145.85         7.11 o                         
   7   3   2          6.61          7.87         2.87 o                         
   8   3   2          4.95          5.94         3.55 o                         
  -9   4   2        141.44        127.52         5.95 o                         
  -8   4   2         92.88        116.64         4.68 o                         
  -7   4   2        288.30        315.03        16.87 o                         
  -6   4   2       1820.98       1917.92        62.17 o                         
  -5   4   2        155.94        149.73         4.36 o                         
  -4   4   2       1030.03        858.62        16.02 o                         
  -3   4   2        341.59        292.43         6.56 o                         
  -2   4   2       2335.34       2013.68        33.52 o                         
  -1   4   2       1220.70       1016.10        18.70 o                         
   0   4   2        142.57        129.89         3.49 o                         
   1   4   2       1091.85        875.96        25.02 o                         
   2   4   2       6420.69       5993.84        92.63 o                         
   3   4   2         12.16         14.40         2.97 o                         
   4   4   2       5121.13       5138.90        80.22 o                         
   5   4   2         13.65         18.59         2.45 o                         
   6   4   2        263.35        295.00         8.77 o                         
   7   4   2         61.98         58.13         5.85 o                         
   8   4   2        188.64        170.36         7.34 o                         
  -9   5   2         19.24         18.90         3.85 o                         
  -8   5   2          0.39          4.43         2.77 o                         
  -7   5   2         16.12         21.45         2.32 o                         
  -6   5   2          3.29         10.45         1.70 o                         
  -5   5   2          8.15         10.06         1.91 o                         
  -4   5   2        662.65        591.83        12.06 o                         
  -3   5   2       2826.57       2606.14        43.66 o                         
  -2   5   2        343.10        318.64         6.48 o                         
  -1   5   2       2391.21       2213.73        44.43 o                         
   0   5   2        632.00        642.66        20.96 o                         
   1   5   2        102.86        117.33         4.67 o                         
   2   5   2        262.26        251.46         6.29 o                         
   3   5   2         44.97         48.37         2.77 o                         
   4   5   2       2715.96       2609.32        44.60 o                         
   5   5   2       6212.09       6791.33       111.14 o                         
   6   5   2       1909.91       2010.64        51.97 o                         
   7   5   2        186.64        211.19         7.86 o                         
   8   5   2        452.32        377.55        22.34 o                         
  -9   6   2        465.17        391.25        11.51 o                         
  -8   6   2         76.34         76.32         4.31 o                         
  -7   6   2        653.20        733.24        15.40 o                         
  -6   6   2         64.46         68.89         2.88 o                         
  -5   6   2          8.82         12.68         1.78 o                         
  -4   6   2         11.22         16.98         1.50 o                         
  -3   6   2        105.13        105.66         3.13 o                         
  -2   6   2       1994.09       1676.00        29.45 o                         
  -1   6   2      16050.40      17244.77       242.54 o                         
   0   6   2       7800.30       7363.53       154.37 o                         
   1   6   2       2871.02       2694.58        46.05 o                         
   2   6   2       2503.00       2134.82        43.81 o                         
   3   6   2      12661.22      13162.51       192.93 o                         
   4   6   2       5939.81       6104.39        97.06 o                         
   5   6   2       5611.45       5867.32       191.31 o                         
   6   6   2       2765.84       3013.26        54.36 o                         
   7   6   2        179.06        191.16         7.66 o                         
  -9   7   2         12.37         11.81         3.24 o                         
  -8   7   2         53.71         62.29         3.55 o                         
  -7   7   2        638.23        645.81        15.92 o                         
  -6   7   2       3514.26       3680.63        59.65 o                         
  -5   7   2       3665.03       3778.91        60.21 o                         
  -4   7   2       2405.73       2233.30        37.59 o                         
  -3   7   2       2783.60       2688.98        44.21 o                         
  -2   7   2       6198.50       5897.27        91.61 o                         
  -1   7   2      19109.35      20905.32       291.89 o                         
   0   7   2      16385.31      16892.62       237.63 o                         
   1   7   2      12618.28      13410.08       190.70 o                         
   2   7   2          1.52          3.95         1.75 o                         
   3   7   2        531.54        489.44        11.45 o                         
   4   7   2        730.11        781.14        16.95 o                         
   5   7   2        986.53        989.60        28.79 o                         
   6   7   2         91.77         90.90         5.15 o                         
   7   7   2       1368.44       1323.37        41.85 o                         
  -8   8   2       1033.55        946.40        28.03 o                         
  -7   8   2       1553.89       1628.40        27.90 o                         
  -6   8   2       5217.11       5330.46       116.89 o                         
  -5   8   2       6739.23       7049.00       103.48 o                         
  -4   8   2       2977.98       2918.69        47.15 o                         
  -3   8   2       1383.49       1305.57        23.28 o                         
  -2   8   2       3250.34       3053.42        49.03 o                         
  -1   8   2       2353.07       2270.33        38.87 o                         
   0   8   2        469.23        393.01         9.06 o                         
   1   8   2          0.40         15.04         4.93 o                         
   2   8   2       1786.48       1664.07        31.79 o                         
   3   8   2       3756.22       3767.58        70.65 o                         
   4   8   2       8144.83       8657.64       128.08 o                         
   5   8   2        654.69        702.13        16.59 o                         
   6   8   2       1658.19       1704.68        37.34 o                         
   7   8   2       2670.17       2292.69        88.62 o                         
  -8   9   2        343.08        289.15         9.28 o                         
  -7   9   2        333.48        342.01        26.35 o                         
  -6   9   2        951.27        935.42        17.85 o                         
  -5   9   2       1392.86       1356.25        23.64 o                         
  -4   9   2         22.29         28.17         1.54 o                         
  -3   9   2       6958.98       7019.03       120.23 o                         
  -2   9   2       2868.66       2778.49        46.17 o                         
  -1   9   2       1043.40       1005.82        19.26 o                         
   0   9   2       1746.43       1506.79        27.07 o                         
   1   9   2       9196.76       9555.50       142.71 o                         
   2   9   2      13516.44      14828.18       213.10 o                         
   3   9   2       5202.42       5428.20       140.67 o                         
   4   9   2       7436.58       8014.61       123.22 o                         
   5   9   2       2427.51       2646.43        79.47 o                         
   6   9   2        793.97        817.32        19.60 o                         
  -8  10   2        283.05        208.46        88.91 o                         
  -7  10   2        467.03        376.63         8.63 o                         
  -6  10   2        614.28        492.50        11.30 o                         
  -5  10   2       1214.48       1176.87       187.54 o                         
  -4  10   2        521.32        531.78        25.25 o                         
  -3  10   2       7314.78       7551.68       226.16 o                         
  -2  10   2      17470.58      19613.94       279.03 o                         
  -1  10   2       8525.57       8908.55       131.19 o                         
   0  10   2       1204.01       1224.21        24.28 o                         
   1  10   2       1794.27       1638.65        30.03 o                         
   2  10   2       5771.21       6103.97        92.98 o                         
   3  10   2       5375.91       5731.64        95.95 o                         
   4  10   2        840.57        923.78        21.19 o                         
   5  10   2          6.23         15.41         6.82 o                         
   6  10   2         74.22         75.19         5.67 o                         
  -8  11   2        915.24       1016.07        28.42 o                         
  -7  11   2       1721.85       2252.11        59.52 o                         
  -6  11   2        717.66        951.95        75.59 o                         
  -5  11   2       1111.16       1347.86        37.05 o                         
  -4  11   2       2064.46       2199.71       357.03 o                         
  -3  11   2       2131.60       2157.76        36.01 o                         
  -2  11   2       1983.00       2045.31        35.65 o                         
  -1  11   2       2110.71       2103.09        44.46 o                         
   0  11   2         17.18         25.34         3.09 o                         
   1  11   2        367.71        373.82        10.41 o                         
   2  11   2        841.32        871.72        19.41 o                         
   3  11   2         16.26         22.06         3.08 o                         
   4  11   2          4.84          5.95         3.29 o                         
   5  11   2       1551.69       1630.32        40.00 o                         
  -7  12   2       1090.95       1438.17        36.55 o                         
  -6  12   2        534.64        713.50        38.14 o                         
  -5  12   2         29.97         45.88         4.45 o                         
  -4  12   2        496.11        614.10        17.83 o                         
  -3  12   2        415.26        400.70        12.86 o                         
  -2  12   2        227.96        241.41         6.27 o                         
  -1  12   2        267.14        269.36         7.12 o                         
   0  12   2       1702.98       1767.74        32.95 o                         
   1  12   2       1563.34       1625.14        30.85 o                         
   2  12   2        425.52        480.53        13.85 o                         
   3  12   2        116.38        137.43         8.03 o                         
   4  12   2         91.30        107.85         5.78 o                         
   5  12   2        121.65        125.36        18.96 o                         
  -7  13   2         82.63         99.80         6.34 o                         
  -6  13   2         11.63         19.73         4.27 o                         
  -5  13   2          1.95          5.65         2.99 o                         
  -4  13   2        759.92       1008.04        27.06 o                         
  -3  13   2        551.84        545.60        11.34 o                         
  -2  13   2        186.16        174.77         5.22 o                         
  -1  13   2        853.46        829.48        16.96 o                         
   0  13   2         15.28         23.94         4.40 o                         
   1  13   2        383.47        449.99        11.27 o                         
   2  13   2         61.80         67.49         4.27 o                         
   3  13   2        311.17        354.72        10.25 o                         
   4  13   2        692.85        689.66        16.38 o                         
  -6  14   2         64.74         84.10         6.02 o                         
  -5  14   2         47.65         84.39        13.54 o                         
  -4  14   2          3.99         17.11         6.84 o                         
  -3  14   2        160.75        140.09        15.34 o                         
  -2  14   2          8.49         16.58         2.17 o                         
  -1  14   2        860.00        875.46        16.81 o                         
   0  14   2        199.29        222.56        20.34 o                         
   1  14   2         77.50        105.51         5.52 o                         
   2  14   2        205.16        240.59         8.14 o                         
   3  14   2         11.45         14.98         3.95 o                         
  -6  15   2        528.85        533.79        18.86 o                         
  -5  15   2          1.19          1.62         3.33 o                         
  -4  15   2        557.39        747.26        23.25 o                         
  -3  15   2          3.71          4.87         2.17 o                         
  -2  15   2          1.30          5.18         2.23 o                         
  -1  15   2          1.51          7.37         2.46 o                         
   0  15   2         63.39         58.11         4.19 o                         
   1  15   2       1403.61       1464.59        41.88 o                         
   2  15   2       2229.37       2289.81        41.94 o                         
   3  15   2        858.51        723.58        21.24 o                         
  -5  16   2         16.78         21.09         5.81 o                         
  -4  16   2        691.09        891.53        26.66 o                         
  -3  16   2       1960.74       1376.75       807.64 o                         
  -2  16   2       1066.48        943.96        24.74 o                         
  -1  16   2        405.25        406.46        10.52 o                         
   0  16   2        767.03        731.69        19.79 o                         
   1  16   2       1844.96       1724.94       107.09 o                         
   2  16   2       2916.11       2114.84        56.36 o                         
  -4  17   2        905.87        836.20        33.12 o                         
  -3  17   2       1191.06       1337.60        47.22 o                         
  -2  17   2       2105.57       1398.24        28.92 o                         
  -1  17   2        425.08        327.98        22.02 o                         
   0  17   2         84.89         63.21         4.90 o                         
  -1 -18   3        694.39        423.68        15.88 o                         
   0 -18   3        925.87        766.64        33.62 o                         
   1 -18   3        110.64         88.96         4.12 o                         
   2 -18   3         23.80         26.44         6.17 o                         
   3 -18   3          5.29          6.29         3.59 o                         
   4 -18   3        114.36         96.01        13.62 o                         
  -2 -17   3        184.81        170.10         7.33 o                         
  -1 -17   3        392.52        371.98        11.87 o                         
   0 -17   3        145.30        146.93         8.30 o                         
   1 -17   3         44.25         50.23         3.20 o                         
   2 -17   3        409.60        460.84        15.04 o                         
   3 -17   3        540.16        591.87        18.86 o                         
   4 -17   3        418.69        402.19        38.38 o                         
   5 -17   3        285.45        262.28         9.93 o                         
  -3 -16   3        323.77        289.76        10.06 o                         
  -2 -16   3       1064.91       1075.40        24.03 o                         
  -1 -16   3        350.06        366.46        12.07 o                         
   0 -16   3        482.00        500.94        11.38 o                         
   1 -16   3       1581.55       1592.26        28.07 o                         
   2 -16   3       3265.20       3152.71       538.77 o                         
   3 -16   3       1988.90       2483.42        60.22 o                         
   4 -16   3        636.21        722.88        19.94 o                         
   5 -16   3        690.53        740.98        24.11 o                         
   6 -16   3        391.45        326.89        16.41 o                         
  -4 -15   3       1706.32       1429.73        30.57 o                         
  -3 -15   3       3726.39       3870.70        67.57 o                         
  -2 -15   3       3871.54       4371.51        71.32 o                         
  -1 -15   3       4081.17       4428.07        72.74 o                         
   0 -15   3       1261.04       1410.30        26.38 o                         
   1 -15   3        443.36        484.72        11.41 o                         
   2 -15   3       2430.77       2334.21        48.03 o                         
   3 -15   3       2425.24       2978.80        67.57 o                         
   4 -15   3        499.02        626.83        16.91 o                         
   5 -15   3         55.23         57.53        16.05 o                         
   6 -15   3         64.51         76.96         5.20 o                         
  -4 -14   3       1336.39       1386.72        28.33 o                         
  -3 -14   3       3971.66       4364.74        80.41 o                         
  -2 -14   3       2379.77       2633.39        45.01 o                         
  -1 -14   3        617.94        662.88        15.00 o                         
   0 -14   3        463.18        519.29        12.67 o                         
   1 -14   3         35.30         38.85         2.50 o                         
   2 -14   3        522.58        530.65        10.83 o                         
   3 -14   3         27.88         32.35         3.34 o                         
   4 -14   3         28.90         36.52         3.40 o                         
   5 -14   3        445.10        507.35        15.44 o                         
   6 -14   3       1627.28       1783.69        87.91 o                         
   7 -14   3        827.67        721.51        21.60 o                         
  -5 -13   3         41.04         43.62         4.60 o                         
  -4 -13   3          6.65          9.10         3.70 o                         
  -3 -13   3         10.86         16.35         3.20 o                         
  -2 -13   3        270.54        302.69         8.83 o                         
  -1 -13   3       1147.25       1183.93        22.46 o                         
   0 -13   3       4945.03       5357.05        84.65 o                         
   1 -13   3       1572.19       1594.27        29.17 o                         
   2 -13   3       2330.46       2301.00        78.28 o                         
   3 -13   3       1550.68       1775.12        41.88 o                         
   4 -13   3       1108.47       1301.94        36.66 o                         
   5 -13   3        647.24        756.63        29.08 o                         
   6 -13   3        910.68       1053.78        26.17 o                         
   7 -13   3        618.16        648.48        23.51 o                         
  -6 -12   3        178.53        126.15         8.31 o                         
  -5 -12   3       2161.73       2240.81        41.15 o                         
  -4 -12   3       3686.47       3927.75        86.77 o                         
  -3 -12   3       3837.75       4134.31       143.31 o                         
  -2 -12   3        627.70        663.26        13.52 o                         
  -1 -12   3        708.02        688.92        15.19 o                         
   0 -12   3       4117.67       4266.49       127.32 o                         
   1 -12   3       6296.10       6595.34       104.49 o                         
   2 -12   3       1541.01       1570.41        27.12 o                         
   3 -12   3         31.95         51.18         2.97 o                         
   4 -12   3          4.67         12.31         2.35 o                         
   5 -12   3        136.47        162.14         6.09 o                         
   6 -12   3        251.85        280.67         9.35 o                         
   7 -12   3        174.44        187.96         6.96 o                         
   8 -12   3         68.26         51.01         3.63 o                         
  -6 -11   3        588.42        563.32        15.87 o                         
  -5 -11   3       1554.54       1659.99        32.05 o                         
  -4 -11   3       1921.54       2023.75        50.03 o                         
  -3 -11   3       1623.41       1602.11        36.54 o                         
  -2 -11   3         20.37         28.41        10.44 o                         
  -1 -11   3        315.15        306.89         8.29 o                         
   0 -11   3        171.34        190.62         5.13 o                         
   1 -11   3        145.46        152.10         6.19 o                         
   2 -11   3       1193.19       1171.92        51.33 o                         
   3 -11   3         53.36         67.90         7.37 o                         
   4 -11   3        697.51        750.29        20.04 o                         
   5 -11   3         17.10         16.29         1.89 o                         
   6 -11   3        203.88        225.39         8.51 o                         
   7 -11   3         80.69         96.84        13.75 o                         
   8 -11   3         58.98         56.48         4.41 o                         
  -6 -10   3        205.66        226.87         9.61 o                         
  -5 -10   3         62.22         73.19         4.83 o                         
  -4 -10   3        619.77        665.04        14.34 o                         
  -3 -10   3        467.24        465.29        13.41 o                         
  -2 -10   3       2689.31       2628.65        45.05 o                         
  -1 -10   3        625.00        589.92        11.85 o                         
   0 -10   3        759.28        728.66        16.52 o                         
   1 -10   3        476.03        473.28        10.23 o                         
   2 -10   3         16.85         23.36         2.17 o                         
   3 -10   3        978.53        997.38        25.61 o                         
   4 -10   3          6.77         24.77         2.21 o                         
   5 -10   3         60.46         77.27         3.88 o                         
   6 -10   3        279.50        314.34        31.96 o                         
   7 -10   3        462.49        492.73        48.48 o                         
   8 -10   3         39.43         24.87        13.27 o                         
  -7  -9   3          2.76          3.15         3.95 o                         
  -6  -9   3         81.95         94.32         6.13 o                         
  -5  -9   3         85.39         93.34         6.24 o                         
  -4  -9   3       1097.55       1118.90        30.91 o                         
  -3  -9   3       3682.29       3537.83        59.30 o                         
  -2  -9   3       1754.44       1608.72        28.95 o                         
  -1  -9   3        416.91        348.00        20.49 o                         
   0  -9   3          2.12         13.42         1.50 o                         
   1  -9   3       9905.33      10163.63       149.61 o                         
   2  -9   3       3594.74       3561.06        84.41 o                         
   3  -9   3       1071.15       1079.87        29.58 o                         
   4  -9   3        130.71        140.90        12.44 o                         
   5  -9   3        145.23        160.59         5.98 o                         
   6  -9   3          6.47          8.85         0.78 o                         
   7  -9   3        446.48        448.50         9.36 o                         
   8  -9   3          9.04          7.74         2.04 o                         
  -7  -8   3         35.95         39.85         5.18 o                         
  -6  -8   3        279.12        284.05        12.50 o                         
  -5  -8   3       1301.19       1310.12        38.13 o                         
  -4  -8   3       3620.35       3668.37        96.24 o                         
  -3  -8   3       2904.89       2844.87        48.81 o                         
  -2  -8   3       4364.90       4024.54        65.85 o                         
  -1  -8   3       3166.12       2926.87        48.56 o                         
   0  -8   3         20.79         37.14         5.14 o                         
   1  -8   3        151.96        171.10         4.61 o                         
   2  -8   3       2468.05       2377.00        55.53 o                         
   3  -8   3         57.22         55.46         2.55 o                         
   4  -8   3        387.01        390.52        16.39 o                         
   5  -8   3       2609.35       2652.27        42.38 o                         
   6  -8   3       2197.71       2357.20        39.56 o                         
   7  -8   3        846.90        908.58        17.23 o                         
   8  -8   3        416.92        419.75         9.65 o                         
  -7  -7   3       1452.03       1441.87        28.39 o                         
  -6  -7   3          6.34         10.44         3.29 o                         
  -5  -7   3        359.73        354.49        10.83 o                         
  -4  -7   3       4825.16       4722.79        77.04 o                         
  -3  -7   3       2769.92       2509.30        41.68 o                         
  -2  -7   3        140.69        119.99         3.82 o                         
  -1  -7   3       3316.01       2915.64        47.62 o                         
   0  -7   3       3804.16       3482.19        55.34 o                         
   1  -7   3       5783.67       5509.93       138.02 o                         
   2  -7   3       3886.78       3512.58       102.78 o                         
   3  -7   3       6121.22       6175.36       127.32 o                         
   4  -7   3       8501.84       8677.75       124.95 o                         
   5  -7   3       9637.33      10462.19       452.34 o                         
   6  -7   3       3497.57       3693.21        58.76 o                         
   7  -7   3       1653.76       1743.89        38.57 o                         
   8  -7   3        794.98        864.91        20.19 o                         
   9  -7   3        274.05        220.82        15.01 o                         
  -8  -6   3        678.72        595.08        29.79 o                         
  -7  -6   3        477.27        508.83        13.16 o                         
  -6  -6   3        200.94        202.03         6.53 o                         
  -5  -6   3       5942.27       6085.36       131.98 o                         
  -4  -6   3       3168.53       3003.01        49.33 o                         
  -3  -6   3        924.40        876.80        17.82 o                         
  -2  -6   3       4889.39       4444.67        86.67 o                         
  -1  -6   3      24815.65      28155.97       393.23 o                         
   0  -6   3      37027.90      33678.38       610.97 o                         
   1  -6   3      23006.44      19443.32      1667.35 o                         
   2  -6   3       8961.51       6526.36       219.96 o                         
   3  -6   3       2913.61       2823.09        43.08 o                         
   4  -6   3       2515.69       2415.06        40.34 o                         
   5  -6   3       5826.19       5931.78       127.07 o                         
   6  -6   3       1632.75       1716.35        73.92 o                         
   7  -6   3         32.63         32.63         2.53 o                         
   8  -6   3        426.41        453.93        11.04 o                         
   9  -6   3         94.01         73.38         3.90 o                         
  -8  -5   3        240.91        227.11         9.20 o                         
  -7  -5   3       4146.64       4498.29       104.57 o                         
  -6  -5   3       5764.42       6054.62        92.31 o                         
  -5  -5   3      11421.41      11915.47       170.06 o                         
  -4  -5   3      18080.32      19070.41       870.16 o                         
  -3  -5   3      12302.92      12010.63       178.25 o                         
  -2  -5   3       5639.12       5153.94        79.43 o                         
  -1  -5   3      14748.19      15256.95       394.93 o                         
   0  -5   3      17522.75      16027.79       298.40 o                         
   1  -5   3       8904.09       7501.12       254.72 o                         
   2  -5   3         36.77         24.57         1.33 o                         
   3  -5   3          8.55         16.51         0.92 o                         
   4  -5   3        912.39        895.09        16.76 o                         
   5  -5   3        607.24        639.72        12.77 o                         
   6  -5   3        316.28        323.58         7.45 o                         
   7  -5   3         61.43         79.09         3.40 o                         
   8  -5   3       1450.38       1593.60        28.86 o                         
   9  -5   3       1453.73       1299.97        25.93 o                         
  -8  -4   3        725.75        716.82        17.47 o                         
  -7  -4   3       1295.67       1423.89        27.09 o                         
  -6  -4   3       7981.12       8626.20       181.65 o                         
  -5  -4   3       8663.24       8686.88       131.35 o                         
  -4  -4   3       2745.71       2678.04        52.94 o                         
  -3  -4   3        824.37        765.30        17.76 o                         
  -2  -4   3        833.25        723.11        14.63 o                         
  -1  -4   3        781.85        706.47        13.74 o                         
   0  -4   3         17.81         16.36         1.64 o                         
   1  -4   3       2092.53       1835.98        29.76 o                         
   2  -4   3      14601.99      12041.80      2110.93 o                         
   3  -4   3      14186.03      12882.55       487.83 o                         
   4  -4   3       4652.16       4232.55       126.38 o                         
   5  -4   3       1423.70       1491.53        25.39 o                         
   6  -4   3       3212.67       3271.39        54.20 o                         
   7  -4   3        848.34        922.58        18.55 o                         
   8  -4   3       1124.57       1180.07        22.14 o                         
   9  -4   3        554.66        519.27        32.40 o                         
  -8  -3   3        600.99        630.32        18.70 o                         
  -7  -3   3        272.02        292.19         9.32 o                         
  -6  -3   3        766.72        686.80        15.92 o                         
  -5  -3   3        567.56        488.95        10.62 o                         
  -4  -3   3          7.78         10.64         1.72 o                         
  -3  -3   3       6587.70       6147.07       107.47 o                         
  -2  -3   3      14147.60      14545.99       238.54 o                         
  -1  -3   3      25481.24      26945.02       446.83 o                         
   0  -3   3      15539.03      14386.12       847.32 o                         
   1  -3   3        308.88        249.94         8.55 o                         
   2  -3   3       6281.57       5553.16        80.79 o                         
   3  -3   3      15230.94      14897.35       638.92 o                         
   4  -3   3      12731.85      13161.53       187.83 o                         
   5  -3   3        169.74        156.79         4.41 o                         
   6  -3   3         76.24         72.81         3.15 o                         
   7  -3   3          1.37          3.11         2.00 o                         
   8  -3   3        475.22        492.66        17.88 o                         
   9  -3   3        208.41        189.38         6.71 o                         
  -8  -2   3        490.16        498.51        13.56 o                         
  -7  -2   3        648.31        714.44        15.87 o                         
  -6  -2   3       2005.96       2022.55        35.01 o                         
  -5  -2   3       3096.25       2931.98        49.92 o                         
  -4  -2   3        260.41        252.38         6.62 o                         
  -3  -2   3       4658.12       4331.56        79.85 o                         
  -2  -2   3       4757.48       4125.67        99.20 o                         
  -1  -2   3      23354.97      22767.28       332.45 o                         
   0  -2   3       1240.24       1029.96        28.66 o                         
   1  -2   3        772.91        611.95        10.41 o                         
   2  -2   3        301.38        260.00         7.55 o                         
   3  -2   3         78.40         64.52         2.28 o                         
   4  -2   3       1804.61       1660.34        30.73 o                         
   5  -2   3        112.66        123.99         3.76 o                         
   6  -2   3         40.48         49.21         2.97 o                         
   7  -2   3        509.72        549.35        13.15 o                         
   8  -2   3         18.01         23.97         3.57 o                         
   9  -2   3         74.59         73.04         4.73 o                         
  -9  -1   3          8.81          9.74         3.90 o                         
  -8  -1   3        735.17        794.87        19.57 o                         
  -7  -1   3       3152.19       3387.07        98.77 o                         
  -6  -1   3        673.40        693.19        28.13 o                         
  -5  -1   3          4.30         16.66         4.54 o                         
  -4  -1   3        351.89        346.33         8.25 o                         
  -3  -1   3         11.23         19.40         1.57 o                         
  -2  -1   3         72.12         89.57         3.62 o                         
  -1  -1   3       7049.97       6905.56       331.23 o                         
   0  -1   3       2002.07       1745.29        27.67 o                         
   1  -1   3       1913.67       1533.82        26.34 o                         
   2  -1   3        716.53        562.38        11.17 o                         
   3  -1   3       1687.98       1437.06        26.02 o                         
   4  -1   3       1588.23       1487.38        26.53 o                         
   5  -1   3        659.44        652.35        13.66 o                         
   6  -1   3        361.89        392.20         9.06 o                         
   7  -1   3          0.54         13.75         3.03 o                         
   8  -1   3         71.87         77.66         4.54 o                         
   9  -1   3        208.59        169.96        13.68 o                         
  -9   0   3         49.17         44.71         4.93 o                         
  -8   0   3         28.97         40.48         3.95 o                         
  -7   0   3        212.74        234.33         7.15 o                         
  -6   0   3       1630.86       1622.24        39.45 o                         
  -5   0   3          0.11          2.76         1.57 o                         
  -4   0   3        520.96        468.06        11.67 o                         
  -3   0   3        197.34        154.80         4.34 o                         
  -2   0   3        154.59        110.46         3.47 o                         
  -1   0   3      33146.41      32453.77      1098.14 o                         
   0   0   3       6913.22       7047.98       150.30 o                         
   1   0   3       4370.80       4086.94        64.00 o                         
   2   0   3        137.29        106.35         3.01 o                         
   3   0   3       5417.28       5249.13       111.78 o                         
   4   0   3       8718.18       8218.42       123.43 o                         
   5   0   3       3114.50       2998.91        55.56 o                         
   6   0   3        200.64        199.09         5.99 o                         
   7   0   3         10.50         16.72         4.72 o                         
   8   0   3        115.72        116.35         5.92 o                         
  -9   1   3         10.05          7.52         4.17 o                         
  -8   1   3        123.11        116.70         5.63 o                         
  -7   1   3        399.45        426.63        10.35 o                         
  -6   1   3       2730.41       2717.53        44.42 o                         
  -5   1   3       2225.98       2150.11        40.75 o                         
  -4   1   3       1113.30        985.87        18.81 o                         
  -3   1   3       3086.32       2727.91        45.91 o                         
  -2   1   3       5329.11       4745.40        71.39 o                         
  -1   1   3      15317.39      16677.20       264.61 o                         
   0   1   3      10238.93      10511.81       196.67 o                         
   1   1   3       6158.12       5429.35       103.37 o                         
   2   1   3        112.11        113.51         3.21 o                         
   3   1   3         65.76         54.80         2.33 o                         
   4   1   3        107.44        106.09         3.81 o                         
   5   1   3        321.08        314.53         8.03 o                         
   6   1   3        187.93        197.59         8.82 o                         
   7   1   3       1996.54       2156.42        39.60 o                         
   8   1   3       1500.15       1611.88        43.04 o                         
  -9   2   3        150.20        148.29        11.76 o                         
  -8   2   3        919.20        981.76        20.74 o                         
  -7   2   3       2005.21       2143.28        38.26 o                         
  -6   2   3       5867.34       5973.79        90.49 o                         
  -5   2   3       8256.70       8592.19       250.28 o                         
  -4   2   3        970.38        906.86        17.44 o                         
  -3   2   3        255.28        225.13         5.55 o                         
  -2   2   3       3666.42       3397.04        67.37 o                         
  -1   2   3       6742.39       6202.77       190.87 o                         
   0   2   3        566.75        445.44         9.26 o                         
   1   2   3       1583.89       1306.72        23.44 o                         
   2   2   3      11275.10      11325.79       206.67 o                         
   3   2   3       5220.68       4856.10        77.14 o                         
   4   2   3       3811.86       3531.25        57.92 o                         
   5   2   3       4149.29       4094.09        66.64 o                         
   6   2   3       2875.71       3107.20        51.62 o                         
   7   2   3       5652.13       6304.63        98.04 o                         
   8   2   3       3317.40       3489.26        60.88 o                         
  -9   3   3         53.49         60.58         5.28 o                         
  -8   3   3        410.28        437.70        50.83 o                         
  -7   3   3        396.21        409.96        17.34 o                         
  -6   3   3        203.54        212.86        11.77 o                         
  -5   3   3       1282.42       1220.79        22.76 o                         
  -4   3   3         63.47         81.49         2.88 o                         
  -3   3   3       9158.57       9322.58       133.45 o                         
  -2   3   3      17132.73      18260.72       273.14 o                         
  -1   3   3       4524.48       3903.99        80.06 o                         
   0   3   3       6250.09       5853.78       104.11 o                         
   1   3   3       7182.41       6202.13        92.32 o                         
   2   3   3      39827.86      43028.41       594.15 o                         
   3   3   3      28260.71      32044.16       832.77 o                         
   4   3   3       8736.65       8767.79       135.58 o                         
   5   3   3       2222.22       2181.63        38.60 o                         
   6   3   3       1073.57       1135.05        23.23 o                         
   7   3   3       2100.15       2301.94        42.97 o                         
   8   3   3       1159.61       1122.79        23.66 o                         
  -9   4   3        346.18        299.41         9.35 o                         
  -8   4   3        741.38        772.79        16.47 o                         
  -7   4   3        694.58        751.63        15.25 o                         
  -6   4   3       1755.61       1753.05        31.77 o                         
  -5   4   3       4845.38       4774.58        73.65 o                         
  -4   4   3      10160.25       9887.68       144.24 o                         
  -3   4   3      19439.50      21358.37       297.76 o                         
  -2   4   3      34968.61      37112.32      4113.61 o                         
  -1   4   3      22731.56      23621.93       637.83 o                         
   0   4   3      20358.00      21741.64       881.88 o                         
   1   4   3       5266.57       4720.09        74.35 o                         
   2   4   3       9434.49       8935.09       136.40 o                         
   3   4   3       7986.52       7488.14       128.78 o                         
   4   4   3       2544.97       2394.13        43.84 o                         
   5   4   3        245.11        260.78         7.71 o                         
   6   4   3        937.95       1019.80        20.96 o                         
   7   4   3        381.40        428.33        12.28 o                         
   8   4   3        279.24        264.03         9.21 o                         
  -9   5   3       1348.08       1178.13        38.44 o                         
  -8   5   3       3710.30       4109.19        68.41 o                         
  -7   5   3       5552.57       6088.76        91.53 o                         
  -6   5   3       2586.49       2627.24        42.18 o                         
  -5   5   3       2707.92       2755.23        46.92 o                         
  -4   5   3       5290.76       5103.85        77.29 o                         
  -3   5   3      12786.42      12557.77       181.45 o                         
  -2   5   3       9535.26       9427.13       134.03 o                         
  -1   5   3        246.01        199.57         4.89 o                         
   0   5   3         76.26         65.65         2.49 o                         
   1   5   3       2559.97       2236.00        43.27 o                         
   2   5   3       1387.29       1195.72        23.22 o                         
   3   5   3        378.79        312.12        12.29 o                         
   4   5   3        592.59        572.07        15.21 o                         
   5   5   3       7722.01       8231.44       127.91 o                         
   6   5   3       3693.68       3894.09        65.58 o                         
   7   5   3        978.10       1012.83        21.13 o                         
  -9   6   3        681.18        573.39        14.52 o                         
  -8   6   3       1224.05       1261.99        25.71 o                         
  -7   6   3       2562.55       2734.03        55.03 o                         
  -6   6   3        506.55        551.88        11.99 o                         
  -5   6   3          1.24          7.51         2.44 o                         
  -4   6   3       1946.44       1802.43        33.22 o                         
  -3   6   3        388.23        360.47        11.23 o                         
  -2   6   3        305.11        274.84         6.35 o                         
  -1   6   3       3592.19       3262.39        53.98 o                         
   0   6   3       9292.80       9094.08       139.06 o                         
   1   6   3       9740.44       9496.46       204.34 o                         
   2   6   3       8509.44       8399.92       128.46 o                         
   3   6   3       2764.73       2606.87        44.71 o                         
   4   6   3        116.86        131.56         4.65 o                         
   5   6   3       1956.52       2009.32        43.96 o                         
   6   6   3       4540.62       5108.68        85.87 o                         
   7   6   3       1065.74       1065.96        23.44 o                         
  -8   7   3         74.09         77.50         5.92 o                         
  -7   7   3         29.50         29.39         5.65 o                         
  -6   7   3        755.50        783.92        16.39 o                         
  -5   7   3       1041.30       1063.45        20.15 o                         
  -4   7   3       2162.23       2134.23        35.72 o                         
  -3   7   3       3318.13       3155.86        51.73 o                         
  -2   7   3        466.03        431.54        17.93 o                         
  -1   7   3        426.22        420.32        14.40 o                         
   0   7   3       3109.56       2814.75        47.88 o                         
   1   7   3       3702.49       3478.88        57.63 o                         
   2   7   3        506.92        432.74        34.80 o                         
   3   7   3        270.35        260.89        10.28 o                         
   4   7   3         30.96         36.88         3.06 o                         
   5   7   3        312.20        316.95        12.65 o                         
   6   7   3         25.71         24.86         3.48 o                         
   7   7   3        492.22        469.37        13.67 o                         
  -8   8   3         59.33         72.81         3.82 o                         
  -7   8   3        185.27        179.89         7.04 o                         
  -6   8   3        192.37        214.58         6.04 o                         
  -5   8   3       2345.25       2434.30        40.41 o                         
  -4   8   3       2127.35       2164.83        35.91 o                         
  -3   8   3         77.33         91.29         9.60 o                         
  -2   8   3        151.15        136.30         4.18 o                         
  -1   8   3         76.67         67.94         3.55 o                         
   0   8   3         18.37         29.48         2.63 o                         
   1   8   3       1921.52       1865.20        33.55 o                         
   2   8   3        489.48        491.37        33.78 o                         
   3   8   3        485.28        496.22        18.22 o                         
   4   8   3        629.16        653.74        25.72 o                         
   5   8   3        323.91        363.06         9.78 o                         
   6   8   3        247.01        252.57        12.26 o                         
  -8   9   3        364.75        307.03        16.60 o                         
  -7   9   3         44.27         43.38         2.74 o                         
  -6   9   3        223.57        210.05         8.83 o                         
  -5   9   3          0.42          3.19         1.54 o                         
  -4   9   3       1547.79       1532.22        26.77 o                         
  -3   9   3        409.22        392.28        14.93 o                         
  -2   9   3         97.58        115.95         5.20 o                         
  -1   9   3        365.75        346.57         8.17 o                         
   0   9   3          3.83         11.60         5.85 o                         
   1   9   3       1975.55       1854.26        34.12 o                         
   2   9   3       3330.10       3481.10        58.14 o                         
   3   9   3       2963.57       3060.60        58.87 o                         
   4   9   3         29.62         36.33         3.62 o                         
   5   9   3         61.79         80.25         4.97 o                         
   6   9   3       2310.08       2324.13        46.10 o                         
  -8  10   3         57.67         36.74         2.55 o                         
  -7  10   3          5.56          8.03         1.83 o                         
  -6  10   3         57.22         51.00         4.01 o                         
  -5  10   3        104.49         94.33         3.40 o                         
  -4  10   3       1767.40       1731.73        30.71 o                         
  -3  10   3       1275.46       1225.87        21.86 o                         
  -2  10   3       2530.42       2524.01        42.53 o                         
  -1  10   3        645.64        555.07        12.03 o                         
   0  10   3       1382.80       1440.30        44.99 o                         
   1  10   3       4588.23       4611.46        76.10 o                         
   2  10   3       2958.19       3062.23        52.88 o                         
   3  10   3       2307.37       2335.83       111.69 o                         
   4  10   3       1129.87       1293.65        30.34 o                         
   5  10   3        307.76        334.28        34.01 o                         
   6  10   3         65.27         67.77         6.19 o                         
  -8  11   3        762.64        749.09        29.60 o                         
  -7  11   3        102.80        147.85         7.85 o                         
  -6  11   3        345.39        453.02        25.89 o                         
  -5  11   3       1146.15        958.34        93.06 o                         
  -4  11   3       5140.79       5150.15        81.48 o                         
  -3  11   3       2752.27       2732.17        46.17 o                         
  -2  11   3       3669.85       3834.16        63.55 o                         
  -1  11   3         41.09         43.72         2.77 o                         
   0  11   3         31.26         39.23         2.84 o                         
   1  11   3        847.53        914.98        28.57 o                         
   2  11   3       1036.12       1130.50        32.46 o                         
   3  11   3        765.89        834.26        26.46 o                         
   4  11   3       1033.83       1111.57        25.42 o                         
   5  11   3       1469.58       1557.23        31.97 o                         
  -7  12   3        452.13        570.12        36.60 o                         
  -6  12   3         18.94         26.95         3.65 o                         
  -5  12   3         34.64         51.30         5.00 o                         
  -4  12   3        605.46        562.02        18.71 o                         
  -3  12   3          5.61         10.19         1.72 o                         
  -2  12   3         83.78         93.73         3.66 o                         
  -1  12   3       1009.78       1038.27        19.19 o                         
   0  12   3       5426.63       5831.24        95.19 o                         
   1  12   3       6003.12       6523.69       103.17 o                         
   2  12   3        529.21        573.67        13.27 o                         
   3  12   3       1499.21       1662.99        31.24 o                         
   4  12   3       4151.95       4446.19       109.40 o                         
   5  12   3       5679.67       4477.33       178.19 o                         
  -7  13   3          0.07          4.05         5.11 o                         
  -6  13   3        655.27        867.67        26.20 o                         
  -5  13   3       1482.96       2166.21        75.94 o                         
  -4  13   3        529.32        466.11       188.17 o                         
  -3  13   3        962.39        909.92        18.20 o                         
  -2  13   3       4352.06       4598.06        71.97 o                         
  -1  13   3       4789.63       5181.97       103.86 o                         
   0  13   3       3739.02       4159.13        71.72 o                         
   1  13   3       6857.23       7679.29       200.56 o                         
   2  13   3       3164.80       3495.05        60.06 o                         
   3  13   3       1200.07       1276.43        26.73 o                         
   4  13   3        395.98        378.73        14.79 o                         
  -6  14   3       1258.13       1609.72        45.41 o                         
  -5  14   3       2531.48       3668.77        83.92 o                         
  -4  14   3       3219.05       4371.06       108.06 o                         
  -3  14   3        279.90        260.41         8.84 o                         
  -2  14   3        359.16        357.88         8.61 o                         
  -1  14   3       3429.11       3545.14        59.46 o                         
   0  14   3       2336.71       2478.39        71.29 o                         
   1  14   3        190.92        206.52         7.03 o                         
   2  14   3         69.64         86.75         5.58 o                         
   3  14   3        307.08        324.80        11.42 o                         
  -5  15   3        525.56        684.09        23.08 o                         
  -4  15   3        653.85        848.26        54.64 o                         
  -3  15   3        144.08        115.60         4.22 o                         
  -2  15   3        528.27        508.32        11.50 o                         
  -1  15   3        961.64        965.76        20.22 o                         
   0  15   3         24.74         31.57         3.75 o                         
   1  15   3         59.62         62.08         5.97 o                         
   2  15   3       1069.63       1063.18        25.02 o                         
  -4  16   3         69.18         76.30         6.11 o                         
  -3  16   3        623.19        452.77        11.16 o                         
  -2  16   3        359.87        330.61         8.42 o                         
  -1  16   3       1069.61        981.21        46.41 o                         
   0  16   3        349.82        329.16        11.00 o                         
   1  16   3         16.80         25.15         4.11 o                         
  -3  17   3        170.38         45.31        10.74 o                         
  -2  17   3        511.53        335.16        10.55 o                         
  -1  17   3        106.59         79.89         7.83 o                         
  -1 -18   4        857.43        641.83        20.77 o                         
   0 -18   4        697.05        586.07        26.29 o                         
   1 -18   4       1515.65       1216.35        51.09 o                         
   2 -18   4        813.24        859.60        24.31 o                         
   3 -18   4         95.46         87.34         5.96 o                         
   4 -18   4          9.32          6.92         3.29 o                         
  -2 -17   4          4.15          7.35         3.42 o                         
  -1 -17   4        162.18        159.74         6.56 o                         
   0 -17   4        241.04        233.61         7.63 o                         
   1 -17   4        122.25        112.31         4.37 o                         
   2 -17   4          0.32          3.08         2.72 o                         
   3 -17   4          9.84         12.56         3.15 o                         
   4 -17   4        372.77        377.87        11.99 o                         
   5 -17   4          6.21          8.27         2.83 o                         
  -3 -16   4        170.07        143.39         7.11 o                         
  -2 -16   4        510.85        541.18        13.37 o                         
  -1 -16   4       1105.79       1162.83        24.39 o                         
   0 -16   4        169.24        172.40         5.66 o                         
   1 -16   4          0.37          1.92         1.80 o                         
   2 -16   4          3.88          3.76         4.01 o                         
   3 -16   4        101.40        142.83         6.76 o                         
   4 -16   4        595.16        715.26        58.44 o                         
   5 -16   4        201.62        216.92         8.31 o                         
   6 -16   4          3.06          3.92         2.55 o                         
  -4 -15   4         15.19         21.36         4.47 o                         
  -3 -15   4          1.04          5.56         3.67 o                         
  -2 -15   4          9.33         14.98         3.34 o                         
  -1 -15   4        298.44        316.13         8.73 o                         
   0 -15   4         64.48         80.03         5.13 o                         
   1 -15   4         44.42         53.59         2.97 o                         
   2 -15   4        225.30        228.25        13.63 o                         
   3 -15   4        113.62        117.10         5.00 o                         
   4 -15   4         14.94         21.09         2.42 o                         
   5 -15   4         98.98        108.05         4.93 o                         
   6 -15   4        106.95         82.85        18.28 o                         
  -4 -14   4       1165.65       1245.83        47.30 o                         
  -3 -14   4        324.31        370.70        10.33 o                         
  -2 -14   4         47.49         64.44         4.37 o                         
  -1 -14   4         54.08         62.44         3.52 o                         
   0 -14   4          7.56         16.52         2.76 o                         
   1 -14   4        167.66        174.81         5.13 o                         
   2 -14   4        367.63        360.79         7.51 o                         
   3 -14   4        117.25        131.30         5.40 o                         
   4 -14   4        551.32        612.81        38.23 o                         
   5 -14   4        548.09        570.38        15.85 o                         
   6 -14   4        176.32        152.24         6.38 o                         
   7 -14   4        144.17        116.48         6.70 o                         
  -5 -13   4        126.73        118.15         6.39 o                         
  -4 -13   4        825.76        891.74        18.93 o                         
  -3 -13   4       1016.94       1038.42        32.61 o                         
  -2 -13   4        113.13        123.56         5.32 o                         
  -1 -13   4       1309.90       1335.88        25.43 o                         
   0 -13   4       1575.99       1662.39        30.25 o                         
   1 -13   4       2925.56       3044.01        85.34 o                         
   2 -13   4        219.01        230.93         7.17 o                         
   3 -13   4        505.87        521.66        15.75 o                         
   4 -13   4       2209.65       2496.45        55.06 o                         
   5 -13   4       3063.27       3309.94       182.31 o                         
   6 -13   4        913.93        976.49        34.05 o                         
   7 -13   4          6.19          7.81         2.21 o                         
  -6 -12   4         38.21         30.18         5.25 o                         
  -5 -12   4       1202.64       1232.32        26.47 o                         
  -4 -12   4       1538.30       1614.08        30.41 o                         
  -3 -12   4        906.45        948.54        19.72 o                         
  -2 -12   4        873.42        897.87        17.98 o                         
  -1 -12   4       7917.86       8899.84       140.53 o                         
   0 -12   4       5411.64       5775.32        89.49 o                         
   1 -12   4       4915.54       5023.28        78.78 o                         
   2 -12   4       2611.95       2640.71        53.74 o                         
   3 -12   4        665.77        704.21        20.65 o                         
   4 -12   4        283.20        335.77        22.13 o                         
   5 -12   4       1091.47       1142.16        41.88 o                         
   6 -12   4        339.58        378.14        12.02 o                         
   7 -12   4          0.76          2.31         1.93 o                         
   8 -12   4        168.62        121.96         7.11 o                         
  -6 -11   4       4867.88       4944.30        87.31 o                         
  -5 -11   4       4052.11       4321.22        70.80 o                         
  -4 -11   4       3712.10       4130.96        67.68 o                         
  -3 -11   4       3877.35       4089.84        65.46 o                         
  -2 -11   4       1553.86       1553.48        28.47 o                         
  -1 -11   4       4799.78       4816.65        95.55 o                         
   0 -11   4       5751.67       6007.35        92.27 o                         
   1 -11   4       1727.03       1668.97        29.27 o                         
   2 -11   4        501.44        495.88        11.06 o                         
   3 -11   4         91.56         94.46         4.05 o                         
   4 -11   4        526.32        560.00        18.76 o                         
   5 -11   4         94.11        119.75         4.59 o                         
   6 -11   4        721.17        789.55        20.32 o                         
   7 -11   4        782.58        825.43        22.37 o                         
   8 -11   4        820.21        706.88        19.45 o                         
  -6 -10   4       4060.00       4322.06        73.67 o                         
  -5 -10   4       3275.25       3437.88        60.59 o                         
  -4 -10   4       2051.94       2131.29        39.83 o                         
  -3 -10   4         34.83         38.36         2.97 o                         
  -2 -10   4        576.48        591.07        13.05 o                         
  -1 -10   4       1077.01       1069.82        19.79 o                         
   0 -10   4        813.58        816.83        16.90 o                         
   1 -10   4         61.11         69.00         3.02 o                         
   2 -10   4       6354.80       6567.79        94.94 o                         
   3 -10   4      11626.27      13824.83       268.33 o                         
   4 -10   4       6135.71       6588.38       230.49 o                         
   5 -10   4        862.18        968.77        25.54 o                         
   6 -10   4       1020.78       1098.13        51.48 o                         
   7 -10   4        980.29       1086.27        28.35 o                         
   8 -10   4       1051.30        526.28        90.05 o                         
  -6  -9   4          3.20         12.60         3.48 o                         
  -5  -9   4        415.94        470.83        22.15 o                         
  -4  -9   4       1325.52       1366.04        28.10 o                         
  -3  -9   4       6982.68       7313.80       113.29 o                         
  -2  -9   4       9625.58      10112.25       151.29 o                         
  -1  -9   4      10444.37      10602.52       195.14 o                         
   0  -9   4      11487.71      11946.66       173.64 o                         
   1  -9   4       6838.87       6826.06       147.44 o                         
   2  -9   4       2229.59       2238.66        35.81 o                         
   3  -9   4       5449.62       5553.64       115.72 o                         
   4  -9   4       7496.34       7889.16       161.88 o                         
   5  -9   4        852.47        948.83        23.91 o                         
   6  -9   4          0.06          2.56         0.92 o                         
   7  -9   4          5.80         10.04         1.42 o                         
   8  -9   4        160.94        136.55         4.35 o                         
  -7  -8   4       3356.59       3349.94        81.80 o                         
  -6  -8   4       2427.09       2611.75        85.05 o                         
  -5  -8   4       2121.44       2190.08        38.34 o                         
  -4  -8   4       2062.77       2015.88        35.86 o                         
  -3  -8   4       8282.02       8335.11       131.24 o                         
  -2  -8   4      10789.20      10545.10       157.55 o                         
  -1  -8   4       7594.96       7352.59       111.63 o                         
   0  -8   4          2.79          8.28         2.24 o                         
   1  -8   4         21.36         17.67         1.16 o                         
   2  -8   4       1877.31       1778.06        28.81 o                         
   3  -8   4          4.74          9.13         1.71 o                         
   4  -8   4         31.18         35.10         2.05 o                         
   5  -8   4         22.49         31.81         1.54 o                         
   6  -8   4        239.58        254.32         6.10 o                         
   7  -8   4        449.37        465.99         9.74 o                         
   8  -8   4         44.06         47.57         2.65 o                         
  -7  -7   4       3588.37       3625.72        64.97 o                         
  -6  -7   4       1473.17       1468.62        91.62 o                         
  -5  -7   4        284.02        289.62        18.30 o                         
  -4  -7   4          0.72          2.24         2.80 o                         
  -3  -7   4         26.32         24.15         2.00 o                         
  -2  -7   4         82.83         73.69         5.32 o                         
  -1  -7   4       2684.76       2304.21        47.89 o                         
   0  -7   4         44.31         55.24         2.00 o                         
   1  -7   4      11558.86      11700.29       189.90 o                         
   2  -7   4       1129.09        928.02        16.05 o                         
   3  -7   4         63.92         45.25         2.30 o                         
   4  -7   4        167.00        149.09         6.66 o                         
   5  -7   4         73.06         72.36         3.29 o                         
   6  -7   4        424.01        462.08        16.24 o                         
   7  -7   4        472.50        495.13        18.22 o                         
   8  -7   4        203.52        210.38         5.91 o                         
   9  -7   4         18.40         16.87         4.54 o                         
  -8  -6   4          2.38          4.63         4.32 o                         
  -7  -6   4        847.76        891.22        20.66 o                         
  -6  -6   4        529.15        533.15        12.41 o                         
  -5  -6   4        866.88        848.79        24.53 o                         
  -4  -6   4        472.42        484.47        11.36 o                         
  -3  -6   4         11.86         14.57         1.90 o                         
  -2  -6   4        160.68        179.68         4.65 o                         
  -1  -6   4        346.39        335.88         7.66 o                         
   0  -6   4        294.35        261.49         6.17 o                         
   1  -6   4         74.93         91.05         2.38 o                         
   2  -6   4        197.16        113.43         4.95 o                         
   3  -6   4        562.34        542.59        11.95 o                         
   4  -6   4       1285.78       1269.53        23.45 o                         
   5  -6   4        404.85        389.05         8.59 o                         
   6  -6   4          2.59          7.77         2.31 o                         
   7  -6   4        352.79        379.37         9.08 o                         
   8  -6   4        115.71        122.60         6.51 o                         
   9  -6   4         46.57         31.38         3.57 o                         
  -8  -5   4         50.61         46.93         6.12 o                         
  -7  -5   4         74.36         90.85         7.23 o                         
  -6  -5   4       1403.86       1397.01        26.47 o                         
  -5  -5   4         65.60         82.05         7.23 o                         
  -4  -5   4       2253.36       2002.38        53.78 o                         
  -3  -5   4         77.10        105.00         3.73 o                         
  -2  -5   4        950.87        715.24        17.64 o                         
  -1  -5   4       8427.18       8372.84       127.08 o                         
   0  -5   4        938.98        816.22        15.24 o                         
   1  -5   4       2889.52       2848.41        66.52 o                         
   2  -5   4        409.10        380.52        29.09 o                         
   3  -5   4         26.71         33.90         1.25 o                         
   4  -5   4        272.42        250.65        10.36 o                         
   5  -5   4         21.64         33.45         4.33 o                         
   6  -5   4        182.43        196.95         5.34 o                         
   7  -5   4       1982.02       2203.40        37.55 o                         
   8  -5   4        631.31        676.39        13.97 o                         
   9  -5   4        177.54        142.11         5.53 o                         
  -8  -4   4         62.67         63.96         4.92 o                         
  -7  -4   4        659.17        661.02        14.86 o                         
  -6  -4   4        869.26        879.30        17.76 o                         
  -5  -4   4       4700.92       4519.89        76.04 o                         
  -4  -4   4         23.40         27.58         9.47 o                         
  -3  -4   4        207.09        132.67         5.60 o                         
  -2  -4   4          9.25         12.59         3.02 o                         
  -1  -4   4       3166.25       2593.57        42.93 o                         
   0  -4   4       2779.82       2435.70        64.35 o                         
   1  -4   4       1911.07       1607.61        26.07 o                         
   2  -4   4      15734.71      10474.28      3675.79 o                         
   3  -4   4       6433.65       6144.08       208.53 o                         
   4  -4   4       2420.72       2249.52        46.03 o                         
   5  -4   4       2252.23       2170.10       120.43 o                         
   6  -4   4        961.87        993.50        19.11 o                         
   7  -4   4       4550.52       5051.02        80.13 o                         
   8  -4   4       3062.31       3411.09        57.39 o                         
   9  -4   4        259.33        220.36         7.11 o                         
  -8  -3   4         18.58         23.95         3.65 o                         
  -7  -3   4        984.22       1032.90        20.59 o                         
  -6  -3   4        399.59        442.26        10.95 o                         
  -5  -3   4          2.34          8.42         3.89 o                         
  -4  -3   4       1063.77       1037.99        24.15 o                         
  -3  -3   4       3245.76       2918.32        48.47 o                         
  -2  -3   4      11019.43      10502.47       176.13 o                         
  -1  -3   4       4910.42       4402.70        66.89 o                         
   0  -3   4      16472.98      15099.19       653.32 o                         
   1  -3   4       5166.17       4564.02        68.85 o                         
   2  -3   4      32903.44      30880.78      3640.93 o                         
   3  -3   4      17938.83      18134.51       253.49 o                         
   4  -3   4       4288.16       3964.73        63.85 o                         
   5  -3   4       3125.31       3009.50        48.61 o                         
   6  -3   4        192.25        200.15         5.98 o                         
   7  -3   4        168.21        181.70         7.17 o                         
   8  -3   4        584.02        598.65        13.03 o                         
   9  -3   4         56.49         44.95         4.83 o                         
  -8  -2   4       1863.50       1958.96        37.41 o                         
  -7  -2   4       2449.67       2543.30        43.51 o                         
  -6  -2   4        929.25        956.42        39.21 o                         
  -5  -2   4       1454.72       1362.41        26.79 o                         
  -4  -2   4      25838.31      29993.96       525.96 o                         
  -3  -2   4      32174.12      37423.50       607.42 o                         
  -2  -2   4      23859.45      25808.16       366.23 o                         
  -1  -2   4      12013.71      12346.68       177.30 o                         
   0  -2   4      22420.52      21642.82      1207.54 o                         
   1  -2   4       6499.37       5503.66       211.27 o                         
   2  -2   4       7894.90       7232.23       107.56 o                         
   3  -2   4       7527.82       6931.92       104.86 o                         
   4  -2   4         13.44         25.23         2.63 o                         
   5  -2   4       1489.31       1441.19        25.40 o                         
   6  -2   4        678.30        686.53        14.64 o                         
   7  -2   4        456.20        484.22        10.96 o                         
   8  -2   4        406.39        454.23        11.59 o                         
   9  -2   4        556.39        404.60        13.25 o                         
  -9  -1   4       1949.11       1598.18        39.70 o                         
  -8  -1   4       4066.09       4400.21        77.50 o                         
  -7  -1   4       6283.99       6950.66       129.90 o                         
  -6  -1   4       9057.99       9746.02       146.70 o                         
  -5  -1   4        588.56        551.67        11.88 o                         
  -4  -1   4       2956.80       2648.26        45.08 o                         
  -3  -1   4      19832.05      21242.67       568.16 o                         
  -2  -1   4      15443.14      16536.80       231.17 o                         
  -1  -1   4       2443.18       2239.00        42.20 o                         
   0  -1   4       1960.76       1642.84        27.10 o                         
   1  -1   4       2880.32       2423.75        53.11 o                         
   2  -1   4       2503.16       2247.70        37.41 o                         
   3  -1   4       2016.10       1792.28        31.78 o                         
   4  -1   4       1539.24       1390.54        25.63 o                         
   5  -1   4       9116.91       9327.33       139.14 o                         
   6  -1   4      10079.24      11574.50       167.57 o                         
   7  -1   4       2606.28       2808.56        49.43 o                         
   8  -1   4        566.42        616.34        15.12 o                         
  -9   0   4       1283.52       1078.65        34.64 o                         
  -8   0   4       1982.27       2156.60        39.11 o                         
  -7   0   4       1059.98       1074.77        34.24 o                         
  -6   0   4         56.59         69.00         7.16 o                         
  -5   0   4        115.33        109.55         4.41 o                         
  -4   0   4       1236.82       1100.84        21.57 o                         
  -3   0   4       4731.52       4193.95        66.26 o                         
  -2   0   4         57.74         84.60         6.58 o                         
  -1   0   4      20472.63      21959.44       315.70 o                         
   0   0   4      25039.89      22640.73      1682.49 o                         
   1   0   4      36741.84      30876.37      2762.79 o                         
   2   0   4      13121.86      13302.04       189.57 o                         
   3   0   4      10873.09      10825.88       156.04 o                         
   4   0   4       5377.79       4978.32       111.79 o                         
   5   0   4       3411.00       3378.22        55.20 o                         
   6   0   4       3980.66       4193.78        98.51 o                         
   7   0   4       2607.32       2873.79        49.93 o                         
   8   0   4        237.78        251.66         8.56 o                         
  -9   1   4          9.11          4.63         4.64 o                         
  -8   1   4         39.78         40.57         4.05 o                         
  -7   1   4        144.14        150.93         6.46 o                         
  -6   1   4       2016.78       2016.01        35.76 o                         
  -5   1   4      14665.53      15887.97       223.52 o                         
  -4   1   4       8384.90       8260.18       222.08 o                         
  -3   1   4       7156.56       6893.44       105.91 o                         
  -2   1   4       1942.46       1590.83        32.84 o                         
  -1   1   4      19053.12      21197.90       486.85 o                         
   0   1   4      18544.11      18238.13       313.59 o                         
   1   1   4      18372.74      17571.72      2501.74 o                         
   2   1   4       2520.03       2156.66        37.07 o                         
   3   1   4         47.71         39.82         2.00 o                         
   4   1   4         85.90         84.79         3.44 o                         
   5   1   4       1019.50       1014.02        20.16 o                         
   6   1   4         86.53         86.74         3.97 o                         
   7   1   4         26.02         35.06         3.35 o                         
   8   1   4         29.28         32.32         3.98 o                         
  -9   2   4        759.12        721.83        20.03 o                         
  -8   2   4       2257.93       2408.18        91.90 o                         
  -7   2   4        652.32        675.58        14.29 o                         
  -6   2   4       1016.73       1065.91        26.77 o                         
  -5   2   4       4529.99       4418.79       102.19 o                         
  -4   2   4      15667.84      16420.35       230.87 o                         
  -3   2   4       3744.80       3470.33        71.39 o                         
  -2   2   4        760.00        741.16        14.54 o                         
  -1   2   4        168.33        130.42         4.54 o                         
   0   2   4         24.79         21.65         3.69 o                         
   1   2   4       1672.40       1347.29        25.57 o                         
   2   2   4        744.24        682.57        15.69 o                         
   3   2   4       1255.05       1064.52        44.88 o                         
   4   2   4       8279.43       8237.68       124.93 o                         
   5   2   4          4.88         10.63         2.28 o                         
   6   2   4        401.78        434.57        10.62 o                         
   7   2   4          1.41         10.75         3.11 o                         
   8   2   4         98.87        108.87         5.91 o                         
  -9   3   4        259.47        269.01         8.87 o                         
  -8   3   4        574.51        616.09        14.22 o                         
  -7   3   4          7.79          9.15         2.17 o                         
  -6   3   4        559.99        616.35        13.04 o                         
  -5   3   4         33.68         47.24         8.61 o                         
  -4   3   4       1165.86       1082.84        20.16 o                         
  -3   3   4        122.13        112.02         4.62 o                         
  -2   3   4       2331.67       2052.45        34.95 o                         
  -1   3   4       1878.58       1570.93        32.30 o                         
   0   3   4          7.68          5.44         1.12 o                         
   1   3   4          4.49          8.66         1.35 o                         
   2   3   4       1373.92       1202.98        22.96 o                         
   3   3   4        720.50        667.50        13.71 o                         
   4   3   4        116.10        119.29         4.43 o                         
   5   3   4        546.45        551.13        17.91 o                         
   6   3   4        386.89        386.52        12.87 o                         
   7   3   4        857.55        913.80        61.17 o                         
   8   3   4         12.47         15.79         4.05 o                         
  -9   4   4        263.54        249.66         8.08 o                         
  -8   4   4         35.64         39.08         3.70 o                         
  -7   4   4        724.00        758.24        16.28 o                         
  -6   4   4         78.22         83.64        10.79 o                         
  -5   4   4         44.60         47.75         2.51 o                         
  -4   4   4       2124.75       2042.56        35.17 o                         
  -3   4   4       1210.26       1039.50        19.67 o                         
  -2   4   4        182.56        181.38         4.75 o                         
  -1   4   4       2181.05       1918.90        33.86 o                         
   0   4   4       1497.40       1319.62        28.59 o                         
   1   4   4       4951.38       4448.02        89.18 o                         
   2   4   4       3537.66       3282.30        56.02 o                         
   3   4   4        214.58        187.04         6.38 o                         
   4   4   4          2.36         12.17         2.46 o                         
   5   4   4        293.33        292.80         8.81 o                         
   6   4   4         10.26         16.44         2.97 o                         
   7   4   4          1.00          3.38         3.22 o                         
   8   4   4        161.94        127.97         6.65 o                         
  -9   5   4        587.31        453.95        13.34 o                         
  -8   5   4        853.17        848.89        35.61 o                         
  -7   5   4         79.69         90.38         5.71 o                         
  -6   5   4          8.98         15.60         4.06 o                         
  -5   5   4        436.23        404.02         8.78 o                         
  -4   5   4       4427.43       4357.49        70.72 o                         
  -3   5   4       2844.34       2548.06        42.02 o                         
  -2   5   4       4074.59       4059.83       109.36 o                         
  -1   5   4         72.08         65.88         2.49 o                         
   0   5   4       1962.26       1730.88        36.50 o                         
   1   5   4        248.21        208.92         5.49 o                         
   2   5   4       3226.80       2831.38        49.31 o                         
   3   5   4        587.59        539.11        12.10 o                         
   4   5   4       2622.21       2653.34        44.66 o                         
   5   5   4       6011.94       6434.07       205.47 o                         
   6   5   4       1130.44       1187.23        24.35 o                         
   7   5   4        592.09        615.08        15.37 o                         
  -9   6   4        309.64        184.08        17.85 o                         
  -8   6   4        647.78        668.40        14.45 o                         
  -7   6   4        195.06        203.13         9.88 o                         
  -6   6   4          5.37         14.56         2.63 o                         
  -5   6   4          0.69          7.69         1.62 o                         
  -4   6   4        792.59        781.42        19.24 o                         
  -3   6   4         95.45         88.19         2.89 o                         
  -2   6   4       1200.77       1093.13        26.91 o                         
  -1   6   4       2498.32       2252.54        39.19 o                         
   0   6   4       9203.21       8843.62       135.52 o                         
   1   6   4       7585.35       6845.03       119.67 o                         
   2   6   4       2798.18       2758.00        46.75 o                         
   3   6   4       5211.67       5239.31        87.53 o                         
   4   6   4       5310.30       5440.14        88.92 o                         
   5   6   4       7889.81       8968.88       159.29 o                         
   6   6   4       3456.00       3729.54        62.81 o                         
   7   6   4       1379.91       1405.26        28.56 o                         
  -8   7   4         36.51         42.13         3.30 o                         
  -7   7   4        256.88        271.62         7.27 o                         
  -6   7   4       2049.13       2085.21        36.86 o                         
  -5   7   4       4285.28       4333.89       116.79 o                         
  -4   7   4       3270.80       3212.56        53.32 o                         
  -3   7   4       1143.73       1122.53        21.35 o                         
  -2   7   4       7185.23       7183.15       110.79 o                         
  -1   7   4      24821.02      28414.75       387.64 o                         
   0   7   4      20914.17      23570.15       331.64 o                         
   1   7   4      10136.39       9972.39       176.58 o                         
   2   7   4       3562.40       3413.85        57.22 o                         
   3   7   4       2612.36       2586.47        44.65 o                         
   4   7   4       2995.28       2976.53        51.38 o                         
   5   7   4       2297.75       2479.97        56.63 o                         
   6   7   4         29.38         31.03         8.15 o                         
   7   7   4         92.23         82.04         6.46 o                         
  -8   8   4        315.14        281.34         7.96 o                         
  -7   8   4       1763.77       1793.68        48.12 o                         
  -6   8   4       3923.99       4049.17        70.06 o                         
  -5   8   4       6602.38       6895.57       190.54 o                         
  -4   8   4      10180.75      10667.82       154.72 o                         
  -3   8   4       4249.62       4206.57        66.25 o                         
  -2   8   4        149.54        157.36         4.51 o                         
  -1   8   4       4453.50       4207.05        99.75 o                         
   0   8   4       9357.77       9513.96       141.64 o                         
   1   8   4        834.43        809.40        21.65 o                         
   2   8   4       1283.54       1186.56        25.37 o                         
   3   8   4       2760.59       2881.25        50.03 o                         
   4   8   4       2509.15       2659.68        48.34 o                         
   5   8   4        579.83        604.36        20.88 o                         
   6   8   4        799.05        777.19        34.78 o                         
  -8   9   4        403.72        364.61        23.98 o                         
  -7   9   4       1148.01       1077.77        34.65 o                         
  -6   9   4       2677.61       2636.46        44.41 o                         
  -5   9   4        644.75        667.72        28.31 o                         
  -4   9   4        314.77        319.88         7.84 o                         
  -3   9   4          9.57         14.24         2.10 o                         
  -2   9   4       1095.38       1065.72        21.51 o                         
  -1   9   4       4555.85       4505.79        72.51 o                         
   0   9   4       1009.12       1002.64        19.92 o                         
   1   9   4        854.04        898.05        24.08 o                         
   2   9   4       7280.29       7517.70       188.42 o                         
   3   9   4       8119.62       9059.99       136.52 o                         
   4   9   4       4429.20       4816.52        78.95 o                         
   5   9   4       1778.47       1983.38        39.40 o                         
   6   9   4       1280.51       1246.58        28.64 o                         
  -8  10   4         25.11         16.02         4.86 o                         
  -7  10   4        495.15        419.45        10.64 o                         
  -6  10   4          1.00          5.21         1.98 o                         
  -5  10   4         14.16         15.92         1.90 o                         
  -4  10   4        692.20        670.61        28.79 o                         
  -3  10   4       5759.84       6080.30        94.16 o                         
  -2  10   4       5598.75       5772.19       122.37 o                         
  -1  10   4       4652.97       4665.82       108.35 o                         
   0  10   4       2060.84       2082.79        37.18 o                         
   1  10   4       1036.75       1050.29        26.70 o                         
   2  10   4       1883.69       1949.07        35.45 o                         
   3  10   4       3609.90       3918.42       159.86 o                         
   4  10   4       1919.25       2033.12        39.36 o                         
   5  10   4          6.83          5.55         3.78 o                         
  -7  11   4        872.02        502.07        50.37 o                         
  -6  11   4       1525.50       1301.27        25.18 o                         
  -5  11   4        763.51        716.59        15.03 o                         
  -4  11   4        164.01        183.07         5.93 o                         
  -3  11   4       1400.44       1450.26        27.86 o                         
  -2  11   4       2860.15       2987.18        51.08 o                         
  -1  11   4       3989.04       4105.93        64.95 o                         
   0  11   4          2.02          4.33         2.05 o                         
   1  11   4        153.00        161.61         6.19 o                         
   2  11   4         50.20         64.28         6.50 o                         
   3  11   4         13.58         21.18         8.22 o                         
   4  11   4        310.88        345.12        29.65 o                         
   5  11   4         15.94         24.00         4.46 o                         
  -7  12   4        326.45        416.81        20.03 o                         
  -6  12   4        245.09        333.69        13.29 o                         
  -5  12   4         39.28         35.34         3.55 o                         
  -4  12   4          2.53          6.54         1.70 o                         
  -3  12   4         60.12         61.64         6.24 o                         
  -2  12   4          4.07          8.29         2.13 o                         
  -1  12   4        243.78        248.55         7.03 o                         
   0  12   4        109.82        109.68         4.73 o                         
   1  12   4        634.58        707.40        16.04 o                         
   2  12   4        226.83        228.23        15.01 o                         
   3  12   4          4.05         13.86         6.17 o                         
   4  12   4         24.52         18.82         4.49 o                         
  -6  13   4        203.20        271.86        12.07 o                         
  -5  13   4        114.07        147.34         7.42 o                         
  -4  13   4        307.11        286.64         7.57 o                         
  -3  13   4          8.18         12.03         2.28 o                         
  -2  13   4        294.50        299.32        14.44 o                         
  -1  13   4        895.35        859.15        17.98 o                         
   0  13   4         98.99        119.90         5.09 o                         
   1  13   4         41.88         53.74         4.01 o                         
   2  13   4         12.81         18.14         3.61 o                         
   3  13   4        614.56        600.03        15.39 o                         
   4  13   4       1341.19       1026.59        47.72 o                         
  -6  14   4        662.15        826.45        29.15 o                         
  -5  14   4        301.34        414.22        16.93 o                         
  -4  14   4          2.30          2.69         1.62 o                         
  -3  14   4        126.43        116.14         4.46 o                         
  -2  14   4        508.68        519.71        13.27 o                         
  -1  14   4       1626.53       1707.01        38.33 o                         
   0  14   4       1342.49       1424.07        27.63 o                         
   1  14   4        221.07        246.08         7.84 o                         
   2  14   4        160.95        168.50         7.36 o                         
   3  14   4        124.81        131.17         7.49 o                         
  -5  15   4        590.49        682.96        20.66 o                         
  -4  15   4          6.80          4.44         3.55 o                         
  -3  15   4          5.53          2.33         2.46 o                         
  -2  15   4         35.77         38.04         5.32 o                         
  -1  15   4         46.60         44.63         3.98 o                         
   0  15   4        276.24        285.16         9.05 o                         
   1  15   4        268.77        272.01        17.46 o                         
   2  15   4       1476.65       1276.24        31.78 o                         
  -4  16   4        470.02        531.99        21.09 o                         
  -3  16   4       1311.96        822.50        19.34 o                         
  -2  16   4       1568.34       1219.91        25.10 o                         
  -1  16   4        328.76        306.82        14.83 o                         
   0  16   4       1066.00        958.57        33.60 o                         
   2 -19   5          9.29         10.29         3.65 o                         
  -1 -18   5       1214.78        961.21        35.49 o                         
   0 -18   5        723.03        625.96        14.67 o                         
   1 -18   5        328.32        276.63         9.09 o                         
   2 -18   5         77.13         84.07        10.57 o                         
   3 -18   5        137.37        146.33         6.53 o                         
   4 -18   5        168.85        128.27         5.81 o                         
  -2 -17   5        276.78        258.57         9.40 o                         
  -1 -17   5        561.17        572.99        40.66 o                         
   0 -17   5        922.00        882.33        43.58 o                         
   1 -17   5        375.44        343.91         8.62 o                         
   2 -17   5        200.79        219.71         7.77 o                         
   3 -17   5        759.48        750.62        21.32 o                         
   4 -17   5         94.08         80.13         4.77 o                         
   5 -17   5         40.39         30.76         3.11 o                         
  -3 -16   5         47.39         50.06         6.31 o                         
  -2 -16   5        134.41        153.83         6.08 o                         
  -1 -16   5        122.56        115.45         5.42 o                         
   0 -16   5        930.58        988.28        20.20 o                         
   1 -16   5        664.32        657.94        13.93 o                         
   2 -16   5        818.23        957.93        27.60 o                         
   3 -16   5       2489.07       2703.69       249.07 o                         
   4 -16   5       1786.75       1871.78        51.64 o                         
   5 -16   5        617.27        502.90        51.78 o                         
   6 -16   5        143.25        109.54         4.26 o                         
  -4 -15   5        854.11        743.27        19.18 o                         
  -3 -15   5       3286.54       3428.45        62.17 o                         
  -2 -15   5       6764.16       7858.72       124.32 o                         
  -1 -15   5       1697.46       1847.60        34.81 o                         
   0 -15   5       1526.24       1598.26        85.89 o                         
   1 -15   5       2210.48       2355.47        41.60 o                         
   2 -15   5       2601.16       2636.58       312.18 o                         
   3 -15   5       1752.03       1912.10        50.80 o                         
   4 -15   5        479.66        507.50        13.66 o                         
   5 -15   5        209.89        215.50         7.76 o                         
   6 -15   5         13.83         16.01         1.65 o                         
  -5 -14   5       1410.46        999.73        34.44 o                         
  -4 -14   5       1448.30       1432.84        28.72 o                         
  -3 -14   5       1695.13       1821.75        34.33 o                         
  -2 -14   5       6259.11       6961.61       112.45 o                         
  -1 -14   5       2367.25       2666.56        63.34 o                         
   0 -14   5        334.02        333.66        13.58 o                         
   1 -14   5        186.01        200.66         5.53 o                         
   2 -14   5        110.31        115.86         3.15 o                         
   3 -14   5        247.98        290.80        14.24 o                         
   4 -14   5         41.09         54.85         3.15 o                         
   5 -14   5        311.65        320.33        28.59 o                         
   6 -14   5        412.23        346.64         9.87 o                         
   7 -14   5        258.35        166.52        23.05 o                         
  -5 -13   5        293.39        268.79        10.20 o                         
  -4 -13   5         85.60         86.37         8.54 o                         
  -3 -13   5         10.93         11.81         2.88 o                         
  -2 -13   5        145.48        148.87         5.91 o                         
  -1 -13   5          6.64         18.13         2.88 o                         
   0 -13   5        238.13        252.77         6.62 o                         
   1 -13   5       3261.72       3445.35        55.97 o                         
   2 -13   5        953.78        975.38        42.49 o                         
   3 -13   5        993.41       1169.46        38.15 o                         
   4 -13   5        146.55        170.79         6.58 o                         
   5 -13   5        450.58        505.67        16.23 o                         
   6 -13   5        640.83        643.21        31.52 o                         
   7 -13   5        300.14        247.45         8.55 o                         
  -6 -12   5          1.19         -1.52         4.51 o                         
  -5 -12   5        674.22        705.38        17.85 o                         
  -4 -12   5       1682.33       1842.65        35.43 o                         
  -3 -12   5        865.48        901.54        19.52 o                         
  -2 -12   5        182.21        185.09        13.03 o                         
  -1 -12   5        289.52        277.90        13.11 o                         
   0 -12   5       1077.82       1069.01        20.49 o                         
   1 -12   5       3908.41       3988.69        64.20 o                         
   2 -12   5        533.53        540.43        11.82 o                         
   3 -12   5        138.71        146.89         5.30 o                         
   4 -12   5          7.59         10.08         1.45 o                         
   5 -12   5         27.77         36.10         3.68 o                         
   6 -12   5        287.08        300.36        10.10 o                         
   7 -12   5        157.56        144.77        12.83 o                         
   8 -12   5          9.63          8.81         1.94 o                         
  -6 -11   5         53.90         55.01         6.38 o                         
  -5 -11   5        131.06        132.56         6.14 o                         
  -4 -11   5       1921.26       1959.42        36.27 o                         
  -3 -11   5       1679.72       1611.70        32.61 o                         
  -2 -11   5         65.19         65.98         5.90 o                         
  -1 -11   5       1337.71       1363.14        25.86 o                         
   0 -11   5        161.88        170.05         6.37 o                         
   1 -11   5       1405.94       1363.29        24.62 o                         
   2 -11   5        254.03        250.23         8.31 o                         
   3 -11   5         72.26         78.62         3.54 o                         
   4 -11   5        141.32        150.72         6.85 o                         
   5 -11   5         76.75         89.80         6.38 o                         
   6 -11   5        139.40        145.67         5.48 o                         
   7 -11   5        925.13        829.05        21.80 o                         
   8 -11   5        171.56        115.13         5.13 o                         
  -6 -10   5          4.68          5.68         3.32 o                         
  -5 -10   5         30.36         41.31         4.18 o                         
  -4 -10   5         12.04         19.75         2.73 o                         
  -3 -10   5          2.18          8.70         1.95 o                         
  -2 -10   5        204.26        195.46         7.38 o                         
  -1 -10   5        305.46        322.51         9.24 o                         
   0 -10   5        735.65        693.53        14.19 o                         
   1 -10   5       1619.40       1605.16        28.42 o                         
   2 -10   5       1891.27       1779.05        28.95 o                         
   3 -10   5       1322.57       1267.13        30.58 o                         
   4 -10   5        813.58        824.44        31.82 o                         
   5 -10   5        234.78        210.13        14.29 o                         
   6 -10   5        146.24        155.45         5.76 o                         
   7 -10   5        527.47        450.53        32.48 o                         
   8 -10   5        624.75        437.75        25.36 o                         
  -6  -9   5        581.20        605.56        24.70 o                         
  -5  -9   5          6.81          6.05         3.24 o                         
  -4  -9   5       2185.81       2167.91        39.47 o                         
  -3  -9   5       1695.08       1668.26        30.49 o                         
  -2  -9   5        866.71        893.06        17.32 o                         
  -1  -9   5        790.51        728.25        14.97 o                         
   0  -9   5       1086.09       1046.74        25.37 o                         
   1  -9   5       4065.49       3895.45        62.19 o                         
   2  -9   5       8037.72       8271.88       145.48 o                         
   3  -9   5       2634.86       2506.60        55.31 o                         
   4  -9   5        182.30        185.03         5.92 o                         
   5  -9   5        344.04        340.38         7.19 o                         
   6  -9   5         84.88         86.12         2.59 o                         
   7  -9   5         67.66         72.36         7.04 o                         
   8  -9   5          6.30          8.35         1.77 o                         
  -7  -8   5        838.27        874.75        41.94 o                         
  -6  -8   5       1319.49       1318.10        28.27 o                         
  -5  -8   5        101.90        116.86         5.18 o                         
  -4  -8   5       5377.52       5412.98       115.04 o                         
  -3  -8   5      12776.84      13695.86       202.52 o                         
  -2  -8   5      11662.84      11938.65       363.35 o                         
  -1  -8   5       1492.81       1314.47        43.39 o                         
   0  -8   5       1395.07       1320.19        24.02 o                         
   1  -8   5        951.25        848.45        16.54 o                         
   2  -8   5       2928.69       2696.26        41.69 o                         
   3  -8   5       3431.34       3096.91        93.65 o                         
   4  -8   5        217.85        215.49         4.84 o                         
   5  -8   5       2149.15       2220.61        35.63 o                         
   6  -8   5       1001.35       1047.15        19.78 o                         
   7  -8   5        207.95        226.80         5.39 o                         
   8  -8   5        161.53        142.57         4.13 o                         
  -7  -7   5       1350.97       1368.87        50.17 o                         
  -6  -7   5       3664.35       3874.76       116.70 o                         
  -5  -7   5       1194.63       1266.75        23.81 o                         
  -4  -7   5       2730.16       2582.36        44.15 o                         
  -3  -7   5       3192.86       3064.73        50.31 o                         
  -2  -7   5       5077.71       4989.38        78.55 o                         
  -1  -7   5        166.41        157.48         5.60 o                         
   0  -7   5       2005.75       1848.11        32.23 o                         
   1  -7   5       2070.02       1837.43        32.14 o                         
   2  -7   5       2569.78       2162.50       176.85 o                         
   3  -7   5       3835.10       3653.14        71.27 o                         
   4  -7   5       1589.10       1507.16        26.05 o                         
   5  -7   5       5842.40       6215.63       113.11 o                         
   6  -7   5       6604.58       7200.05       127.63 o                         
   7  -7   5       2359.53       2607.69        42.80 o                         
   8  -7   5        293.46        278.10        10.01 o                         
  -8  -6   5       1706.80       1485.52        84.30 o                         
  -7  -6   5        549.07        597.91        13.85 o                         
  -6  -6   5         53.36         67.60        16.24 o                         
  -5  -6   5       1517.30       1438.65        42.07 o                         
  -4  -6   5        945.90        969.34        19.08 o                         
  -3  -6   5       1924.31       1742.69        30.73 o                         
  -2  -6   5       2120.26       1923.50        33.60 o                         
  -1  -6   5      12937.56      12780.02       185.49 o                         
   0  -6   5      33634.61      32721.16      1205.47 o                         
   1  -6   5      35949.24      29368.61      3454.64 o                         
   2  -6   5       3179.38       2945.43        64.81 o                         
   3  -6   5       7739.18       6611.19       682.96 o                         
   4  -6   5       8699.23       8912.30       134.36 o                         
   5  -6   5       4566.49       4634.17        73.53 o                         
   6  -6   5       1499.53       1588.35        27.27 o                         
   7  -6   5        912.72        991.14        19.02 o                         
   8  -6   5          5.33          4.54         2.27 o                         
  -8  -5   5        455.34        438.31        13.39 o                         
  -7  -5   5        165.20        160.31         6.38 o                         
  -6  -5   5       3564.69       3813.39        62.19 o                         
  -5  -5   5      13481.50      14890.22       470.28 o                         
  -4  -5   5      13223.47      13572.11       256.21 o                         
  -3  -5   5      10947.82      11071.96       160.20 o                         
  -2  -5   5       9738.37       9545.62       142.10 o                         
  -1  -5   5       7063.17       6548.88       114.66 o                         
   0  -5   5      10689.38      10182.39       145.53 o                         
   1  -5   5      23999.75      19828.17       301.47 o                         
   2  -5   5       8472.28       8837.01       178.70 o                         
   3  -5   5       2265.11       2073.58        48.27 o                         
   4  -5   5       1386.30       1279.01        24.04 o                         
   5  -5   5       1198.34       1202.42        23.29 o                         
   6  -5   5         18.24         24.98         1.90 o                         
   7  -5   5        155.75        163.92         4.77 o                         
   8  -5   5        716.18        743.62        40.99 o                         
  -8  -4   5       2727.03       2788.88        97.39 o                         
  -7  -4   5       2270.05       2313.83        51.40 o                         
  -6  -4   5       3411.89       3678.89       110.14 o                         
  -5  -4   5       8781.44       9284.62       163.91 o                         
  -4  -4   5       7719.22       7504.31       115.19 o                         
  -3  -4   5        721.88        606.70        14.99 o                         
  -2  -4   5        477.10        433.98         9.66 o                         
  -1  -4   5         26.46         30.44         1.54 o                         
   0  -4   5        200.00        194.74         9.44 o                         
   1  -4   5       3623.42       3241.85        68.18 o                         
   2  -4   5        119.75        134.11         9.28 o                         
   3  -4   5        799.29        745.36        18.56 o                         
   4  -4   5       9419.91       9912.60       146.96 o                         
   5  -4   5       2127.86       1946.06        35.37 o                         
   6  -4   5         30.94         40.09         2.32 o                         
   7  -4   5        193.04        222.69        10.34 o                         
   8  -4   5        614.53        663.44        15.99 o                         
  -8  -3   5        151.62        159.49        14.95 o                         
  -7  -3   5          0.90         10.41         3.36 o                         
  -6  -3   5        121.54        126.30         4.83 o                         
  -5  -3   5        443.07        433.57         9.90 o                         
  -4  -3   5        925.33        817.76        19.07 o                         
  -3  -3   5        766.30        704.57        14.48 o                         
  -2  -3   5       7719.68       7028.73       132.47 o                         
  -1  -3   5       5757.19       5118.19        88.33 o                         
   0  -3   5        382.83        316.18         6.43 o                         
   1  -3   5        176.56        147.34         3.31 o                         
   2  -3   5       1206.75        930.59        27.14 o                         
   3  -3   5       3789.87       3389.39        52.03 o                         
   4  -3   5       1790.40       1749.58        32.25 o                         
   5  -3   5       1345.12       1345.58        25.85 o                         
   6  -3   5          0.39          4.72         1.90 o                         
   7  -3   5          3.98          2.90         2.05 o                         
   8  -3   5        113.70        125.38         6.84 o                         
  -8  -2   5          0.45          3.67         3.53 o                         
  -7  -2   5       1652.09       1733.14        30.77 o                         
  -6  -2   5       1344.92       1308.66        24.99 o                         
  -5  -2   5        153.85        150.47         5.16 o                         
  -4  -2   5        224.45        195.75        12.80 o                         
  -3  -2   5         24.58         33.48         2.27 o                         
  -2  -2   5       3110.12       2763.93        82.49 o                         
  -1  -2   5       8575.11       8281.18       120.34 o                         
   0  -2   5       2411.37       2072.87        62.54 o                         
   1  -2   5         64.98         84.54         2.28 o                         
   2  -2   5       3804.99       3514.17        62.62 o                         
   3  -2   5       1097.43        971.39        18.38 o                         
   4  -2   5       1910.35       1657.33        76.29 o                         
   5  -2   5        426.78        424.24         9.34 o                         
   6  -2   5         14.26         17.59         2.32 o                         
   7  -2   5        142.84        137.64         5.40 o                         
   8  -2   5          6.91         13.35         2.80 o                         
  -8  -1   5          4.99         14.74         3.76 o                         
  -7  -1   5        382.39        418.18        10.74 o                         
  -6  -1   5       1207.25       1225.65        23.67 o                         
  -5  -1   5        163.05        150.81        11.84 o                         
  -4  -1   5       1589.56       1420.76        25.74 o                         
  -3  -1   5        219.06        186.84        16.69 o                         
  -2  -1   5        189.88        195.72         9.03 o                         
  -1  -1   5        207.10        218.20        12.54 o                         
   0  -1   5        961.01        909.39        17.16 o                         
   1  -1   5         21.80         27.63         1.31 o                         
   2  -1   5       2149.38       1879.11        32.53 o                         
   3  -1   5          8.21         21.49         6.84 o                         
   4  -1   5       3470.54       3359.84        55.88 o                         
   5  -1   5       2355.18       2361.63        40.99 o                         
   6  -1   5       1059.28       1038.32        20.60 o                         
   7  -1   5        346.04        384.55         9.96 o                         
   8  -1   5        231.24        247.08         8.54 o                         
  -9   0   5        331.12        265.02        10.61 o                         
  -8   0   5        106.16         98.52         5.68 o                         
  -7   0   5          1.14         11.58         5.58 o                         
  -6   0   5        270.75        271.70         6.98 o                         
  -5   0   5        707.62        638.44        13.38 o                         
  -4   0   5       4847.05       4493.06        89.16 o                         
  -3   0   5       1803.45       1473.58        30.90 o                         
  -2   0   5       8460.03       8491.05       128.16 o                         
  -1   0   5       3929.09       3203.67        51.37 o                         
   0   0   5       4241.03       3804.85        84.41 o                         
   1   0   5       6241.82       5980.16        91.99 o                         
   2   0   5       1018.47        834.78        23.86 o                         
   3   0   5       4450.26       4050.54        66.71 o                         
   4   0   5       6755.16       6888.52       134.37 o                         
   5   0   5       6399.50       6759.90       105.73 o                         
   6   0   5       1251.47       1261.92        22.96 o                         
   7   0   5          3.70         13.00         3.10 o                         
   8   0   5         96.32         99.83         5.40 o                         
  -9   1   5        151.73        155.00         7.33 o                         
  -8   1   5          1.19          5.97         3.35 o                         
  -7   1   5        758.98        752.08        16.05 o                         
  -6   1   5       1173.99       1226.62        23.65 o                         
  -5   1   5       5354.51       5479.05       278.74 o                         
  -4   1   5       9285.96       8815.06       135.38 o                         
  -3   1   5        943.79        835.43        30.84 o                         
  -2   1   5       3338.03       3044.58        84.25 o                         
  -1   1   5      46580.82      51556.54      2678.84 o                         
   0   1   5      28808.65      30430.26      2619.41 o                         
   1   1   5      15223.64      16053.02       300.28 o                         
   2   1   5        626.30        516.10        20.75 o                         
   3   1   5        924.36        828.74        17.59 o                         
   4   1   5       1336.18       1307.20        24.43 o                         
   5   1   5       1482.72       1550.37        51.90 o                         
   6   1   5        192.69        197.47         6.30 o                         
   7   1   5        902.33        968.76        24.18 o                         
   8   1   5       1401.57       1388.87        28.12 o                         
  -9   2   5        220.78        168.98        17.31 o                         
  -8   2   5        449.13        496.62        12.16 o                         
  -7   2   5       3983.65       4359.87        73.07 o                         
  -6   2   5      10279.42      11271.51       167.43 o                         
  -5   2   5       3806.51       3760.04        59.86 o                         
  -4   2   5       5271.22       5022.27        94.10 o                         
  -3   2   5       9792.78       9848.46       145.86 o                         
  -2   2   5       1002.27        775.01        17.13 o                         
  -1   2   5       2205.03       1890.73        31.46 o                         
   0   2   5       4222.54       3831.01        59.33 o                         
   1   2   5        481.55        413.81         9.33 o                         
   2   2   5       2126.05       1845.88        39.00 o                         
   3   2   5       6763.15       6608.77       104.73 o                         
   4   2   5       3982.72       3913.61        62.69 o                         
   5   2   5       1584.65       1565.38        29.68 o                         
   6   2   5       2304.84       2580.09        76.36 o                         
   7   2   5       1925.25       1966.34        36.86 o                         
   8   2   5       2849.80       2679.61        49.55 o                         
  -9   3   5       1124.46        960.50        37.84 o                         
  -8   3   5         95.63        104.99         4.68 o                         
  -7   3   5        459.37        525.48        11.94 o                         
  -6   3   5       4604.95       4956.81        71.36 o                         
  -5   3   5       3144.30       3155.88        53.37 o                         
  -4   3   5          9.35         17.59         5.39 o                         
  -3   3   5       5528.53       5111.00        85.31 o                         
  -2   3   5       3599.03       3352.55        53.94 o                         
  -1   3   5       1950.50       1702.75        34.41 o                         
   0   3   5       4098.97       3661.96        58.61 o                         
   1   3   5      11485.46      11520.79       175.11 o                         
   2   3   5      16633.50      16959.32       242.01 o                         
   3   3   5      19523.78      21708.59       306.36 o                         
   4   3   5      11899.84      12576.79       184.79 o                         
   5   3   5       2475.65       2398.92        42.78 o                         
   6   3   5       2344.79       2501.73        43.58 o                         
   7   3   5       2689.65       3019.37        53.59 o                         
   8   3   5       1026.91        853.08        21.63 o                         
  -9   4   5        189.24        155.34         7.77 o                         
  -8   4   5        234.83        241.31         7.46 o                         
  -7   4   5        950.95        991.68        29.96 o                         
  -6   4   5        561.36        579.97        20.29 o                         
  -5   4   5       1355.52       1331.19        31.17 o                         
  -4   4   5       1322.82       1322.47        24.14 o                         
  -3   4   5      13643.84      14600.71       207.78 o                         
  -2   4   5      35701.79      41506.70       804.97 o                         
  -1   4   5      13105.25      12892.59       444.42 o                         
   0   4   5       7275.69       6825.57       104.73 o                         
   1   4   5       6205.30       5867.19        92.21 o                         
   2   4   5       8340.86       8019.97       122.48 o                         
   3   4   5       7614.36       7357.22       129.10 o                         
   4   4   5       5162.22       5349.78        85.02 o                         
   5   4   5        391.49        394.01        10.89 o                         
   6   4   5       1396.53       1519.23        33.94 o                         
   7   4   5        124.58        139.28         6.88 o                         
  -8   5   5       2577.26       2648.49        47.93 o                         
  -7   5   5       3714.86       3979.52        90.32 o                         
  -6   5   5       2954.07       3121.23        54.71 o                         
  -5   5   5       3845.60       3757.18        59.45 o                         
  -4   5   5       6238.75       6304.27        95.56 o                         
  -3   5   5       6440.29       6418.62        96.74 o                         
  -2   5   5      13891.50      14284.31       473.44 o                         
  -1   5   5       5181.05       4773.08        79.42 o                         
   0   5   5         81.99         76.68         3.68 o                         
   1   5   5        159.98        160.28         9.86 o                         
   2   5   5        109.04        103.96         3.57 o                         
   3   5   5        561.36        521.95        12.60 o                         
   4   5   5        412.71        415.16        11.18 o                         
   5   5   5        103.36        115.11         5.52 o                         
   6   5   5       1125.71       1161.04        24.00 o                         
   7   5   5       2323.65       2394.80        44.59 o                         
  -8   6   5       1982.03       2086.65        39.48 o                         
  -7   6   5       3359.05       3538.45        86.62 o                         
  -6   6   5       1190.89       1247.32        24.13 o                         
  -5   6   5         15.61         20.29         4.21 o                         
  -4   6   5        231.92        225.06        14.88 o                         
  -3   6   5        222.84        199.62         6.45 o                         
  -2   6   5        278.18        292.41         7.33 o                         
  -1   6   5          4.18          9.02         2.16 o                         
   0   6   5       3648.12       3264.66        94.00 o                         
   1   6   5      11621.41      11526.60       233.37 o                         
   2   6   5        378.78        425.69        12.21 o                         
   3   6   5        220.05        182.13         6.18 o                         
   4   6   5         41.23         51.17         9.99 o                         
   5   6   5       1051.77       1111.42        28.25 o                         
   6   6   5        505.18        552.53        14.37 o                         
   7   6   5        106.61        113.32         6.67 o                         
  -8   7   5         68.26         79.11         4.18 o                         
  -7   7   5        334.16        360.56        15.29 o                         
  -6   7   5         69.22         71.85         4.33 o                         
  -5   7   5        253.12        267.12         6.52 o                         
  -4   7   5       4038.12       4023.85        63.13 o                         
  -3   7   5       1153.49       1128.35        21.92 o                         
  -2   7   5         47.99         48.28         2.43 o                         
  -1   7   5        172.37        167.91         4.89 o                         
   0   7   5         23.53         20.49         2.60 o                         
   1   7   5       3501.30       3293.38       192.86 o                         
   2   7   5        849.26        873.47        17.60 o                         
   3   7   5        104.17        107.15         6.19 o                         
   4   7   5       1035.54       1123.21        23.42 o                         
   5   7   5        255.42        281.27        18.72 o                         
   6   7   5        627.06        611.67        30.53 o                         
  -8   8   5          3.85          9.54         2.65 o                         
  -7   8   5         19.77         20.86         2.77 o                         
  -6   8   5         30.91         40.36         3.55 o                         
  -5   8   5         10.09         11.79         2.21 o                         
  -4   8   5        578.80        610.06        12.71 o                         
  -3   8   5          2.83          8.32         2.37 o                         
  -2   8   5        103.45        114.40         4.00 o                         
  -1   8   5       2062.12       1980.18        35.55 o                         
   0   8   5         48.98         53.23         2.78 o                         
   1   8   5         64.49         72.27         4.29 o                         
   2   8   5         25.51         30.15         2.75 o                         
   3   8   5         98.35        111.88         5.26 o                         
   4   8   5          2.09          3.58         2.96 o                         
   5   8   5         47.93         55.12         4.37 o                         
   6   8   5         46.48         34.97         5.05 o                         
  -8   9   5          3.18          2.48         2.64 o                         
  -7   9   5        315.50        283.29         9.35 o                         
  -6   9   5        397.18        396.37        11.81 o                         
  -5   9   5        131.12        131.08        10.58 o                         
  -4   9   5        896.21        892.81        17.42 o                         
  -3   9   5         66.39         69.38         3.05 o                         
  -2   9   5         23.35         29.01         2.37 o                         
  -1   9   5       1134.34       1153.49        33.15 o                         
   0   9   5         70.74         66.51         3.53 o                         
   1   9   5       2972.81       3088.05        53.16 o                         
   2   9   5       3306.51       3381.82        69.35 o                         
   3   9   5       1074.19       1161.62        28.15 o                         
   4   9   5        625.12        691.11        16.06 o                         
   5   9   5        865.75        934.28        41.25 o                         
   6   9   5       1112.09        857.80        27.45 o                         
  -7  10   5         12.29          9.02         2.35 o                         
  -6  10   5         13.16         18.37         2.30 o                         
  -5  10   5          3.97          6.81         1.94 o                         
  -4  10   5       1721.03       1678.43        29.66 o                         
  -3  10   5       3371.03       3380.95        54.16 o                         
  -2  10   5       3031.45       3074.92        51.68 o                         
  -1  10   5       1954.86       2101.81        36.82 o                         
   0  10   5        972.42        898.64        17.55 o                         
   1  10   5       3295.45       3532.41        60.34 o                         
   2  10   5      10810.49      12067.14       255.42 o                         
   3  10   5       4775.76       5410.30        88.40 o                         
   4  10   5        665.69        708.77        16.30 o                         
   5  10   5        324.28        317.56        24.91 o                         
  -7  11   5        595.19        359.97         8.69 o                         
  -6  11   5        500.75        390.07        22.69 o                         
  -5  11   5        894.29        848.10        29.81 o                         
  -4  11   5       4015.31       3904.57        70.27 o                         
  -3  11   5       5796.11       5894.96       120.70 o                         
  -2  11   5       2500.14       2482.55        42.55 o                         
  -1  11   5       1881.19       2001.17        52.56 o                         
   0  11   5       2288.73       2413.13        43.70 o                         
   1  11   5         98.45         97.79         9.28 o                         
   2  11   5        439.93        524.77        13.51 o                         
   3  11   5        781.42        834.28        21.23 o                         
   4  11   5        629.32        699.25        16.75 o                         
   5  11   5       1117.51        867.92        35.27 o                         
  -7  12   5       1190.19       1436.40        39.59 o                         
  -6  12   5        563.75        350.99         9.50 o                         
  -5  12   5         27.42         26.52         2.51 o                         
  -4  12   5        914.21        867.28        17.88 o                         
  -3  12   5       2261.51       2308.56        37.82 o                         
  -2  12   5        544.80        534.37        20.94 o                         
  -1  12   5       1720.77       1796.04        41.48 o                         
   0  12   5       2142.38       2348.40        42.29 o                         
   1  12   5        794.39        904.80        23.22 o                         
   2  12   5       1620.22       1767.71        36.62 o                         
   3  12   5       1197.95       1183.35        34.60 o                         
   4  12   5       2622.75       2618.29        84.11 o                         
  -6  13   5          7.56         12.58         5.58 o                         
  -5  13   5        616.03        538.83       234.58 o                         
  -4  13   5       1211.89       1114.64        37.92 o                         
  -3  13   5       1032.60        995.48        19.14 o                         
  -2  13   5        322.75        359.28         8.85 o                         
  -1  13   5       1654.62       1675.13        45.22 o                         
   0  13   5       7588.02       8575.10       128.24 o                         
   1  13   5       6093.20       6835.19       111.24 o                         
   2  13   5       1336.39       1439.08        29.39 o                         
   3  13   5        537.54        547.78        17.37 o                         
  -5  14   5       1667.30       2216.99        55.27 o                         
  -4  14   5       1318.49       1050.74        21.88 o                         
  -3  14   5       1467.08       1367.11        61.40 o                         
  -2  14   5       1269.96       1310.69        24.93 o                         
  -1  14   5        989.54        982.40        19.64 o                         
   0  14   5       1200.83       1275.52        41.81 o                         
   1  14   5       1699.80       1801.93        36.00 o                         
   2  14   5        423.89        393.92        14.11 o                         
  -5  15   5       1169.08       1109.37        50.83 o                         
  -4  15   5        684.38        424.77        34.16 o                         
  -3  15   5         35.69         33.04         3.19 o                         
  -2  15   5         82.47         86.40         4.58 o                         
  -1  15   5         84.96         83.56         4.99 o                         
   0  15   5         18.00         14.92         3.55 o                         
   1  15   5          5.45          9.13         4.20 o                         
  -3  16   5          9.95          9.63         4.61 o                         
  -2  16   5        446.28        325.99        20.18 o                         
  -1  16   5        619.42        464.14        15.59 o                         
   1 -19   6        658.83        293.12        10.01 o                         
   2 -19   6        693.28        484.21        17.32 o                         
  -1 -18   6        275.37        233.67        20.54 o                         
   0 -18   6        803.53        694.33        17.69 o                         
   1 -18   6       1422.52       1125.99        23.13 o                         
   2 -18   6        484.38        498.43        16.50 o                         
   3 -18   6        122.47        115.45         8.42 o                         
   4 -18   6          6.36          7.26         2.41 o                         
  -2 -17   6        185.08        176.04         8.69 o                         
  -1 -17   6         36.68         35.53         3.36 o                         
   0 -17   6          2.09          2.70         2.83 o                         
   1 -17   6        250.61        237.82         7.45 o                         
   2 -17   6         69.67         76.44         4.25 o                         
   3 -17   6         10.42          7.53         2.83 o                         
   4 -17   6          0.73          3.31         2.05 o                         
   5 -17   6         62.35         34.05         2.75 o                         
  -3 -16   6          8.46          9.88         4.54 o                         
  -2 -16   6        122.94        118.02         9.87 o                         
  -1 -16   6        104.30        109.86         5.11 o                         
   0 -16   6         26.07         32.55         3.53 o                         
   1 -16   6        178.47        171.34         6.71 o                         
   2 -16   6        105.77         88.85        14.22 o                         
   3 -16   6         21.16         27.30         4.13 o                         
   4 -16   6         11.92         13.78         2.21 o                         
   5 -16   6          3.92          2.69         1.35 o                         
  -4 -15   6        263.62        243.97         8.90 o                         
  -3 -15   6        330.57        329.42        26.22 o                         
  -2 -15   6          1.08          4.57         3.02 o                         
  -1 -15   6        149.70        161.84         5.73 o                         
   0 -15   6          2.08          6.86         2.17 o                         
   1 -15   6         93.30        105.76         3.86 o                         
   2 -15   6        795.29        782.53        18.21 o                         
   3 -15   6        471.51        512.19        32.19 o                         
   4 -15   6          9.25         10.57         1.82 o                         
   5 -15   6        168.04        116.95         5.71 o                         
  -5 -14   6         33.09         32.20         5.81 o                         
  -4 -14   6        302.95        315.36        10.14 o                         
  -3 -14   6       1893.78       2065.78        37.35 o                         
  -2 -14   6       1239.70       1381.83        33.16 o                         
  -1 -14   6          0.53          4.35         4.73 o                         
   0 -14   6        355.22        389.95         9.26 o                         
   1 -14   6        370.15        398.89        16.37 o                         
   2 -14   6         56.85         55.20         2.28 o                         
   3 -14   6         15.51         17.31         3.82 o                         
   4 -14   6         19.62         29.05         3.09 o                         
   5 -14   6        644.93        498.24        19.54 o                         
  -5 -13   6        824.11        816.69        18.75 o                         
  -4 -13   6        625.63        688.12        24.37 o                         
  -3 -13   6       1220.36       1310.68        25.74 o                         
  -2 -13   6        658.27        686.67        15.09 o                         
  -1 -13   6        364.61        399.15         9.37 o                         
   0 -13   6       1866.13       2006.25        46.28 o                         
   1 -13   6        526.10        535.15        20.94 o                         
   2 -13   6        129.22        130.33         3.56 o                         
   3 -13   6       1614.01       1726.01        79.86 o                         
   4 -13   6       1887.42       1702.94       154.67 o                         
   5 -13   6       1773.24       1209.44        41.00 o                         
  -6 -12   6        253.70        207.77         9.76 o                         
  -5 -12   6        982.65       1018.36        22.72 o                         
  -4 -12   6        949.97        977.02        20.08 o                         
  -3 -12   6        566.97        591.14        13.00 o                         
  -2 -12   6       2057.21       2156.18        55.87 o                         
  -1 -12   6       3843.96       4006.26        95.36 o                         
   0 -12   6       9465.41      10232.81       156.07 o                         
   1 -12   6       8990.50      10220.58       218.65 o                         
   2 -12   6       3148.23       3052.55        49.07 o                         
   3 -12   6        631.98        665.28        34.40 o                         
   4 -12   6       1126.42       1070.58        30.96 o                         
   5 -12   6       1974.69       1518.14        67.59 o                         
   7 -12   6         62.05         38.53         2.76 o                         
   8 -12   6         48.53         17.36         3.15 o                         
  -6 -11   6       2475.64       2490.21        47.53 o                         
  -5 -11   6       5936.09       6673.01       132.63 o                         
  -4 -11   6       5647.07       6189.14        99.87 o                         
  -3 -11   6       2933.64       3046.49        51.03 o                         
  -2 -11   6       4858.09       5142.94       178.89 o                         
  -1 -11   6       4429.67       4583.02        73.37 o                         
   0 -11   6       4914.54       4996.51        77.66 o                         
   1 -11   6       2172.18       2178.57        38.08 o                         
   2 -11   6       1547.14       1563.82        27.10 o                         
   3 -11   6          0.86          9.89         3.62 o                         
   4 -11   6        359.80        281.76        10.82 o                         
   6 -11   6          2.95          6.31         2.77 o                         
   7 -11   6        168.14        151.51         5.11 o                         
   8 -11   6        350.96        221.35         9.02 o                         
  -6 -10   6       2587.93       2595.98        46.40 o                         
  -5 -10   6       6240.69       6671.42       105.60 o                         
  -4 -10   6       3436.76       3552.23        59.30 o                         
  -3 -10   6         60.93         62.12         3.35 o                         
  -2 -10   6        166.41        171.77         5.41 o                         
  -1 -10   6          3.64         11.03         1.87 o                         
   0 -10   6        392.80        380.07         9.38 o                         
   1 -10   6        614.47        549.71        26.48 o                         
   2 -10   6       2506.74       2446.52        47.07 o                         
   3 -10   6       2777.39       2707.20        86.37 o                         
   5 -10   6       1836.68       1750.34        51.93 o                         
   6 -10   6        533.02        531.25        34.92 o                         
   7 -10   6        739.32        661.57        19.82 o                         
   8 -10   6        645.46        461.06        13.46 o                         
  -7  -9   6          2.73         10.65         4.52 o                         
  -6  -9   6         37.02         33.20         4.25 o                         
  -5  -9   6        186.05        179.92         6.92 o                         
  -4  -9   6          3.44          4.38         2.83 o                         
  -3  -9   6        666.23        700.77        14.58 o                         
  -2  -9   6       7013.26       7143.38       107.02 o                         
  -1  -9   6      11814.36      12044.43       445.34 o                         
   0  -9   6       2017.55       1979.29        34.33 o                         
   1  -9   6        615.21        589.95        12.60 o                         
   2  -9   6       4189.28       4197.49       128.42 o                         
   3  -9   6       4710.20       4497.92        93.97 o                         
   4  -9   6       3814.81       3975.39       182.68 o                         
   5  -9   6       1041.36       1003.80        17.24 o                         
   6  -9   6         28.11         35.46         1.72 o                         
   7  -9   6         15.86         17.54         1.54 o                         
   8  -9   6         29.38         25.51         1.90 o                         
  -7  -8   6       2136.76       2152.59        95.87 o                         
  -6  -8   6       2648.61       2817.31        56.20 o                         
  -5  -8   6        683.89        701.82        20.97 o                         
  -4  -8   6       2262.47       2232.64        39.65 o                         
  -3  -8   6       5183.29       5042.59        77.33 o                         
  -2  -8   6       3254.76       3133.47        52.17 o                         
  -1  -8   6       6817.48       6542.07       182.15 o                         
   0  -8   6       3821.70       3509.49        56.31 o                         
   1  -8   6          2.95          6.27         2.70 o                         
   2  -8   6          2.87         12.71         2.88 o                         
   3  -8   6        536.35        517.35        46.07 o                         
   4  -8   6        624.28        624.67        17.41 o                         
   5  -8   6         75.06         78.85         2.39 o                         
   6  -8   6          7.53          8.43         1.20 o                         
   7  -8   6         64.07         64.88         2.55 o                         
   8  -8   6          5.86          8.45         1.95 o                         
  -7  -7   6       1535.26       1639.98        93.49 o                         
  -6  -7   6       3599.51       3762.17        65.25 o                         
  -5  -7   6        256.85        262.93        10.01 o                         
  -4  -7   6       1283.66       1218.95        23.22 o                         
  -3  -7   6        278.80        242.27         9.63 o                         
  -2  -7   6       1981.58       1716.90        30.22 o                         
  -1  -7   6        540.24        496.08        11.92 o                         
   0  -7   6         10.60         13.36         1.57 o                         
   1  -7   6        589.43        554.76        11.02 o                         
   2  -7   6       1519.17       1426.63        35.36 o                         
   3  -7   6        473.23        483.33        13.44 o                         
   4  -7   6       1565.21       1577.91        60.21 o                         
   5  -7   6          3.40         11.56         1.24 o                         
   6  -7   6         25.19         27.05         1.90 o                         
   7  -7   6          1.25          5.08         1.62 o                         
   8  -7   6         15.65         19.57         2.10 o                         
  -8  -6   6         28.83         25.01         6.63 o                         
  -7  -6   6          7.64          8.35         3.40 o                         
  -6  -6   6        127.99        141.53         6.02 o                         
  -5  -6   6        514.27        487.70        13.07 o                         
  -4  -6   6        980.33        901.49        17.78 o                         
  -3  -6   6       2523.79       2295.09        57.50 o                         
  -2  -6   6        169.76        162.42         4.71 o                         
  -1  -6   6       2938.78       2517.69        47.28 o                         
   0  -6   6       2812.46       2732.91       120.74 o                         
   1  -6   6        215.43        211.83         4.62 o                         
   2  -6   6        924.09        860.35        23.61 o                         
   3  -6   6         77.43        105.03         9.41 o                         
   4  -6   6       2870.71       2771.58        77.97 o                         
   5  -6   6       1409.99       1463.01        27.03 o                         
   6  -6   6         23.05         26.05         3.16 o                         
   7  -6   6        262.62        277.23         6.98 o                         
   8  -6   6        136.90        133.34         4.68 o                         
  -8  -5   6         50.71         51.26         5.32 o                         
  -7  -5   6        672.31        705.12        15.83 o                         
  -6  -5   6        643.04        642.40        25.19 o                         
  -5  -5   6        657.59        657.41        14.88 o                         
  -4  -5   6        800.49        723.99        43.19 o                         
  -3  -5   6        717.03        650.09        14.34 o                         
  -2  -5   6       2695.99       2492.74        75.68 o                         
  -1  -5   6       5208.18       4791.60        73.53 o                         
   0  -5   6       8800.77       8516.03       126.35 o                         
   1  -5   6       2675.93       2482.72        38.17 o                         
   2  -5   6          3.67          4.03         1.52 o                         
   3  -5   6        156.03        138.62         3.24 o                         
   4  -5   6        227.37        218.72        10.60 o                         
   5  -5   6          2.34          6.67         1.84 o                         
   6  -5   6        104.13        110.04         4.26 o                         
   7  -5   6        422.06        436.50        10.26 o                         
   8  -5   6       1112.56       1141.57        64.65 o                         
  -8  -4   6         21.51         25.27         8.15 o                         
  -7  -4   6       1748.83       1835.45        48.49 o                         
  -6  -4   6       5572.02       5808.53        91.14 o                         
  -5  -4   6       4294.75       4337.86       100.63 o                         
  -4  -4   6        350.79        366.24         8.95 o                         
  -3  -4   6        380.78        337.52         8.92 o                         
  -2  -4   6       1336.48       1126.06        32.80 o                         
  -1  -4   6       4182.41       3754.59        60.86 o                         
   0  -4   6       2870.90       2506.68        59.41 o                         
   1  -4   6          7.13         13.89         2.88 o                         
   2  -4   6       5843.45       5615.99       118.31 o                         
   3  -4   6       6799.75       6821.68       144.44 o                         
   4  -4   6         75.22         98.55        10.91 o                         
   5  -4   6       2167.39       2160.09        38.11 o                         
   6  -4   6       3553.49       3718.60        81.66 o                         
   7  -4   6       2199.43       2432.34        43.03 o                         
   8  -4   6       1272.52       1309.45        25.65 o                         
  -8  -3   6        118.91        119.09         6.41 o                         
  -7  -3   6        114.95        114.76        10.33 o                         
  -6  -3   6       1131.41       1136.09        34.29 o                         
  -5  -3   6       2897.50       2892.07        55.64 o                         
  -4  -3   6         52.21         54.89         3.00 o                         
  -3  -3   6       3845.13       3459.44        56.72 o                         
  -2  -3   6      12060.38      12505.75       205.05 o                         
  -1  -3   6       3024.31       2654.94        65.07 o                         
   0  -3   6       6252.05       5769.72        86.49 o                         
   1  -3   6      11602.06      11225.04       305.70 o                         
   2  -3   6      16177.44      15256.01      1139.32 o                         
   3  -3   6      29804.85      29719.76       421.63 o                         
   4  -3   6      12610.05      13974.12       809.34 o                         
   5  -3   6       1035.42       1006.04        19.51 o                         
   6  -3   6        997.50       1090.13        21.39 o                         
   7  -3   6       2596.60       2876.88        90.79 o                         
   8  -3   6        773.52        791.62        19.24 o                         
  -8  -2   6        193.32        185.54         6.56 o                         
  -7  -2   6        574.10        610.64        13.86 o                         
  -6  -2   6       1572.21       1578.32        29.95 o                         
  -5  -2   6       2717.40       2663.71        45.79 o                         
  -4  -2   6       6310.46       6036.81       138.76 o                         
  -3  -2   6      16545.61      17285.99       248.60 o                         
  -2  -2   6      44162.29      53579.04      3085.35 o                         
  -1  -2   6      12591.80      12189.34       548.01 o                         
   0  -2   6      11685.82      11750.25       272.81 o                         
   1  -2   6       9631.98       9341.73       135.95 o                         
   2  -2   6      13262.87      13154.52       274.15 o                         
   3  -2   6       3484.04       3248.60        54.15 o                         
   4  -2   6       1944.66       1811.44        31.47 o                         
   5  -2   6        270.43        256.34         6.85 o                         
   6  -2   6        902.22        915.29        18.50 o                         
   7  -2   6        549.60        585.85        15.73 o                         
   8  -2   6        104.36        105.17         9.74 o                         
  -8  -1   6       5359.74       5763.48       147.37 o                         
  -7  -1   6       6899.86       7634.50       119.49 o                         
  -6  -1   6       3695.09       3696.34        59.43 o                         
  -5  -1   6       6496.30       6613.20       175.61 o                         
  -4  -1   6       6703.76       6819.25       199.80 o                         
  -3  -1   6       9470.79       8877.98       131.27 o                         
  -2  -1   6      27602.40      33850.09       931.29 o                         
  -1  -1   6       2349.32       1902.37        56.62 o                         
   0  -1   6        332.12        298.46         9.33 o                         
   1  -1   6       3734.11       3497.10        57.19 o                         
   2  -1   6          9.76         12.15         2.51 o                         
   3  -1   6        109.31        105.95         3.43 o                         
   4  -1   6       2594.54       2394.92        68.65 o                         
   5  -1   6       4961.59       5243.89       155.52 o                         
   6  -1   6       2037.05       2121.63        67.23 o                         
   7  -1   6       1704.08       1897.35        35.94 o                         
   8  -1   6        797.08        831.03        20.02 o                         
  -8   0   6       1926.51       2086.14        37.10 o                         
  -7   0   6       4539.98       5026.25       103.87 o                         
  -6   0   6       1016.06       1052.03        19.88 o                         
  -5   0   6        165.26        170.55         9.81 o                         
  -4   0   6        744.73        634.38        13.37 o                         
  -3   0   6        585.58        551.64        25.27 o                         
  -2   0   6          5.43         12.48         1.40 o                         
  -1   0   6          4.06         14.27         2.30 o                         
   0   0   6       9261.95       9088.93       381.58 o                         
   1   0   6      21427.88      22755.81       785.13 o                         
   2   0   6      12434.33      12081.49       176.39 o                         
   3   0   6       1341.78       1156.86        21.81 o                         
   4   0   6        116.15        128.20         4.52 o                         
   5   0   6       3840.58       4048.17        64.08 o                         
   6   0   6       5071.70       5464.12       147.61 o                         
   7   0   6        713.95        815.29        17.65 o                         
   8   0   6        138.36        127.03         5.99 o                         
  -8   1   6         20.59         31.20         4.12 o                         
  -7   1   6          8.39         14.68         3.12 o                         
  -6   1   6        793.30        820.73        17.38 o                         
  -5   1   6       2064.58       1992.07        36.57 o                         
  -4   1   6       8559.73       8340.32       155.16 o                         
  -3   1   6       3834.84       3493.01        81.85 o                         
  -2   1   6       4411.05       4133.43        65.75 o                         
  -1   1   6       5916.35       5306.81        83.41 o                         
   0   1   6       5193.86       4641.89        73.91 o                         
   1   1   6       9398.15       9131.20       158.48 o                         
   2   1   6       5674.49       5245.17        82.66 o                         
   3   1   6       2126.73       1895.23        34.16 o                         
   4   1   6         19.18         21.82         3.29 o                         
   5   1   6        558.67        564.70        41.32 o                         
   6   1   6       2031.21       2043.38       125.65 o                         
   7   1   6        308.46        351.18        17.98 o                         
   8   1   6         18.92         24.74         4.13 o                         
  -8   2   6         61.82         66.22         4.67 o                         
  -7   2   6         47.52         57.38         5.92 o                         
  -6   2   6        750.32        817.19        19.53 o                         
  -5   2   6       1952.54       1901.09        33.21 o                         
  -4   2   6       6135.24       6047.28        94.46 o                         
  -3   2   6       4030.39       3685.12        60.40 o                         
  -2   2   6        578.66        516.25        26.95 o                         
  -1   2   6       1324.43       1140.47        21.00 o                         
   0   2   6       1459.99       1289.09        23.82 o                         
   1   2   6       2530.34       2269.79        73.55 o                         
   2   2   6         18.28         19.11         1.81 o                         
   3   2   6        564.26        487.47        10.89 o                         
   4   2   6         14.51         18.56         2.32 o                         
   5   2   6        917.01        934.58        19.92 o                         
   6   2   6        256.98        273.12         7.85 o                         
   7   2   6        672.16        717.39        34.49 o                         
   8   2   6         30.66         29.25         6.43 o                         
  -8   3   6        341.82        387.75        34.92 o                         
  -7   3   6         32.88         32.95         3.24 o                         
  -6   3   6         39.37         45.48         3.04 o                         
  -5   3   6        111.83        122.60         4.78 o                         
  -4   3   6        143.38        150.60         4.67 o                         
  -3   3   6        439.65        400.17         9.03 o                         
  -2   3   6        482.91        388.21        12.71 o                         
  -1   3   6       3619.74       3279.63        67.83 o                         
   0   3   6       2718.84       2411.73        41.10 o                         
   1   3   6       4391.44       4007.07        65.52 o                         
   2   3   6       3956.47       3591.30        61.43 o                         
   3   3   6        506.52        506.78        13.50 o                         
   4   3   6          4.24          6.75         2.37 o                         
   5   3   6         11.55         16.00         2.43 o                         
   6   3   6        662.98        720.54        15.60 o                         
   7   3   6        769.45        754.62        47.28 o                         
  -8   4   6        198.71        213.37         7.11 o                         
  -7   4   6         69.26         73.89         4.00 o                         
  -6   4   6        189.97        196.18         6.47 o                         
  -5   4   6        223.92        225.04         6.27 o                         
  -4   4   6       3730.26       3535.18        90.87 o                         
  -3   4   6       1453.85       1426.49        26.08 o                         
  -2   4   6        238.77        215.12         5.64 o                         
  -1   4   6       5656.07       5334.96       101.66 o                         
   0   4   6       1397.44       1259.00        23.47 o                         
   1   4   6       3173.51       3098.25        53.35 o                         
   2   4   6       6675.64       6514.39       102.32 o                         
   3   4   6       5965.08       5930.55       203.35 o                         
   4   4   6        230.43        218.36         7.07 o                         
   5   4   6         46.76         55.31         6.12 o                         
   6   4   6         92.19        110.31        14.22 o                         
   7   4   6          1.54          5.40         3.48 o                         
  -8   5   6       1048.42       1000.52        28.32 o                         
  -7   5   6        375.33        382.78         9.51 o                         
  -6   5   6        346.73        343.51         8.53 o                         
  -5   5   6        408.90        428.09        11.43 o                         
  -4   5   6       5402.39       5547.73        86.21 o                         
  -3   5   6      16475.53      17915.23       343.69 o                         
  -2   5   6       1662.22       1481.93        27.63 o                         
  -1   5   6         61.90         47.54         3.30 o                         
   0   5   6       1031.18        919.11        18.16 o                         
   1   5   6       1508.85       1395.86        26.70 o                         
   2   5   6        289.03        291.74        18.00 o                         
   3   5   6         76.69         89.54         7.37 o                         
   4   5   6       1735.65       1782.99        32.19 o                         
   5   5   6       3521.34       3953.84        66.35 o                         
   6   5   6       1631.51       1706.88        35.67 o                         
   7   5   6        441.60        412.04        13.01 o                         
  -8   6   6       1648.88       1496.47        46.61 o                         
  -7   6   6        953.07       1021.74        24.51 o                         
  -6   6   6        504.02        523.11        11.75 o                         
  -5   6   6        436.29        432.29         9.57 o                         
  -4   6   6         65.54         91.25         3.63 o                         
  -3   6   6       1024.27       1013.57        19.20 o                         
  -2   6   6       1654.75       1486.22        27.18 o                         
  -1   6   6       1881.37       1685.05        31.11 o                         
   0   6   6      12503.59      13117.89       223.29 o                         
   1   6   6       4279.15       4239.04        70.91 o                         
   2   6   6       2966.32       2979.38        52.18 o                         
   3   6   6       1681.88       1686.00        92.46 o                         
   4   6   6       5434.60       5881.62       137.37 o                         
   5   6   6       7349.02       8183.85       147.69 o                         
   6   6   6       5915.77       6463.68       213.70 o                         
   7   6   6       1447.34       1055.35        33.62 o                         
  -8   7   6        376.46        342.10         8.80 o                         
  -7   7   6          5.76          6.89         2.60 o                         
  -6   7   6       1167.21       1172.20        22.33 o                         
  -5   7   6       1288.88       1297.07        24.02 o                         
  -4   7   6        836.82        848.31        17.42 o                         
  -3   7   6       3182.43       3085.60        92.22 o                         
  -2   7   6       8354.77       8554.01       156.01 o                         
  -1   7   6       3737.74       3613.93        59.42 o                         
   0   7   6      18582.91      20542.44       681.87 o                         
   1   7   6      13377.43      14076.29       205.92 o                         
   2   7   6       5992.28       6170.48        99.16 o                         
   3   7   6       1958.70       1973.60        35.43 o                         
   4   7   6       2784.55       3033.98        50.71 o                         
   5   7   6       1642.40       1709.18        33.32 o                         
   6   7   6        828.02        834.29        40.23 o                         
  -8   8   6        119.80        112.61         5.05 o                         
  -7   8   6        428.61        432.27        10.02 o                         
  -6   8   6       4646.98       4789.22       128.83 o                         
  -5   8   6      10579.64      11209.87       165.60 o                         
  -4   8   6       5201.00       5292.30        83.10 o                         
  -3   8   6       1909.34       1938.35        44.90 o                         
  -2   8   6       6735.82       6822.43       103.49 o                         
  -1   8   6       5200.72       5186.95        80.88 o                         
   0   8   6       6472.58       6763.72       104.04 o                         
   1   8   6       3790.19       3844.52        73.08 o                         
   2   8   6        483.45        462.07        12.36 o                         
   3   8   6       1700.89       1767.59        32.08 o                         
   4   8   6        316.94        333.35         9.55 o                         
   5   8   6         77.35         93.81         5.39 o                         
   6   8   6         27.68         14.71         4.87 o                         
  -8   9   6       1055.49        615.80        16.46 o                         
  -7   9   6        738.52        678.75        45.35 o                         
  -6   9   6        676.77        672.02        36.75 o                         
  -5   9   6       4847.09       4987.67        77.85 o                         
  -4   9   6       1872.41       1948.33        34.08 o                         
  -3   9   6        157.41        173.58        10.14 o                         
  -2   9   6        660.82        690.77        14.14 o                         
  -1   9   6        751.21        748.42        15.70 o                         
   0   9   6         71.04         76.32         3.55 o                         
   1   9   6        849.44        783.08        19.09 o                         
   2   9   6        646.32        712.36        32.13 o                         
   3   9   6       4823.87       5295.18        85.73 o                         
   4   9   6       4421.35       4812.11        80.76 o                         
   5   9   6       2020.27       2079.30        41.88 o                         
  -7  10   6         28.00         30.36         4.74 o                         
  -6  10   6         36.20         31.49         2.83 o                         
  -5  10   6         59.86         56.48         3.07 o                         
  -4  10   6        569.20        570.89        11.82 o                         
  -3  10   6       1089.29       1121.87        21.09 o                         
  -2  10   6       3201.14       3380.09        56.80 o                         
  -1  10   6       3705.62       3833.91        72.13 o                         
   0  10   6       1209.72       1236.34        23.57 o                         
   1  10   6        632.12        666.33        15.00 o                         
   2  10   6       1269.58       1321.86        31.27 o                         
   3  10   6       1003.70       1076.25        24.21 o                         
   4  10   6        856.98        926.94        20.74 o                         
   5  10   6        396.69        357.45        11.99 o                         
  -7  11   6       1150.87        737.18        20.15 o                         
  -6  11   6        635.26        550.46        12.54 o                         
  -5  11   6         17.76         14.70         3.29 o                         
  -4  11   6         53.03         58.88         3.35 o                         
  -3  11   6        420.80        420.35        10.13 o                         
  -2  11   6       2219.15       2364.41        39.79 o                         
  -1  11   6        698.91        783.50        15.57 o                         
   0  11   6        140.24        130.46         5.34 o                         
   1  11   6        824.60        890.18        19.69 o                         
   2  11   6         46.49         46.57         3.85 o                         
   3  11   6        341.83        364.23        10.01 o                         
   4  11   6        111.36        134.26         8.08 o                         
  -6  12   6        674.76        493.31        23.32 o                         
  -5  12   6         22.87         27.04         2.78 o                         
  -4  12   6        130.50        113.42         6.79 o                         
  -3  12   6        175.05        173.00         5.47 o                         
  -2  12   6        229.30        215.55         6.52 o                         
  -1  12   6        237.66        254.04        10.15 o                         
   0  12   6        239.87        255.66         7.62 o                         
   1  12   6        112.16        126.83         7.83 o                         
   2  12   6        809.40        872.72        55.57 o                         
   3  12   6         81.70         70.50        16.83 o                         
   4  12   6       1083.53        802.23        90.51 o                         
  -6  13   6         47.41         18.52         1.95 o                         
  -5  13   6         67.95         47.94         3.11 o                         
  -4  13   6         69.33         70.74         3.90 o                         
  -3  13   6          3.15          3.52         2.32 o                         
  -2  13   6        474.20        496.26        11.93 o                         
  -1  13   6        683.01        707.27        15.75 o                         
   0  13   6        442.89        497.83        11.94 o                         
   1  13   6        543.31        584.17        14.70 o                         
   2  13   6        333.00        338.49        10.77 o                         
   3  13   6        323.33        260.58        18.10 o                         
  -5  14   6        509.01        220.07         6.70 o                         
  -4  14   6        190.22        148.38         5.33 o                         
  -3  14   6          9.74          7.00         2.77 o                         
  -2  14   6       1166.63       1161.36        23.38 o                         
  -1  14   6       2966.75       3090.81        69.28 o                         
   0  14   6       1925.99       1978.89        42.19 o                         
   1  14   6        143.47        131.84         9.68 o                         
   2  14   6          4.43          4.54         4.73 o                         
  -4  15   6        667.82        328.67        16.98 o                         
  -3  15   6         39.49         29.73         3.80 o                         
  -2  15   6         15.30         17.07         5.39 o                         
  -1  15   6        211.41        187.59         6.79 o                         
   0  15   6        151.58        144.76         7.36 o                         
   2 -19   7          0.02          1.39         3.61 o                         
  -1 -18   7        860.49        691.85        17.19 o                         
   0 -18   7        713.36        621.15        14.77 o                         
   1 -18   7       1075.18        908.20        19.82 o                         
   2 -18   7        842.10        777.72        30.29 o                         
   3 -18   7         18.13         17.32         3.48 o                         
   4 -18   7        131.28         83.56         4.21 o                         
  -2 -17   7        473.26        427.79        33.11 o                         
  -1 -17   7       2102.33       2024.62        39.20 o                         
   0 -17   7       1406.51       1375.92        28.08 o                         
   1 -17   7         90.36         93.81         4.08 o                         
   2 -17   7         32.46         36.71         3.25 o                         
   3 -17   7          1.59         -1.28         1.80 o                         
   4 -17   7         87.13         54.82         2.97 o                         
  -3 -16   7        151.80        142.37         6.75 o                         
  -2 -16   7        388.35        408.60        11.14 o                         
  -1 -16   7        264.24        290.59         8.48 o                         
   0 -16   7          7.75         14.07         4.13 o                         
   1 -16   7         35.00         39.87         2.78 o                         
   2 -16   7       1500.80       1312.95        73.64 o                         
   3 -16   7       1811.03       1671.60        83.94 o                         
   4 -16   7       1413.29        883.15        32.57 o                         
  -4 -15   7        647.93        577.79        14.70 o                         
  -3 -15   7        883.79        919.87        31.45 o                         
  -2 -15   7       1904.38       2024.86        39.78 o                         
  -1 -15   7       3673.23       3999.87        67.79 o                         
   0 -15   7       2284.39       2450.49        43.89 o                         
   1 -15   7        917.76        959.17        20.18 o                         
   2 -15   7       1185.40       1180.57        21.03 o                         
   3 -15   7       1455.99       1427.14        34.45 o                         
   4 -15   7       1229.86        719.96        24.43 o                         
  -4 -14   7       1201.84       1196.81        25.18 o                         
  -3 -14   7       3750.50       4060.95       115.01 o                         
  -2 -14   7       2866.89       3111.73        78.05 o                         
  -1 -14   7       2399.29       2681.57        44.91 o                         
   0 -14   7        664.81        719.46        26.92 o                         
   1 -14   7         23.43         31.33         2.15 o                         
   2 -14   7        103.58        107.20         6.44 o                         
   3 -14   7        265.56        261.73         8.52 o                         
  -5 -13   7        768.70        725.31        20.62 o                         
  -4 -13   7          2.71          2.75         3.14 o                         
  -3 -13   7         25.63         25.68         3.58 o                         
  -2 -13   7        514.08        541.55        12.19 o                         
  -1 -13   7        356.90        368.86        12.52 o                         
   0 -13   7         26.55         30.32         5.00 o                         
   1 -13   7        792.71        817.49        15.88 o                         
   2 -13   7        729.43        755.70        27.13 o                         
   3 -13   7        189.78        206.91         8.04 o                         
  -6 -12   7         18.93         15.36         4.64 o                         
  -5 -12   7        169.66        185.23         7.51 o                         
  -4 -12   7        162.91        185.37         7.16 o                         
  -3 -12   7        602.94        642.51        19.49 o                         
  -2 -12   7        258.37        272.80         7.58 o                         
  -1 -12   7         41.92         54.91         3.16 o                         
   0 -12   7          0.08          6.52         1.62 o                         
   1 -12   7        735.38        716.55        17.35 o                         
   2 -12   7        670.71        677.70        20.59 o                         
   3 -12   7         96.96         63.67         3.54 o                         
  -6 -11   7        222.59        212.37        16.19 o                         
  -5 -11   7        165.55        183.89         7.11 o                         
  -4 -11   7       1225.25       1249.16        24.19 o                         
  -3 -11   7          2.41          5.55         2.46 o                         
  -2 -11   7        174.34        186.35        11.77 o                         
  -1 -11   7        311.10        353.22         8.13 o                         
   0 -11   7        619.21        628.70        27.99 o                         
   1 -11   7          1.37          5.69         1.27 o                         
   2 -11   7        540.37        569.86        11.54 o                         
   3 -11   7          0.28          3.28         0.87 o                         
  -6 -10   7        685.74        682.30        17.52 o                         
  -5 -10   7       2105.42       2285.75        40.76 o                         
  -4 -10   7         27.97         37.13         3.34 o                         
  -3 -10   7         36.40         40.70         2.78 o                         
  -2 -10   7        185.23        201.09         5.90 o                         
  -1 -10   7       1076.13       1065.45        29.69 o                         
   0 -10   7        457.57        448.25        10.17 o                         
   1 -10   7         24.40         27.09         3.75 o                         
   2 -10   7       1810.26       1833.24        30.20 o                         
   3 -10   7       2816.63       2962.03        64.29 o                         
   4 -10   7        549.92        579.71        34.57 o                         
   5 -10   7         40.25         48.55         3.09 o                         
   6 -10   7        587.43        596.16        20.41 o                         
   7 -10   7       1096.56        825.49       106.19 o                         
   8 -10   7        712.17        405.92        45.73 o                         
  -7  -9   7        257.36        208.06        20.02 o                         
  -6  -9   7        298.49        299.33        15.60 o                         
  -5  -9   7        110.49        118.65         8.81 o                         
  -4  -9   7        181.39        183.55        10.80 o                         
  -3  -9   7       1327.13       1361.82        26.47 o                         
  -2  -9   7       3123.27       3250.59        73.04 o                         
  -1  -9   7       1846.92       1780.84        31.52 o                         
   0  -9   7       1759.94       1674.37        41.15 o                         
   1  -9   7       5060.38       4885.47        76.70 o                         
   2  -9   7       7666.31       8370.10       175.66 o                         
   3  -9   7       4930.56       5081.53       114.07 o                         
   4  -9   7       3579.82       3917.53        87.03 o                         
   5  -9   7        880.81        976.13        31.36 o                         
   6  -9   7        133.52        129.33        12.29 o                         
   7  -9   7        105.72        104.01         3.20 o                         
   8  -9   7        414.95        333.32         8.33 o                         
  -7  -8   7        917.24        890.50        23.85 o                         
  -6  -8   7         79.22         76.71         5.99 o                         
  -5  -8   7       1141.98       1226.93        26.70 o                         
  -4  -8   7       6169.85       6448.32        96.96 o                         
  -3  -8   7      10284.24      10654.71       156.39 o                         
  -2  -8   7      11738.06      12235.38       178.58 o                         
  -1  -8   7       6424.80       6617.01       182.93 o                         
   0  -8   7       1412.81       1325.79        23.67 o                         
   1  -8   7       4071.72       3744.72       105.30 o                         
   2  -8   7       5268.65       5519.16       126.34 o                         
   3  -8   7       2582.75       2734.65        64.53 o                         
   4  -8   7          3.39         16.69         2.27 o                         
   5  -8   7        163.95        181.34         6.47 o                         
   6  -8   7        119.52        117.00         3.35 o                         
   7  -8   7        448.78        423.60        10.75 o                         
   8  -8   7         62.21         49.55         2.55 o                         
  -7  -7   7       5030.17       5296.22       128.88 o                         
  -6  -7   7       2833.97       2968.75        52.54 o                         
  -5  -7   7       2135.21       2131.37        37.88 o                         
  -4  -7   7       3627.55       3747.89        62.51 o                         
  -3  -7   7       5797.86       5787.28        89.59 o                         
  -2  -7   7       5518.37       5318.39       137.12 o                         
  -1  -7   7       3170.21       3003.34        73.22 o                         
   0  -7   7       1500.58       1382.51        24.87 o                         
   1  -7   7       1751.41       1551.71        69.17 o                         
   2  -7   7       2086.76       2309.06        54.35 o                         
   3  -7   7        125.90        146.01         6.51 o                         
   4  -7   7       1570.92       1749.87        43.69 o                         
   5  -7   7       4752.31       4862.44        77.15 o                         
   6  -7   7       4063.91       4379.79        66.62 o                         
   7  -7   7       1589.62       1670.89        29.01 o                         
   8  -7   7        580.16        528.81        11.76 o                         
  -8  -6   7       2039.76       1465.32        45.42 o                         
  -7  -6   7       2015.17       2085.38        56.96 o                         
  -6  -6   7        313.09        345.17         9.26 o                         
  -5  -6   7         33.46         40.49         3.75 o                         
  -4  -6   7        118.63        118.25         6.58 o                         
  -3  -6   7          2.78          8.55         1.90 o                         
  -2  -6   7       1303.34       1185.50        22.10 o                         
  -1  -6   7       5097.34       4813.95        79.32 o                         
   0  -6   7       9218.61       9703.42       234.69 o                         
   1  -6   7       8307.10       7558.09       295.72 o                         
   2  -6   7      17573.38      20334.92       403.04 o                         
   3  -6   7       3884.99       3916.97        90.17 o                         
   4  -6   7       2596.89       2482.59        40.48 o                         
   5  -6   7       1701.10       1756.65        34.53 o                         
   6  -6   7       3708.24       3939.10        61.59 o                         
   7  -6   7       1128.53       1214.92        32.66 o                         
   8  -6   7        165.77        168.64         5.34 o                         
  -8  -5   7         24.83         29.60         4.92 o                         
  -7  -5   7         66.21         69.23         4.55 o                         
  -6  -5   7       1415.88       1479.07        28.82 o                         
  -5  -5   7       7950.76       8362.80       126.95 o                         
  -4  -5   7      13531.40      13991.19       205.25 o                         
  -3  -5   7       7687.56       7719.99       118.45 o                         
  -2  -5   7       1631.37       1484.40        27.63 o                         
  -1  -5   7      11451.59      11642.81       166.89 o                         
   0  -5   7      24519.46      25822.35       368.33 o                         
   1  -5   7       9124.76       8298.25       121.48 o                         
   2  -5   7       4281.00       4160.36        94.43 o                         
   3  -5   7        379.63        344.99         8.40 o                         
   4  -5   7        532.36        538.67        11.34 o                         
   5  -5   7          1.64          2.82         3.14 o                         
   6  -5   7        564.09        582.17        16.18 o                         
   7  -5   7         16.07         15.53         1.95 o                         
   8  -5   7         39.39         42.70         5.64 o                         
  -8  -4   7       1058.96       1011.53        24.08 o                         
  -7  -4   7       1299.48       1385.34        27.68 o                         
  -6  -4   7       1842.89       1924.67        35.35 o                         
  -5  -4   7       5476.34       5618.52        90.38 o                         
  -4  -4   7       8260.23       8183.90       119.47 o                         
  -3  -4   7       6756.83       6524.70       113.34 o                         
  -2  -4   7        147.64        108.58         3.98 o                         
  -1  -4   7        586.14        495.55        10.84 o                         
   0  -4   7        321.30        263.12         5.98 o                         
   1  -4   7       2443.82       2207.20        50.29 o                         
   2  -4   7        203.49        172.79         4.24 o                         
   3  -4   7       1835.63       1672.34        51.80 o                         
   4  -4   7        776.83        765.63        15.27 o                         
   5  -4   7       1682.91       1668.86        30.05 o                         
   6  -4   7         14.44         23.11         2.63 o                         
   7  -4   7        142.06        145.96         5.08 o                         
   8  -4   7         42.88         44.30         3.49 o                         
  -8  -3   7        445.47        436.24        13.90 o                         
  -7  -3   7         92.17        103.69         5.09 o                         
  -6  -3   7          9.03         20.04         3.04 o                         
  -5  -3   7        402.64        401.76         9.71 o                         
  -4  -3   7        884.22        804.55        16.58 o                         
  -3  -3   7        100.46         73.16         6.05 o                         
  -2  -3   7       3031.71       2797.47        69.26 o                         
  -1  -3   7       1175.14        992.22        32.97 o                         
   0  -3   7       1426.68       1240.61        21.70 o                         
   1  -3   7          4.07          9.05         0.97 o                         
   2  -3   7        277.23        241.27         5.72 o                         
   3  -3   7        827.67        719.73        16.09 o                         
   4  -3   7        348.59        352.28         8.54 o                         
   5  -3   7        308.63        323.94         7.92 o                         
   6  -3   7        107.71        117.55         4.81 o                         
   7  -3   7          1.89          6.89         3.34 o                         
   8  -3   7         52.48         51.29         4.08 o                         
  -8  -2   7         10.69         11.63         3.81 o                         
  -7  -2   7         69.04         74.90        11.17 o                         
  -6  -2   7       1179.50       1196.95        44.01 o                         
  -5  -2   7         44.33         39.22         2.73 o                         
  -4  -2   7       1728.37       1641.46        30.11 o                         
  -3  -2   7       3097.01       2784.39        46.13 o                         
  -2  -2   7       3276.61       2925.96        49.65 o                         
  -1  -2   7       1093.74        871.92        16.98 o                         
   0  -2   7        501.64        460.13        11.03 o                         
   1  -2   7       1410.27       1225.09        45.59 o                         
   2  -2   7       2503.47       2168.83        37.80 o                         
   3  -2   7        325.31        303.21         7.33 o                         
   4  -2   7        661.29        671.30        14.80 o                         
   5  -2   7        503.53        532.55        11.73 o                         
   6  -2   7        532.90        571.20        12.61 o                         
   7  -2   7         19.82         25.94         2.75 o                         
   8  -2   7        114.81        102.15         7.57 o                         
  -8  -1   7        109.24         99.66         6.51 o                         
  -7  -1   7        145.39        178.57         6.55 o                         
  -6  -1   7         59.32         72.08         3.85 o                         
  -5  -1   7         10.46         19.68         7.81 o                         
  -4  -1   7        191.75        209.33         5.67 o                         
  -3  -1   7      11181.51      11419.30       169.48 o                         
  -2  -1   7        497.52        401.32         9.37 o                         
  -1  -1   7       1426.92       1328.54        26.63 o                         
   0  -1   7        205.92        160.91         4.34 o                         
   1  -1   7       1094.73        956.80        19.22 o                         
   2  -1   7        119.83         99.46         4.67 o                         
   3  -1   7        197.86        200.87         5.62 o                         
   4  -1   7        766.28        740.06        14.82 o                         
   5  -1   7       5843.48       6284.74       151.06 o                         
   6  -1   7       1526.43       1597.88        27.76 o                         
   7  -1   7         55.53         63.31        10.32 o                         
   8  -1   7        207.53        203.82         7.66 o                         
  -8   0   7        761.19        749.35        49.46 o                         
  -7   0   7          6.39          5.90         2.46 o                         
  -6   0   7          0.47         10.35         3.75 o                         
  -5   0   7       1115.85       1105.65        20.02 o                         
  -4   0   7          5.03          7.45         2.10 o                         
  -3   0   7       1599.56       1554.90        28.27 o                         
  -2   0   7         31.25         35.31         2.16 o                         
  -1   0   7       2310.52       2157.01        40.08 o                         
   0   0   7      11536.78      11684.96       397.18 o                         
   1   0   7       2614.81       2397.97        40.67 o                         
   2   0   7       5058.71       4977.18        80.07 o                         
   3   0   7       3671.90       3457.89        56.53 o                         
   4   0   7       6842.53       7033.98       108.56 o                         
   5   0   7       4647.92       5000.11        81.00 o                         
   6   0   7       4323.65       4631.97        84.78 o                         
   7   0   7       1645.34       1775.03        59.70 o                         
   8   0   7         92.42         85.48         5.83 o                         
  -8   1   7       1306.79       1326.59        25.51 o                         
  -7   1   7         14.72         24.78         2.97 o                         
  -6   1   7       3733.45       3960.01        63.13 o                         
  -5   1   7       2564.71       2471.81        86.26 o                         
  -4   1   7       1481.35       1405.40        26.04 o                         
  -3   1   7       1028.00        998.40        23.67 o                         
  -2   1   7      10024.03      10102.70       147.44 o                         
  -1   1   7      17350.79      18630.47       263.95 o                         
   0   1   7      30415.89      34296.66       859.83 o                         
   1   1   7      11978.72      11875.39       286.24 o                         
   2   1   7       5373.20       5364.39        85.71 o                         
   3   1   7        983.31        965.40        52.46 o                         
   4   1   7       4174.08       4276.98        68.10 o                         
   5   1   7       2529.14       2616.55        67.41 o                         
   6   1   7         92.26        112.06        11.39 o                         
   7   1   7        234.08        248.72         8.33 o                         
   8   1   7        152.97        110.55         6.86 o                         
  -8   2   7        711.00        728.34        18.77 o                         
  -7   2   7       1169.84       1224.50        41.78 o                         
  -6   2   7       5448.67       5766.75       160.52 o                         
  -5   2   7      17787.11      20425.36       542.04 o                         
  -4   2   7      12373.52      12805.84       189.21 o                         
  -3   2   7       4750.88       4353.06        92.09 o                         
  -2   2   7       5538.23       5317.91        82.98 o                         
  -1   2   7       6209.57       5699.93        86.23 o                         
   0   2   7      10809.37      10509.88       157.30 o                         
   1   2   7       4138.15       3784.47       100.90 o                         
   2   2   7         14.97         24.47         5.64 o                         
   3   2   7       2795.90       2688.45        46.26 o                         
   4   2   7       2777.73       2867.12        65.37 o                         
   5   2   7        463.95        485.59        11.53 o                         
   6   2   7         36.74         40.11         3.46 o                         
   7   2   7       2391.99       2578.30        50.26 o                         
  -8   3   7       1132.49       1186.54        23.63 o                         
  -7   3   7       2662.82       2991.34        50.56 o                         
  -6   3   7       2151.82       2257.29        38.49 o                         
  -5   3   7       4607.28       4802.89        77.60 o                         
  -4   3   7       1658.34       1579.85        29.52 o                         
  -3   3   7         94.06         88.83         3.82 o                         
  -2   3   7       1759.19       1563.54        27.59 o                         
  -1   3   7       1382.28       1256.87        24.34 o                         
   0   3   7        930.60        816.56        19.79 o                         
   1   3   7       3060.79       2850.42        57.25 o                         
   2   3   7       9098.07       9085.98       139.82 o                         
   3   3   7       7298.64       7583.88       116.67 o                         
   4   3   7       7168.19       7426.97       131.96 o                         
   5   3   7       4859.82       5404.67        88.50 o                         
   6   3   7       1082.39       1146.30        27.59 o                         
   7   3   7        667.62        665.79        16.63 o                         
  -8   4   7         82.29         88.63         5.03 o                         
  -7   4   7        472.52        526.60        35.50 o                         
  -6   4   7        109.02        108.40         4.38 o                         
  -5   4   7         17.03         21.52         6.18 o                         
  -4   4   7       1368.11       1383.95        26.70 o                         
  -3   4   7       5985.26       5860.63        92.79 o                         
  -2   4   7      16650.31      18074.72       753.70 o                         
  -1   4   7      21418.40      24240.02       345.67 o                         
   0   4   7       1839.40       1717.75        31.24 o                         
   1   4   7       1411.07       1294.96        25.09 o                         
   2   4   7      12410.92      12729.51       187.72 o                         
   3   4   7       9088.17       9575.21       165.79 o                         
   4   4   7       2892.38       2943.67        50.29 o                         
   5   4   7        188.25        230.55         8.09 o                         
   6   4   7        243.19        274.84        23.05 o                         
   7   4   7         55.58         44.31         7.09 o                         
  -8   5   7        350.88        345.44        10.10 o                         
  -7   5   7       2851.55       3209.95        52.65 o                         
  -6   5   7       3466.72       3611.63        59.80 o                         
  -5   5   7       1006.72       1028.18        33.06 o                         
  -4   5   7       2215.49       2185.22        36.64 o                         
  -3   5   7       4478.89       4424.56        68.68 o                         
  -2   5   7       3000.47       2900.84        52.94 o                         
  -1   5   7      12155.83      12597.73       186.34 o                         
   0   5   7       3506.35       3337.23        54.21 o                         
   1   5   7       1591.08       1523.71        28.96 o                         
   2   5   7        607.32        602.50        13.76 o                         
   3   5   7        958.93        956.43        18.96 o                         
   4   5   7        754.86        814.17        17.46 o                         
   5   5   7        298.95        322.60        16.60 o                         
   6   5   7       1397.39       1492.63        29.65 o                         
   7   5   7        376.70        295.94        11.14 o                         
  -8   6   7       1026.47        972.34        20.96 o                         
  -7   6   7       1091.73       1191.10        23.42 o                         
  -6   6   7       1988.91       2076.33        37.05 o                         
  -5   6   7        185.74        206.45         6.09 o                         
  -4   6   7         31.20         41.28         3.10 o                         
  -3   6   7        310.96        321.08        11.40 o                         
  -2   6   7        530.96        490.30        20.11 o                         
  -1   6   7         18.70         14.35         2.04 o                         
   0   6   7        241.88        234.45         6.29 o                         
   1   6   7        452.63        455.08        11.72 o                         
   2   6   7       2289.82       2153.16        37.84 o                         
   3   6   7        191.07        236.22         7.96 o                         
   4   6   7         39.40         48.23         3.43 o                         
   5   6   7         74.25         78.54        11.90 o                         
   6   6   7         50.02         57.05         5.44 o                         
  -8   7   7        300.08        256.81         8.80 o                         
  -7   7   7        285.27        287.96         8.11 o                         
  -6   7   7        161.66        172.91         6.17 o                         
  -5   7   7         23.67         26.66         2.51 o                         
  -4   7   7        699.05        738.04        15.45 o                         
  -3   7   7       1338.95       1294.83        29.41 o                         
  -2   7   7        266.79        270.35        19.71 o                         
  -1   7   7       2385.39       2401.80        41.27 o                         
   0   7   7         20.95         35.43         2.97 o                         
   1   7   7        792.66        785.05        16.96 o                         
   2   7   7         40.16         39.22         3.10 o                         
   3   7   7        999.60       1048.28        22.80 o                         
   4   7   7       1198.76       1307.39        27.01 o                         
   5   7   7        127.98        148.35         6.47 o                         
   6   7   7         92.60         81.68        13.76 o                         
  -8   8   7          0.07          1.34         3.53 o                         
  -7   8   7        189.36        166.50         5.82 o                         
  -6   8   7        312.94        299.00         8.70 o                         
  -5   8   7        151.39        154.45         5.39 o                         
  -4   8   7         52.24         56.55         3.20 o                         
  -3   8   7          5.05         14.14         2.05 o                         
  -2   8   7        255.39        269.41         7.27 o                         
  -1   8   7       1368.15       1322.74        24.37 o                         
   0   8   7       5083.81       5303.05        80.98 o                         
   1   8   7         68.36         74.91         4.05 o                         
   2   8   7       1120.62       1200.48        25.14 o                         
   3   8   7         51.09         50.72         4.05 o                         
   4   8   7        424.57        464.33        11.54 o                         
   5   8   7         11.37         14.06         3.81 o                         
  -7   9   7        644.87        507.92        32.43 o                         
  -6   9   7       1018.77        974.27        36.13 o                         
  -5   9   7        533.87        507.95        20.22 o                         
  -4   9   7         15.10         25.03         2.55 o                         
  -3   9   7          1.54          2.48         1.86 o                         
  -2   9   7        589.11        634.77        22.41 o                         
  -1   9   7         39.13         46.57         3.22 o                         
   0   9   7         54.32         63.27         4.35 o                         
   1   9   7        129.54        148.91         9.68 o                         
   2   9   7       2066.17       2258.24        41.51 o                         
   3   9   7       3689.22       4081.03        67.57 o                         
   4   9   7        674.90        752.80        20.10 o                         
   5   9   7        806.37        787.63        46.69 o                         
  -7  10   7          0.17          2.27         3.14 o                         
  -6  10   7        258.47        244.61         7.13 o                         
  -5  10   7         77.66         80.66         3.86 o                         
  -4  10   7        706.17        731.91        15.53 o                         
  -3  10   7       3682.16       3799.82       113.24 o                         
  -2  10   7       3148.08       3230.19        53.83 o                         
  -1  10   7        154.47        190.22         6.07 o                         
   0  10   7       1552.60       1609.65        37.48 o                         
   1  10   7       6208.27       6791.45       110.67 o                         
   2  10   7       4467.66       4951.32        78.13 o                         
   3  10   7       5791.30       6550.16       104.76 o                         
   4  10   7       1829.26       1939.64        39.54 o                         
  -7  11   7        705.43        288.62        12.59 o                         
  -6  11   7        887.25        709.53        27.46 o                         
  -5  11   7        980.35        930.24        25.97 o                         
  -4  11   7       1435.15       1419.21        45.79 o                         
  -3  11   7       4834.72       5124.99        79.87 o                         
  -2  11   7       9097.33       9817.31       144.88 o                         
  -1  11   7       4242.89       4611.92        71.88 o                         
   0  11   7        242.16        260.17        12.38 o                         
   1  11   7       1764.56       1898.27        48.33 o                         
   2  11   7       2026.84       2144.70        54.48 o                         
   3  11   7       1330.91       1402.46        33.22 o                         
   4  11   7        118.48        118.84         6.77 o                         
  -6  12   7        436.89        282.55         9.48 o                         
  -5  12   7       1391.34       1208.95        25.63 o                         
  -4  12   7       1329.78       1293.74        88.52 o                         
  -3  12   7       1242.23       1296.36        24.15 o                         
  -2  12   7        600.63        602.54        15.74 o                         
  -1  12   7        191.59        199.16         6.77 o                         
   0  12   7        281.83        304.89        23.86 o                         
   1  12   7       1329.58       1401.61        27.53 o                         
   2  12   7       1067.34       1150.45        33.67 o                         
   3  12   7        195.71        177.78         7.82 o                         
  -5  13   7        510.42        329.51        21.11 o                         
  -4  13   7        296.24        261.79         8.02 o                         
  -3  13   7         29.43         30.49         3.34 o                         
  -2  13   7        158.64        159.78        14.75 o                         
  -1  13   7       2179.97       2288.77        57.69 o                         
   0  13   7       3213.86       3492.04       143.30 o                         
   1  13   7       2811.34       2986.48        56.85 o                         
   2  13   7       3186.14       2941.70       143.74 o                         
  -4  14   7       1821.18       1323.84        28.36 o                         
  -3  14   7       1191.36       1082.15        29.86 o                         
  -2  14   7        127.02        132.90         5.86 o                         
  -1  14   7        574.28        560.13        13.57 o                         
   0  14   7        864.56        855.39        21.00 o                         
   1  14   7        898.02        757.26        22.49 o                         
  -3  15   7        264.29        160.47        10.25 o                         
  -2  15   7         64.81         60.02         4.52 o                         
  -1  15   7         34.16         28.54         4.55 o                         
  -1 -18   8        174.80        123.62         5.78 o                         
   0 -18   8        490.65        379.68        14.26 o                         
   1 -18   8        798.68        655.30        41.27 o                         
   2 -18   8        533.74        469.58        14.65 o                         
   3 -18   8          0.63          3.06         2.00 o                         
  -2 -17   8         64.60         64.66        10.52 o                         
  -1 -17   8         65.76         60.61         3.95 o                         
   0 -17   8          2.73          7.11         2.92 o                         
   1 -17   8         14.28         17.85         2.41 o                         
   2 -17   8        598.04        444.36        79.90 o                         
   3 -17   8         17.12         13.20         1.86 o                         
  -3 -16   8         39.00         36.02         4.32 o                         
  -2 -16   8         25.22         25.63         3.53 o                         
  -1 -16   8        115.58        126.12         5.33 o                         
   0 -16   8         16.16         19.25         3.75 o                         
   1 -16   8         35.51         36.15         2.42 o                         
   2 -16   8         70.75         58.35         2.60 o                         
   3 -16   8        206.54        171.74        12.76 o                         
  -4 -15   8         16.12         16.13         4.46 o                         
  -3 -15   8        980.14        994.90        20.46 o                         
  -2 -15   8        169.16        198.27        17.78 o                         
  -1 -15   8         30.08         31.83         3.00 o                         
   0 -15   8          8.38         12.58         2.10 o                         
   1 -15   8       1464.25       1575.27        30.33 o                         
   2 -15   8       1667.58       1615.97        29.41 o                         
   3 -15   8        116.12         79.81         3.14 o                         
  -4 -14   8        550.55        558.03        14.28 o                         
  -3 -14   8       1625.30       1722.73        49.37 o                         
  -2 -14   8       2256.52       2526.83       120.52 o                         
  -1 -14   8       1949.22       2136.72        72.51 o                         
   0 -14   8         11.73         10.31         1.90 o                         
   1 -14   8        160.66        166.91         4.96 o                         
   2 -14   8       1152.08       1239.99        22.51 o                         
  -5 -13   8        335.86        305.60         9.85 o                         
  -4 -13   8       2051.57       2147.82       117.58 o                         
  -3 -13   8       1631.52       1768.34        31.62 o                         
  -2 -13   8        223.94        233.20         7.17 o                         
  -1 -13   8        363.66        379.92         9.41 o                         
   0 -13   8        367.72        397.41         9.16 o                         
   1 -13   8        247.34        286.40         8.43 o                         
   2 -13   8       1309.47       1274.00        33.15 o                         
  -5 -12   8        307.90        319.26         9.81 o                         
  -4 -12   8        550.20        586.39        13.57 o                         
  -3 -12   8         17.70         21.18         5.19 o                         
  -2 -12   8        355.87        376.89        10.50 o                         
  -1 -12   8       3143.70       3174.29        88.85 o                         
   0 -12   8       9194.76      10092.55       448.16 o                         
   1 -12   8       3900.21       4193.08       105.19 o                         
   2 -12   8       2426.64       2497.16       102.23 o                         
   3 -12   8       1914.06       1963.12        55.19 o                         
  -6 -11   8       1684.48       1670.39        54.93 o                         
  -5 -11   8       3438.08       3669.55        68.90 o                         
  -4 -11   8       7176.67       7930.49       123.54 o                         
  -3 -11   8       7014.21       7702.36       113.95 o                         
  -2 -11   8       2043.09       2064.43        35.60 o                         
  -1 -11   8       1598.04       1675.25        29.99 o                         
   0 -11   8       9796.64      10729.68       156.75 o                         
   1 -11   8       6185.28       6841.74       346.32 o                         
   2 -11   8       1410.17       1477.85        31.03 o                         
   3 -11   8          0.17          2.69         1.50 o                         
   4 -11   8         55.16         58.79         2.88 o                         
   5 -11   8          7.99         10.78         1.59 o                         
   6 -11   8         87.02         69.45         3.82 o                         
   7 -11   8         31.47         27.99         2.62 o                         
  -6 -10   8       2270.36       2273.70        45.74 o                         
  -5 -10   8       5362.43       5781.78        93.68 o                         
  -4 -10   8       2582.94       2573.96        42.73 o                         
  -3 -10   8       1534.41       1588.44        27.26 o                         
  -2 -10   8       1521.29       1486.36        27.44 o                         
  -1 -10   8        105.59        115.51         6.26 o                         
   0 -10   8         18.48         32.20         8.08 o                         
   1 -10   8        289.28        293.45         9.82 o                         
   2 -10   8         33.34         36.39         2.92 o                         
   3 -10   8       2408.95       2598.12        59.33 o                         
   4 -10   8        697.62        785.94        22.16 o                         
   5 -10   8        459.96        482.00        14.41 o                         
   6 -10   8        482.71        480.11        16.31 o                         
   7 -10   8        115.72        106.21         5.62 o                         
   8 -10   8        123.28         77.43         5.13 o                         
  -7  -9   8        293.09        228.06        11.80 o                         
  -6  -9   8        139.26        161.47         7.40 o                         
  -5  -9   8        358.34        378.31        10.15 o                         
  -4  -9   8       1186.19       1162.85        23.93 o                         
  -3  -9   8        964.06        941.06        19.63 o                         
  -2  -9   8       4390.20       4466.49        69.04 o                         
  -1  -9   8       1656.51       1720.08        30.49 o                         
   0  -9   8       1947.18       1956.05        36.71 o                         
   1  -9   8        992.40        949.32        17.93 o                         
   2  -9   8        119.01        130.77         7.91 o                         
   3  -9   8       3209.02       3467.39       140.95 o                         
   4  -9   8       3163.44       3516.87        79.47 o                         
   5  -9   8        732.29        804.19        22.84 o                         
   6  -9   8          0.87          3.52         2.56 o                         
   7  -9   8        116.62        113.52         5.81 o                         
   8  -9   8        221.99        138.71         5.86 o                         
  -7  -8   8         25.53         25.08         7.17 o                         
  -6  -8   8       1029.14       1072.06        26.29 o                         
  -5  -8   8       1690.07       1746.38        31.86 o                         
  -4  -8   8        207.14        209.07         6.41 o                         
  -3  -8   8        208.55        197.29         6.32 o                         
  -2  -8   8       4653.84       4649.40        73.10 o                         
  -1  -8   8       4549.08       4217.02        65.17 o                         
   0  -8   8       1205.55       1184.52        22.04 o                         
   1  -8   8         48.35         72.76         2.79 o                         
   2  -8   8        264.00        303.66        10.17 o                         
   3  -8   8         20.67         25.29         4.33 o                         
   4  -8   8        674.37        703.98        20.50 o                         
   5  -8   8        922.45       1065.51        29.10 o                         
   6  -8   8          2.89          2.56         0.80 o                         
   7  -8   8        250.33        234.59         6.05 o                         
   8  -8   8         10.78          7.61         2.24 o                         
  -7  -7   8        736.31        728.46        18.15 o                         
  -6  -7   8        565.22        579.16        13.44 o                         
  -5  -7   8         15.55         24.30         3.48 o                         
  -4  -7   8        217.15        185.74         6.34 o                         
  -3  -7   8        202.69        201.41         7.70 o                         
  -2  -7   8          3.60          4.56         2.56 o                         
  -1  -7   8        261.19        241.45         9.36 o                         
   0  -7   8        161.40        121.52         4.41 o                         
   1  -7   8         36.50         31.29         1.96 o                         
   2  -7   8        318.97        330.64        11.05 o                         
   3  -7   8         63.96         73.11         5.85 o                         
   4  -7   8        621.42        748.15        20.83 o                         
   5  -7   8        665.85        620.47       161.45 o                         
   6  -7   8        549.22        525.42        11.30 o                         
   7  -7   8         63.84         57.38         2.70 o                         
   8  -7   8          2.36          2.37         1.77 o                         
  -7  -6   8         88.43         99.31         9.94 o                         
  -6  -6   8        813.78        853.05        19.71 o                         
  -5  -6   8         37.36         35.39         7.44 o                         
  -4  -6   8       1333.73       1298.35        64.74 o                         
  -3  -6   8        658.14        640.17        13.61 o                         
  -2  -6   8        522.10        487.18        10.94 o                         
  -1  -6   8       3001.83       2890.53        46.80 o                         
   0  -6   8       2239.11       1984.61        82.65 o                         
   1  -6   8       1003.29       1000.53        48.04 o                         
   2  -6   8        837.39        908.43        34.46 o                         
   3  -6   8        775.28        805.53        23.02 o                         
   4  -6   8       4431.84       4267.32       332.34 o                         
   5  -6   8       2900.53       2841.23        52.74 o                         
   6  -6   8        225.33        231.45         6.08 o                         
   7  -6   8         49.18         54.41         2.84 o                         
   8  -6   8         76.09         66.61         3.53 o                         
  -8  -5   8        241.67        193.56        10.80 o                         
  -7  -5   8         23.92         31.64         4.14 o                         
  -6  -5   8       1337.80       1370.16        25.63 o                         
  -5  -5   8       2136.42       2140.56        38.30 o                         
  -4  -5   8       1566.90       1485.39        36.78 o                         
  -3  -5   8        118.63        140.16         4.60 o                         
  -2  -5   8       2559.33       2335.54        40.45 o                         
  -1  -5   8      10598.89      10848.99       159.70 o                         
   0  -5   8       9927.03      10064.45       145.77 o                         
   1  -5   8       8038.53       7893.73       180.42 o                         
   2  -5   8        820.12        816.11        25.88 o                         
   3  -5   8         12.35         14.77         0.87 o                         
   4  -5   8        294.49        309.35        19.25 o                         
   5  -5   8       1970.47       2125.29        38.07 o                         
   6  -5   8         78.81         80.92         3.48 o                         
   7  -5   8        747.71        794.93        59.59 o                         
   8  -5   8        525.23        458.60        23.49 o                         
  -8  -4   8        948.80        842.23        19.27 o                         
  -7  -4   8       1559.47       1656.79        34.43 o                         
  -6  -4   8       5343.09       5610.54        88.43 o                         
  -5  -4   8       5256.05       5324.45        84.31 o                         
  -4  -4   8       6364.71       6451.24        97.47 o                         
  -3  -4   8       1668.78       1584.74        33.35 o                         
  -2  -4   8       2484.20       2320.40        54.29 o                         
  -1  -4   8       7320.77       6993.69       105.88 o                         
   0  -4   8       1614.56       1444.61        24.76 o                         
   1  -4   8        394.96        371.75         8.22 o                         
   2  -4   8        113.08        128.70         3.37 o                         
   3  -4   8       1868.19       1772.23        57.85 o                         
   4  -4   8       2766.86       2668.25        43.73 o                         
   5  -4   8        957.98        924.40        36.84 o                         
   6  -4   8        664.97        676.38        14.46 o                         
   7  -4   8       1150.72       1254.85        24.12 o                         
   8  -4   8       1851.93       1752.18        48.90 o                         
  -8  -3   8        227.21        219.92         8.45 o                         
  -7  -3   8       1277.45       1367.39        27.81 o                         
  -6  -3   8       3916.22       4223.73        68.47 o                         
  -5  -3   8       2310.97       2319.61        39.77 o                         
  -4  -3   8       1248.24       1157.92        40.76 o                         
  -3  -3   8       1051.52        993.43        35.07 o                         
  -2  -3   8       2984.09       2687.42        52.86 o                         
  -1  -3   8       2498.64       2340.24        40.20 o                         
   0  -3   8         14.62         26.55         1.57 o                         
   1  -3   8       4860.06       4543.07        70.35 o                         
   2  -3   8      14771.51      15438.97       386.72 o                         
   3  -3   8      14360.73      15717.48       225.65 o                         
   4  -3   8       6394.55       6861.50       104.62 o                         
   5  -3   8       2121.64       2274.63       124.17 o                         
   6  -3   8       1660.45       1792.92        32.04 o                         
   7  -3   8       1869.30       2066.14        36.42 o                         
   8  -3   8        860.23        767.13        26.67 o                         
  -8  -2   8        177.11        181.76         7.38 o                         
  -7  -2   8        992.14       1008.84        21.79 o                         
  -6  -2   8        199.84        207.02        12.04 o                         
  -5  -2   8        998.85        979.45        19.21 o                         
  -4  -2   8       3139.82       3086.57        48.60 o                         
  -3  -2   8      14041.58      14948.91       215.65 o                         
  -2  -2   8      16150.92      17244.81       250.67 o                         
  -1  -2   8      31655.36      36706.85       506.59 o                         
   0  -2   8      13137.93      13576.52       196.12 o                         
   1  -2   8       3629.59       3489.63        56.85 o                         
   2  -2   8       7861.95       7764.31       117.88 o                         
   3  -2   8      13598.51      14376.25       207.69 o                         
   4  -2   8       6162.69       6408.47       110.37 o                         
   5  -2   8        615.54        619.27        13.14 o                         
   6  -2   8        442.76        440.91        11.48 o                         
   7  -2   8          5.08          6.17         2.49 o                         
   8  -2   8         46.39         45.89         4.51 o                         
  -8  -1   8       2363.07       2343.03       132.94 o                         
  -7  -1   8       4775.22       5299.68       117.74 o                         
  -6  -1   8       4538.02       4827.32        94.91 o                         
  -5  -1   8       3195.31       3135.86       118.69 o                         
  -4  -1   8       7198.06       7197.48       111.55 o                         
  -3  -1   8      13706.37      14251.32       208.65 o                         
  -2  -1   8       9724.20       9248.66       358.28 o                         
  -1  -1   8       6400.52       6213.16       160.32 o                         
   0  -1   8       1613.57       1500.10        26.63 o                         
   1  -1   8         24.91         23.33         1.67 o                         
   2  -1   8        217.55        217.85         5.51 o                         
   3  -1   8         59.75         54.67         2.56 o                         
   4  -1   8          8.12         11.59         3.36 o                         
   5  -1   8        115.27        121.41        11.30 o                         
   6  -1   8       2310.63       2498.47        42.43 o                         
   7  -1   8        898.32        918.94        19.43 o                         
   8  -1   8        413.82        361.76        29.53 o                         
  -8   0   8       3256.35       3404.63        73.25 o                         
  -7   0   8       4427.85       4846.55        78.88 o                         
  -6   0   8       2711.79       2836.82        49.23 o                         
  -5   0   8          0.42          8.91         2.42 o                         
  -4   0   8         38.69         53.07         2.88 o                         
  -3   0   8        161.06        199.94        11.79 o                         
  -2   0   8        452.98        373.67        10.12 o                         
  -1   0   8         84.23         67.86         2.66 o                         
   0   0   8       5295.48       4796.61        90.98 o                         
   1   0   8       8342.55       8288.89       189.84 o                         
   2   0   8       1985.21       1821.61        32.97 o                         
   3   0   8       1089.24       1085.26        20.18 o                         
   4   0   8        601.01        577.86        18.27 o                         
   5   0   8        301.62        335.63         9.11 o                         
   6   0   8       1967.20       2215.60        40.34 o                         
   7   0   8       1032.49       1083.73        71.18 o                         
   8   0   8        138.61         97.86         6.28 o                         
  -8   1   8         37.94         41.92         4.37 o                         
  -7   1   8        447.89        514.44        21.11 o                         
  -6   1   8         35.92         39.29         2.88 o                         
  -5   1   8        586.26        603.40        13.45 o                         
  -4   1   8       2756.12       2609.86        44.93 o                         
  -3   1   8       3036.71       2919.29        48.94 o                         
  -2   1   8        630.65        499.44        10.69 o                         
  -1   1   8         23.92         30.75         2.77 o                         
   0   1   8        187.89        165.57         5.48 o                         
   1   1   8       6969.16       6604.95       135.43 o                         
   2   1   8       2917.69       2618.71        43.44 o                         
   3   1   8          4.15         11.37         1.98 o                         
   4   1   8         28.58         41.86         3.19 o                         
   5   1   8         19.76         20.67         4.21 o                         
   6   1   8          1.96          5.68         2.93 o                         
   7   1   8        683.94        674.00        16.05 o                         
  -8   2   8        143.88        157.81         6.61 o                         
  -7   2   8        112.85        119.76         5.63 o                         
  -6   2   8         31.35         39.20         3.53 o                         
  -5   2   8       1184.65       1196.34        23.58 o                         
  -4   2   8       1234.87       1192.73        28.22 o                         
  -3   2   8        787.12        752.68        14.95 o                         
  -2   2   8         79.68         86.40         9.07 o                         
  -1   2   8         11.61         12.23         1.57 o                         
   0   2   8        116.91        103.97         5.27 o                         
   1   2   8         91.18        104.50         8.88 o                         
   2   2   8       1367.59       1341.42        42.95 o                         
   3   2   8         38.77         47.02         5.07 o                         
   4   2   8        279.09        310.40         8.17 o                         
   5   2   8         72.07         82.04         4.51 o                         
   6   2   8        120.98        117.81         5.11 o                         
   7   2   8         62.01         60.63         6.50 o                         
  -8   3   8        154.83        167.32        12.97 o                         
  -7   3   8         78.87         71.95         4.12 o                         
  -6   3   8       1459.55       1533.93        28.36 o                         
  -5   3   8         43.46         49.33         3.19 o                         
  -4   3   8        786.93        794.12        24.75 o                         
  -3   3   8       1369.44       1270.51        39.78 o                         
  -2   3   8        826.28        773.06        15.76 o                         
  -1   3   8       2333.41       2154.40        39.34 o                         
   0   3   8         12.21         14.72         1.90 o                         
   1   3   8       2386.43       2354.02        74.19 o                         
   2   3   8       2328.85       2350.59        41.43 o                         
   3   3   8       1981.95       2029.66        44.35 o                         
   4   3   8        295.82        293.56         7.92 o                         
   5   3   8        148.86        178.14        13.36 o                         
   6   3   8       1601.48       1731.05        35.89 o                         
   7   3   8       1489.47       1368.28        29.66 o                         
  -8   4   8          1.44          6.26         3.41 o                         
  -7   4   8         29.27         37.99         3.57 o                         
  -6   4   8        114.95        135.72         6.38 o                         
  -5   4   8        105.81        121.61         8.08 o                         
  -4   4   8        170.46        173.54         5.59 o                         
  -3   4   8       5502.60       5625.36        90.42 o                         
  -2   4   8       3942.52       3843.29        92.56 o                         
  -1   4   8       1592.75       1515.73        28.89 o                         
   0   4   8         11.17         26.10         2.32 o                         
   1   4   8       8220.67       8284.93       126.34 o                         
   2   4   8       7844.57       8034.18       126.92 o                         
   3   4   8       6156.51       6653.57       353.56 o                         
   4   4   8       1767.26       1859.83        33.97 o                         
   5   4   8        107.83        121.43         7.57 o                         
   6   4   8         29.08         29.02         7.35 o                         
   7   4   8        355.49        295.35        10.94 o                         
  -8   5   8        746.62        634.88        27.76 o                         
  -7   5   8        468.74        485.81        14.53 o                         
  -6   5   8        465.16        507.50        12.21 o                         
  -5   5   8       2994.01       3251.53        75.93 o                         
  -4   5   8       5591.59       5667.19        86.67 o                         
  -3   5   8       9087.60       9625.41       139.07 o                         
  -2   5   8       7327.87       7574.84       212.91 o                         
  -1   5   8       6791.92       6900.04       105.71 o                         
   0   5   8        446.62        427.64         9.98 o                         
   1   5   8       3736.07       3682.60        61.21 o                         
   2   5   8       1306.23       1304.73        25.46 o                         
   3   5   8        691.03        720.79        16.60 o                         
   4   5   8        173.93        177.18         6.28 o                         
   5   5   8        259.18        253.84         8.23 o                         
   6   5   8       1568.12       1673.76        38.07 o                         
  -8   6   8       2658.00       2381.42        43.74 o                         
  -7   6   8       3026.24       3072.34        51.59 o                         
  -6   6   8        650.51        703.24        14.92 o                         
  -5   6   8        118.35        135.13         4.69 o                         
  -4   6   8       3620.53       3658.01        59.78 o                         
  -3   6   8       3436.29       3628.92        59.79 o                         
  -2   6   8        911.55        906.24        28.10 o                         
  -1   6   8         46.81         58.58         6.70 o                         
   0   6   8       5154.89       5154.09        82.22 o                         
   1   6   8       2323.37       2393.97        41.67 o                         
   2   6   8       1390.20       1402.53        27.33 o                         
   3   6   8        525.90        554.30        13.92 o                         
   4   6   8       5427.70       6151.22        99.31 o                         
   5   6   8       4895.39       5111.83       127.42 o                         
   6   6   8       3175.53       3178.24        62.71 o                         
  -8   7   8        380.56        274.64        37.57 o                         
  -7   7   8        349.19        333.82        22.59 o                         
  -6   7   8        214.57        232.21         6.65 o                         
  -5   7   8       2722.89       2775.84        68.41 o                         
  -4   7   8       1588.89       1627.67        29.01 o                         
  -3   7   8        606.10        634.41        13.87 o                         
  -2   7   8       1461.22       1424.07        27.23 o                         
  -1   7   8       6948.89       7462.60       114.36 o                         
   0   7   8       8802.84       9509.29       141.88 o                         
   1   7   8      10515.11      11727.95       174.28 o                         
   2   7   8      10062.02      11166.74       169.06 o                         
   3   7   8       1187.29       1267.90        24.15 o                         
   4   7   8       1136.40       1249.00        25.70 o                         
   5   7   8       2489.86       2595.28        55.40 o                         
   6   7   8       2998.97       2233.56        87.31 o                         
  -7   8   8        847.12        749.30        27.86 o                         
  -6   8   8       1087.35       1129.81        23.06 o                         
  -5   8   8       4174.15       4457.12        70.15 o                         
  -4   8   8       6132.36       6474.71       101.19 o                         
  -3   8   8       3819.00       4049.38        63.68 o                         
  -2   8   8        606.19        640.16        13.17 o                         
  -1   8   8       6641.22       6904.70       104.11 o                         
   0   8   8       7093.11       7706.37       138.51 o                         
   1   8   8       1675.07       1769.98        33.39 o                         
   2   8   8        609.06        626.79        14.89 o                         
   3   8   8        203.59        211.76        13.36 o                         
   4   8   8         45.50         55.12         4.90 o                         
   5   8   8        266.41        272.84         9.83 o                         
  -7   9   8        420.83        363.96        16.54 o                         
  -6   9   8       1124.84       1094.43        21.53 o                         
  -5   9   8       3545.03       3641.09        61.20 o                         
  -4   9   8       2716.36       2770.54        97.08 o                         
  -3   9   8       1209.98       1231.12        23.84 o                         
  -2   9   8        191.30        208.77         6.20 o                         
  -1   9   8        308.78        348.21        11.32 o                         
   0   9   8         79.69         91.68         4.27 o                         
   1   9   8        763.29        830.70        17.82 o                         
   2   9   8        847.82        890.46        19.06 o                         
   3   9   8       3611.96       4027.04        71.14 o                         
   4   9   8        967.74       1015.18        21.12 o                         
   5   9   8        257.66        186.31        11.23 o                         
  -7  10   8         85.96         69.55        11.83 o                         
  -6  10   8        149.55        147.98         6.58 o                         
  -5  10   8         73.75         79.86         4.06 o                         
  -4  10   8        199.28        196.16         6.05 o                         
  -3  10   8        129.81        128.30         8.49 o                         
  -2  10   8       1473.34       1534.61        27.92 o                         
  -1  10   8       1123.80       1201.43        22.62 o                         
   0  10   8       2234.57       2429.49        85.12 o                         
   1  10   8         36.18         44.53         4.74 o                         
   2  10   8        428.09        514.83        13.19 o                         
   3  10   8        915.23        983.02        22.98 o                         
   4  10   8       1172.55       1139.13        31.90 o                         
  -6  11   8        305.65        235.28         7.96 o                         
  -5  11   8         81.35         97.60        16.64 o                         
  -4  11   8         10.20         13.41         3.80 o                         
  -3  11   8          3.77          5.56         2.69 o                         
  -2  11   8       1130.83       1203.11        23.80 o                         
  -1  11   8        102.40        105.53         5.20 o                         
   0  11   8         25.99         29.75         3.62 o                         
   1  11   8          3.07          4.21         2.75 o                         
   2  11   8        255.48        269.05        15.28 o                         
   3  11   8        137.83        151.26         7.82 o                         
  -5  12   8         20.91         21.02         5.92 o                         
  -4  12   8        203.03        170.35         9.95 o                         
  -3  12   8       1151.66       1136.23        22.32 o                         
  -2  12   8         20.44         22.81         3.53 o                         
  -1  12   8        518.06        564.93        12.82 o                         
   0  12   8         12.81         17.90         3.38 o                         
   1  12   8        495.74        483.99        17.53 o                         
   2  12   8         27.75         12.15         3.67 o                         
  -5  13   8          5.24          5.94         2.93 o                         
  -4  13   8         82.11         77.61         4.28 o                         
  -3  13   8         51.04         50.65         4.10 o                         
  -2  13   8          0.57          5.43         4.47 o                         
  -1  13   8        848.44        891.64        18.76 o                         
   0  13   8       2234.97       2318.13        45.59 o                         
   1  13   8        753.20        808.42        18.02 o                         
  -3  14   8        709.25        546.24        13.75 o                         
  -2  14   8       1208.51        948.63        22.29 o                         
  -1  14   8       2008.05       1772.47        35.99 o                         
   0  14   8       1860.62       1462.93        56.07 o                         
  -1 -18   9        379.77        252.78        10.81 o                         
   0 -18   9       2365.09       1829.14       116.54 o                         
   1 -18   9        831.38        653.72        14.62 o                         
   2 -18   9        349.32        234.59        10.49 o                         
   3 -18   9        352.30        103.18         6.73 o                         
  -2 -17   9       1363.40       1126.54        34.86 o                         
  -1 -17   9        365.09        350.76        12.86 o                         
   0 -17   9       1463.01       1386.64        38.98 o                         
   1 -17   9       1158.73       1096.54        22.69 o                         
   2 -17   9         98.77         76.94         2.60 o                         
  -3 -16   9        121.29        103.03         6.65 o                         
  -2 -16   9         79.07         83.12         8.15 o                         
  -1 -16   9         21.39         26.76         3.75 o                         
   0 -16   9         39.38         35.71         6.43 o                         
   1 -16   9          2.56          5.15         1.87 o                         
   2 -16   9        179.60        159.46         6.51 o                         
  -4 -15   9         59.76         45.01         5.26 o                         
  -3 -15   9        427.13        444.31        27.89 o                         
  -2 -15   9       1738.08       1914.19        36.02 o                         
  -1 -15   9       2163.98       2406.67        47.94 o                         
   0 -15   9       1366.61       1462.62        31.39 o                         
   1 -15   9        715.07        768.96        16.03 o                         
   2 -15   9        617.03        599.22        11.57 o                         
  -4 -14   9        457.82        441.94        12.15 o                         
  -3 -14   9       1435.48       1445.37        79.47 o                         
  -2 -14   9       2488.86       2684.30        51.96 o                         
  -1 -14   9       1571.86       1704.01        31.60 o                         
   0 -14   9        557.01        594.17        13.68 o                         
   1 -14   9        284.29        278.63        15.55 o                         
   2 -14   9        192.82        199.18         5.03 o                         
   3 -14   9         62.80         60.21         3.96 o                         
  -5 -13   9        248.37        210.11        11.91 o                         
  -4 -13   9         11.13         13.48         3.72 o                         
  -3 -13   9         17.60         22.97         3.40 o                         
  -2 -13   9        292.79        316.30         8.32 o                         
  -1 -13   9        939.73        948.01        18.16 o                         
   0 -13   9         36.11         39.31         2.78 o                         
   1 -13   9        293.19        323.02        20.24 o                         
   2 -13   9        364.34        398.94         9.56 o                         
   3 -13   9        146.00        164.50         5.86 o                         
  -5 -12   9         23.45         27.19         6.70 o                         
  -4 -12   9        599.15        638.29        15.09 o                         
  -3 -12   9        122.54        127.53         4.98 o                         
  -2 -12   9         34.34         42.07         3.16 o                         
  -1 -12   9        391.89        415.36         9.51 o                         
   0 -12   9        343.51        354.16        10.02 o                         
   1 -12   9         63.96         68.42         2.77 o                         
   2 -12   9        222.57        245.21        10.00 o                         
   3 -12   9         76.38         90.75         7.50 o                         
   4 -12   9        403.94        445.15        13.58 o                         
  -6 -11   9        243.64        223.79         9.31 o                         
  -5 -11   9        276.54        291.88         9.03 o                         
  -4 -11   9         27.80         34.97         3.90 o                         
  -3 -11   9        116.84        112.90         5.45 o                         
  -2 -11   9        701.36        750.64        15.90 o                         
  -1 -11   9       1219.75       1277.75        23.71 o                         
   0 -11   9        502.83        544.43        11.59 o                         
   1 -11   9        279.47        275.19         6.92 o                         
   2 -11   9        101.16        131.09         6.03 o                         
   3 -11   9          3.93         13.05         2.08 o                         
   4 -11   9         22.23         29.85         2.37 o                         
   5 -11   9        122.01        131.53        13.42 o                         
   6 -11   9          0.25          1.67         1.72 o                         
   7 -11   9        114.51         86.91         4.42 o                         
  -6 -10   9       1702.43       1697.13        35.30 o                         
  -5 -10   9       1118.34       1280.67        25.09 o                         
  -4 -10   9       1191.10       1270.22        25.54 o                         
  -3 -10   9         12.11         11.40         2.22 o                         
  -2 -10   9        141.11        161.08        13.77 o                         
  -1 -10   9       2821.99       2884.81        47.45 o                         
   0 -10   9       1335.43       1383.33        56.00 o                         
   1 -10   9         87.65         78.12         4.00 o                         
   2 -10   9       1092.21       1268.63        34.16 o                         
   3 -10   9       1299.15       1510.38        37.33 o                         
   4 -10   9        171.49        188.84         9.88 o                         
   5 -10   9        430.97        493.44        16.62 o                         
   6 -10   9        771.30        831.54        23.36 o                         
   7 -10   9        729.42        748.14        20.88 o                         
  -6  -9   9       1633.96       1711.62        63.21 o                         
  -5  -9   9        880.08        934.42        46.30 o                         
  -4  -9   9        154.09        157.34         7.75 o                         
  -3  -9   9        213.61        230.43         6.37 o                         
  -2  -9   9       2087.88       2087.69        38.13 o                         
  -1  -9   9       2217.82       2237.78        37.82 o                         
   0  -9   9        185.43        230.43         5.86 o                         
   1  -9   9       1533.33       1583.04        27.92 o                         
   2  -9   9       4843.08       5215.12       115.38 o                         
   3  -9   9      10365.98      12759.17       263.37 o                         
   4  -9   9       2525.12       2928.47        64.28 o                         
   5  -9   9        625.56        711.51        21.10 o                         
   6  -9   9        486.70        552.26        30.68 o                         
   7  -9   9        390.99        418.23        15.61 o                         
   8  -9   9        294.55        220.28         9.63 o                         
  -7  -8   9        522.89        444.45        20.01 o                         
  -6  -8   9        330.79        349.75        12.11 o                         
  -5  -8   9        532.02        569.27        13.58 o                         
  -4  -8   9       4080.58       4234.99        67.07 o                         
  -3  -8   9      11969.30      13599.28       200.61 o                         
  -2  -8   9       7161.90       7683.18       112.49 o                         
  -1  -8   9       8590.13       9006.07       134.76 o                         
   0  -8   9       8874.52       9131.32       134.87 o                         
   1  -8   9       3719.99       3844.75        61.17 o                         
   2  -8   9       2736.92       2950.49        78.15 o                         
   3  -8   9       4518.12       5023.94       107.39 o                         
   4  -8   9       1626.69       1919.75        66.39 o                         
   5  -8   9         35.29         48.59         3.63 o                         
   6  -8   9        129.40        165.78        10.72 o                         
   7  -8   9          0.65          2.18         1.06 o                         
   8  -8   9         82.35         41.14         2.34 o                         
  -7  -7   9       4847.68       4772.57        77.65 o                         
  -6  -7   9       4084.12       4355.77        89.53 o                         
  -5  -7   9       2290.45       2337.55        58.08 o                         
  -4  -7   9       1777.21       1805.03        31.32 o                         
  -3  -7   9      11538.45      12323.38       176.52 o                         
  -2  -7   9      13328.40      14177.90       354.30 o                         
  -1  -7   9       1030.48        999.42        29.17 o                         
   0  -7   9         33.41         45.72         2.97 o                         
   1  -7   9          2.49          7.83         1.33 o                         
   2  -7   9          9.94         18.78         2.59 o                         
   3  -7   9          9.57         12.93         2.69 o                         
   4  -7   9        550.98        621.07        17.04 o                         
   5  -7   9        580.64        684.07        22.87 o                         
   6  -7   9       2492.42       2286.96        38.32 o                         
   7  -7   9        754.29        660.63        13.51 o                         
   8  -7   9        148.35        109.89         4.14 o                         
  -7  -6   9       2302.50       2328.50        42.79 o                         
  -6  -6   9       1778.58       1824.76        33.04 o                         
  -5  -6   9        347.00        349.23        11.03 o                         
  -4  -6   9         97.63        116.55         4.97 o                         
  -3  -6   9        605.11        595.25        15.55 o                         
  -2  -6   9         14.37         23.20         2.13 o                         
  -1  -6   9        336.76        305.49        14.59 o                         
   0  -6   9       7025.03       7169.54       139.02 o                         
   1  -6   9      13341.38      14192.20       205.89 o                         
   2  -6   9       5512.61       5892.16       125.80 o                         
   3  -6   9        753.37        827.67        23.76 o                         
   4  -6   9       2513.52       2791.42       119.57 o                         
   5  -6   9       1665.34       1690.37        57.33 o                         
   6  -6   9       1863.89       1925.75        70.85 o                         
   7  -6   9       1677.35       1648.58        41.99 o                         
   8  -6   9        391.66        311.04         8.70 o                         
  -7  -5   9         46.63         35.96        10.78 o                         
  -6  -5   9        211.62        227.33         7.72 o                         
  -5  -5   9       2888.73       3044.74        64.28 o                         
  -4  -5   9       3593.86       3480.00       109.66 o                         
  -3  -5   9       2713.99       2691.25        46.03 o                         
  -2  -5   9       4312.98       4049.19        65.25 o                         
  -1  -5   9       3843.06       3578.29        85.53 o                         
   0  -5   9       2985.25       2793.71        48.87 o                         
   1  -5   9       7695.90       7819.73       244.55 o                         
   2  -5   9       6511.73       6599.62        97.47 o                         
   3  -5   9        286.72        303.92         7.52 o                         
   4  -5   9         68.19         67.11         3.43 o                         
   5  -5   9        245.53        268.06        14.70 o                         
   6  -5   9        279.48        290.93        16.07 o                         
   7  -5   9          3.64          5.90         2.30 o                         
   8  -5   9        179.49        128.77         5.25 o                         
  -8  -4   9        749.56        640.59        18.97 o                         
  -7  -4   9        295.23        290.44        11.17 o                         
  -6  -4   9        485.05        497.09        12.17 o                         
  -5  -4   9       3679.74       3830.21        61.16 o                         
  -4  -4   9       6101.91       6085.33       162.91 o                         
  -3  -4   9       7528.28       7424.22       131.94 o                         
  -2  -4   9        335.65        311.70        10.83 o                         
  -1  -4   9          0.64          4.66         1.35 o                         
   0  -4   9        849.20        788.59        15.40 o                         
   1  -4   9       1377.71       1321.47        50.31 o                         
   2  -4   9        872.73        775.72        19.15 o                         
   3  -4   9        137.37        140.59         4.38 o                         
   4  -4   9        999.38       1024.63        21.80 o                         
   5  -4   9        161.84        151.67         4.82 o                         
   6  -4   9        612.01        630.64        13.12 o                         
   7  -4   9         20.84         18.23         2.69 o                         
   8  -4   9          8.98         12.38         3.34 o                         
  -8  -3   9        390.67        366.80        10.71 o                         
  -7  -3   9        184.75        181.79         7.68 o                         
  -6  -3   9          0.95          0.92         2.75 o                         
  -5  -3   9        127.05        107.67         4.73 o                         
  -4  -3   9        142.48        142.22         4.65 o                         
  -3  -3   9       3572.47       3359.20        54.61 o                         
  -2  -3   9         27.70         33.31        12.95 o                         
  -1  -3   9       3407.91       3215.25        52.92 o                         
   0  -3   9       1098.05       1026.24        19.85 o                         
   1  -3   9        928.45        921.44        34.26 o                         
   2  -3   9       1146.06       1041.64        19.99 o                         
   3  -3   9       1248.67       1232.83        22.39 o                         
   4  -3   9         42.96         49.20         2.75 o                         
   5  -3   9        243.92        252.81         6.75 o                         
   6  -3   9        109.29        107.83         4.79 o                         
   7  -3   9        955.04        943.06        25.02 o                         
   8  -3   9        186.25        154.08         9.80 o                         
  -8  -2   9          5.44          8.67         6.84 o                         
  -7  -2   9        768.06        838.43        17.91 o                         
  -6  -2   9         94.31         99.10         5.70 o                         
  -5  -2   9        199.25        215.13         6.65 o                         
  -4  -2   9          4.24          9.25         2.61 o                         
  -3  -2   9       1018.27       1058.56        20.90 o                         
  -2  -2   9        862.58        842.02        16.14 o                         
  -1  -2   9        272.83        283.42         6.90 o                         
   0  -2   9        291.44        284.91         9.10 o                         
   1  -2   9       5169.01       5155.70        79.28 o                         
   2  -2   9       1777.67       1635.20        29.21 o                         
   3  -2   9        952.89        960.21        19.04 o                         
   4  -2   9        247.85        234.89         6.68 o                         
   5  -2   9          0.80          1.65         1.68 o                         
   6  -2   9        157.57        173.16         5.38 o                         
   7  -2   9          2.53          4.92         2.89 o                         
   8  -2   9         12.31         11.49         3.57 o                         
  -8  -1   9       1954.38       1880.55        47.91 o                         
  -7  -1   9         39.39         38.86         4.05 o                         
  -6  -1   9         10.71         11.62         4.54 o                         
  -5  -1   9       1008.63       1017.93        42.57 o                         
  -4  -1   9       5197.52       5318.20        84.90 o                         
  -3  -1   9       6671.79       6615.54       100.21 o                         
  -2  -1   9       2888.77       2751.30        48.21 o                         
  -1  -1   9       2093.10       1960.33        39.24 o                         
   0  -1   9        370.95        352.71         7.99 o                         
   1  -1   9       1211.49       1108.47        21.48 o                         
   2  -1   9       3929.03       3499.63        79.69 o                         
   3  -1   9         46.35         49.63         3.54 o                         
   4  -1   9       1185.46       1225.17        22.52 o                         
   5  -1   9       1714.68       1715.99        33.44 o                         
   6  -1   9        841.87        922.50        31.71 o                         
   7  -1   9        156.94        166.82         6.55 o                         
  -8   0   9       1158.83       1139.76        23.25 o                         
  -7   0   9       2536.97       2762.44        48.17 o                         
  -6   0   9        606.73        637.99        14.22 o                         
  -5   0   9          8.28          9.20         3.62 o                         
  -4   0   9       1422.67       1423.40        26.96 o                         
  -3   0   9       2782.86       2648.52        44.39 o                         
  -2   0   9        710.64        691.33        27.60 o                         
  -1   0   9        531.74        498.02        10.56 o                         
   0   0   9       4499.63       4335.69        79.13 o                         
   1   0   9       5370.29       5155.93       137.53 o                         
   2   0   9       2054.98       1893.03        34.25 o                         
   3   0   9        949.05        949.53        19.75 o                         
   4   0   9       2475.14       2643.91        46.80 o                         
   5   0   9       7335.85       7729.34       175.47 o                         
   6   0   9       4747.39       5754.12       554.46 o                         
   7   0   9       1036.93       1038.36        32.14 o                         
  -8   1   9        270.04        251.35        16.20 o                         
  -7   1   9         14.24         20.00         3.49 o                         
  -6   1   9         45.89         45.29         3.04 o                         
  -5   1   9       1801.01       1898.42       121.51 o                         
  -4   1   9       2090.06       2063.74        35.57 o                         
  -3   1   9       1887.88       1847.28        63.83 o                         
  -2   1   9       3710.90       3579.61        58.55 o                         
  -1   1   9      11388.81      11727.16       175.07 o                         
   0   1   9      25080.63      28857.71       399.98 o                         
   1   1   9      10744.66      11261.11       433.02 o                         
   2   1   9       8075.97       8295.05       127.41 o                         
   3   1   9       6752.48       6773.40       129.32 o                         
   4   1   9       1640.42       1825.37        33.27 o                         
   5   1   9       3041.17       3254.82        71.25 o                         
   6   1   9       1386.60       1510.12        29.37 o                         
   7   1   9        342.79        321.96        29.64 o                         
  -8   2   9         11.88         12.06         3.85 o                         
  -7   2   9        817.23        876.65        17.68 o                         
  -6   2   9       5187.74       5666.91        89.48 o                         
  -5   2   9      10216.91      11177.94       162.18 o                         
  -4   2   9      10348.47      11158.00       188.91 o                         
  -3   2   9       5782.65       5692.18        89.95 o                         
  -2   2   9       4911.94       4805.03        87.63 o                         
  -1   2   9       5004.83       4914.04        77.09 o                         
   0   2   9      17099.21      19068.47       343.34 o                         
   1   2   9       7384.23       7386.52       113.62 o                         
   2   2   9          4.45          6.33         1.85 o                         
   3   2   9        355.19        369.60        20.91 o                         
   4   2   9        243.10        244.57         8.36 o                         
   5   2   9         69.53         65.01         4.21 o                         
   6   2   9        153.18        172.17         7.82 o                         
   7   2   9        428.37        381.00        11.54 o                         
  -8   3   9       1909.19       1864.10        37.69 o                         
  -7   3   9       1563.72       1589.44        47.68 o                         
  -6   3   9       2430.39       2612.95        78.20 o                         
  -5   3   9       6260.94       6563.87        99.66 o                         
  -4   3   9       4144.00       4213.03       110.77 o                         
  -3   3   9        966.39        893.55        17.69 o                         
  -2   3   9          6.64         12.88         2.64 o                         
  -1   3   9       1368.85       1320.26        26.69 o                         
   0   3   9        865.32        817.87        19.01 o                         
   1   3   9         33.32         38.05         2.64 o                         
   2   3   9        435.69        439.91        29.05 o                         
   3   3   9       9533.11      10168.09       157.58 o                         
   4   3   9       5738.80       6305.92        99.59 o                         
   5   3   9       1298.98       1426.37        34.91 o                         
   6   3   9        666.86        711.40        18.44 o                         
   7   3   9        156.84        119.46         7.02 o                         
  -8   4   9          9.80         24.87         4.40 o                         
  -7   4   9         93.31        120.69         5.56 o                         
  -6   4   9         53.78         60.40         3.76 o                         
  -5   4   9        210.58        223.32        18.77 o                         
  -4   4   9        102.55         91.14         3.98 o                         
  -3   4   9       4027.67       4071.45        77.25 o                         
  -2   4   9       4965.52       4804.60        76.36 o                         
  -1   4   9       3111.22       3101.10        52.90 o                         
   0   4   9       4405.93       4367.80        95.93 o                         
   1   4   9       4061.87       4022.64        66.34 o                         
   2   4   9        370.33        393.58        14.51 o                         
   3   4   9       2206.38       2226.68        44.45 o                         
   4   4   9       3899.78       4305.51        70.12 o                         
   5   4   9        657.95        707.77        15.47 o                         
   6   4   9         43.80         50.32         5.32 o                         
  -8   5   9        598.20        522.26        30.76 o                         
  -7   5   9       1169.82       1230.08        24.44 o                         
  -6   5   9       2152.78       2316.43        66.18 o                         
  -5   5   9        875.87        959.20        18.20 o                         
  -4   5   9          1.09          6.89         3.75 o                         
  -3   5   9       2030.72       2033.07        59.26 o                         
  -2   5   9       7603.63       8074.26       209.22 o                         
  -1   5   9       3717.46       3693.07        59.87 o                         
   0   5   9        401.11        403.12         9.53 o                         
   1   5   9          2.15          5.43         2.04 o                         
   2   5   9          1.07          5.13         2.10 o                         
   3   5   9        403.10        441.41        11.63 o                         
   4   5   9        581.65        639.56        16.78 o                         
   5   5   9         77.69         90.15         5.15 o                         
   6   5   9         38.38         43.80        11.36 o                         
  -7   6   9        810.73        853.40        29.12 o                         
  -6   6   9        699.62        733.53        15.62 o                         
  -5   6   9        366.62        382.29         9.20 o                         
  -4   6   9          1.90          0.75         2.41 o                         
  -3   6   9        156.91        187.51        10.65 o                         
  -2   6   9        101.96         95.33        10.86 o                         
  -1   6   9        695.20        716.20        15.40 o                         
   0   6   9        120.74        131.47         4.59 o                         
   1   6   9        102.69        105.05         4.51 o                         
   2   6   9       1979.57       2097.61        37.42 o                         
   3   6   9         34.46         33.62         5.37 o                         
   4   6   9        654.74        697.75        16.39 o                         
   5   6   9        320.32        355.28        15.52 o                         
   6   6   9         56.73         49.01         6.31 o                         
  -7   7   9        231.24        246.32         7.58 o                         
  -6   7   9        636.48        684.31        14.46 o                         
  -5   7   9        255.50        285.59         8.38 o                         
  -4   7   9        409.62        426.25        10.50 o                         
  -3   7   9          2.83          4.31         2.00 o                         
  -2   7   9         31.37         42.77        10.53 o                         
  -1   7   9       1100.75       1142.52        21.11 o                         
   0   7   9         84.11         87.91         4.19 o                         
   1   7   9        524.99        572.04        17.97 o                         
   2   7   9         90.28         94.10         4.79 o                         
   3   7   9        206.95        267.02         8.61 o                         
   4   7   9       1033.73       1147.12        25.35 o                         
   5   7   9       1143.92       1117.30        58.36 o                         
  -7   8   9         14.63         18.35         3.52 o                         
  -6   8   9       2024.69       1937.51        34.79 o                         
  -5   8   9        784.30        806.28        26.65 o                         
  -4   8   9          1.90          8.42         2.43 o                         
  -3   8   9         62.39         62.18         6.38 o                         
  -2   8   9       1779.73       1907.87        38.92 o                         
  -1   8   9       5439.04       5870.80       105.08 o                         
   0   8   9       3665.60       4095.74        68.71 o                         
   1   8   9        944.82        995.41        25.46 o                         
   2   8   9         14.03         19.59         3.36 o                         
   3   8   9         79.81         81.30         4.92 o                         
   4   8   9        387.04        421.53        18.40 o                         
   5   8   9        530.65        486.70        14.51 o                         
  -7   9   9        267.82        201.10         7.91 o                         
  -6   9   9       1610.16       1442.14        28.01 o                         
  -5   9   9       1571.91       1571.49        30.08 o                         
  -4   9   9       2031.10       2069.86        37.68 o                         
  -3   9   9          0.00          6.56         2.46 o                         
  -2   9   9        117.20        123.18         4.74 o                         
  -1   9   9        769.42        781.34        30.65 o                         
   0   9   9        435.79        472.82        13.73 o                         
   1   9   9          9.58         19.37         3.52 o                         
   2   9   9       1118.42       1238.79        24.80 o                         
   3   9   9       2707.32       2976.01        49.96 o                         
   4   9   9       1748.42       1725.55        37.46 o                         
  -6  10   9        740.38        614.65        14.19 o                         
  -5  10   9          4.81          5.37         3.00 o                         
  -4  10   9         36.29         38.19         3.49 o                         
  -3  10   9        774.54        798.10        22.17 o                         
  -2  10   9       1988.06       2185.99        89.02 o                         
  -1  10   9       1534.38       1629.64        30.37 o                         
   0  10   9        813.68        928.11        18.69 o                         
   1  10   9       2942.57       3295.42        79.73 o                         
   2  10   9       4980.89       5607.60        92.91 o                         
   3  10   9       3919.54       4370.10        75.24 o                         
  -6  11   9        139.91         92.97         5.77 o                         
  -5  11   9        151.63        146.34         6.20 o                         
  -4  11   9       2017.45       2034.85        36.34 o                         
  -3  11   9       4929.20       5136.11        80.94 o                         
  -2  11   9       4086.17       4583.49        75.27 o                         
  -1  11   9       3533.15       3839.67        81.92 o                         
   0  11   9       1500.78       1561.00        33.43 o                         
   1  11   9        592.28        583.78        17.17 o                         
   2  11   9       2296.68       2429.44        44.01 o                         
   3  11   9       2480.82       2194.96        48.78 o                         
  -5  12   9        739.78        525.94        19.89 o                         
  -4  12   9        524.81        482.71        11.61 o                         
  -3  12   9       2072.82       1995.94        49.06 o                         
  -2  12   9       2531.50       2552.08        44.93 o                         
  -1  12   9        353.87        374.69         9.85 o                         
   0  12   9         23.63         28.75         4.17 o                         
   1  12   9        239.67        248.60        14.43 o                         
   2  12   9        271.02        230.04         9.76 o                         
  -4  13   9         21.45         12.48         3.71 o                         
  -3  13   9         64.41         67.15         4.97 o                         
  -2  13   9          4.17          4.35         5.19 o                         
  -1  13   9        345.27        324.08        10.85 o                         
   0  13   9       2084.65       1987.59        40.12 o                         
   0 -18  10         35.12         23.91         3.89 o                         
   1 -18  10        129.83         99.97         5.80 o                         
   2 -18  10        172.81         71.65         5.47 o                         
  -2 -17  10          1.90          4.16         3.62 o                         
  -1 -17  10         81.97         71.07         4.39 o                         
   0 -17  10         35.28         30.54         2.88 o                         
   1 -17  10         80.94         79.49         3.67 o                         
   2 -17  10         33.11         26.75         1.81 o                         
  -3 -16  10          2.95          3.69         4.35 o                         
  -2 -16  10         12.13         13.38         3.50 o                         
  -1 -16  10         44.30         49.06         3.94 o                         
   0 -16  10        438.04        436.48        10.61 o                         
   1 -16  10          4.67          5.59         2.31 o                         
   2 -16  10        403.59        324.53        20.49 o                         
  -3 -15  10         90.38         78.96         5.49 o                         
  -2 -15  10         25.29         28.40         3.52 o                         
  -1 -15  10        410.97        422.98        10.69 o                         
   0 -15  10        376.15        388.64         8.70 o                         
   1 -15  10        316.11        316.23         7.92 o                         
   2 -15  10        545.52        489.21        28.46 o                         
  -4 -14  10        980.05        946.84        22.05 o                         
  -3 -14  10       3913.19       4133.89        67.83 o                         
  -2 -14  10       2424.69       2752.36        46.20 o                         
  -1 -14  10        919.26        962.50        36.63 o                         
   0 -14  10        458.88        525.89        23.76 o                         
   1 -14  10       1271.07       1309.84        32.11 o                         
   2 -14  10        877.83        961.68        69.09 o                         
   3 -14  10        775.96        783.44        20.58 o                         
  -5 -13  10        876.03        697.74        18.20 o                         
  -4 -13  10        856.20        891.58        19.93 o                         
  -3 -13  10       2059.77       2208.80        42.57 o                         
  -2 -13  10       2304.16       2667.73       124.24 o                         
  -1 -13  10       1389.49       1478.66        27.48 o                         
   0 -13  10         23.20         27.48         2.41 o                         
   1 -13  10        380.87        420.16         9.79 o                         
   2 -13  10         58.50         72.58        11.45 o                         
   3 -13  10          0.75          6.39         5.85 o                         
   4 -13  10        264.97        213.20        10.93 o                         
  -5 -12  10          0.71          7.66         4.49 o                         
  -4 -12  10          2.28          6.70         4.06 o                         
  -3 -12  10          5.04         10.11         3.14 o                         
  -2 -12  10        381.70        438.19        10.72 o                         
  -1 -12  10        979.88       1067.69        22.05 o                         
   0 -12  10       2003.61       2046.80        36.49 o                         
   1 -12  10       4655.58       4905.52       127.82 o                         
   2 -12  10       3490.12       4130.63        93.69 o                         
   3 -12  10        829.93        963.91        24.73 o                         
   4 -12  10       1925.73       2130.41        99.47 o                         
   5 -12  10       1052.89       1029.64        26.80 o                         
   6 -12  10        460.12        342.75        14.37 o                         
  -6 -11  10        233.10        174.70        12.18 o                         
  -5 -11  10       3548.83       3750.33        65.75 o                         
  -4 -11  10       3751.06       4221.67        69.86 o                         
  -3 -11  10       2380.17       2542.04        45.12 o                         
  -2 -11  10       1711.95       1804.88        60.75 o                         
  -1 -11  10       3643.13       3863.69        62.67 o                         
   0 -11  10       3557.47       3759.02        61.45 o                         
   1 -11  10       5182.64       5467.35        84.75 o                         
   2 -11  10       2885.00       3380.77       109.53 o                         
   3 -11  10         52.50         65.21         3.62 o                         
   4 -11  10         23.06         33.81         3.02 o                         
   5 -11  10        528.84        585.22        17.54 o                         
   6 -11  10        174.35        156.63         6.65 o                         
   7 -11  10          8.52          7.69         2.66 o                         
  -6 -10  10       1046.06        977.08        23.85 o                         
  -5 -10  10       3039.25       3262.55        55.52 o                         
  -4 -10  10       4407.41       4810.90        78.65 o                         
  -3 -10  10       3332.18       3439.93        59.42 o                         
  -2 -10  10        109.50        107.25         4.32 o                         
  -1 -10  10        204.99        210.03        11.46 o                         
   0 -10  10         83.68         90.64         3.45 o                         
   1 -10  10        196.13        186.55         4.93 o                         
   2 -10  10        243.51        271.16         9.55 o                         
   3 -10  10         19.23         29.00         2.97 o                         
   4 -10  10       1226.94       1351.84        35.20 o                         
   5 -10  10        670.64        842.65        24.01 o                         
   6 -10  10          5.36          9.28         3.41 o                         
   7 -10  10         65.70         59.03         4.73 o                         
  -6  -9  10        407.77        375.78        29.48 o                         
  -5  -9  10        401.14        375.62        11.93 o                         
  -4  -9  10         36.28         40.37         3.20 o                         
  -3  -9  10        242.50        257.00         7.44 o                         
  -2  -9  10        539.83        583.57        12.45 o                         
  -1  -9  10       1630.85       1712.32        30.73 o                         
   0  -9  10         13.88         17.14         1.59 o                         
   1  -9  10         66.06         75.49         6.97 o                         
   2  -9  10        167.03        198.50         8.42 o                         
   3  -9  10         70.83         90.85         5.10 o                         
   4  -9  10        168.99        178.69         9.61 o                         
   5  -9  10        230.52        255.38        11.60 o                         
   6  -9  10        363.51        464.47        15.34 o                         
   7  -9  10         21.32         23.45         9.67 o                         
  -7  -8  10       1043.06        838.41        27.36 o                         
  -6  -8  10       1020.19       1001.04        27.42 o                         
  -5  -8  10          9.50         17.00         5.27 o                         
  -4  -8  10          1.44          7.01         2.65 o                         
  -3  -8  10          3.81          8.50         2.59 o                         
  -2  -8  10        182.78        187.11         5.49 o                         
  -1  -8  10       3175.56       3294.25        54.82 o                         
   0  -8  10        270.87        270.26         6.82 o                         
   1  -8  10        311.15        303.27         7.08 o                         
   2  -8  10        335.07        413.02        13.72 o                         
   3  -8  10        128.08        131.55         6.38 o                         
   4  -8  10        399.23        473.07        14.27 o                         
   5  -8  10        108.33        127.42         6.46 o                         
   6  -8  10          7.30         15.79         5.53 o                         
   7  -8  10          9.38          7.33         4.35 o                         
  -7  -7  10          4.37          6.37         4.70 o                         
  -6  -7  10        575.87        612.00        15.04 o                         
  -5  -7  10         81.78         80.94         5.46 o                         
  -4  -7  10        553.96        564.91        11.85 o                         
  -3  -7  10       1287.24       1360.98       138.67 o                         
  -2  -7  10        273.96        270.30         8.37 o                         
  -1  -7  10          7.13         20.55         2.00 o                         
   0  -7  10        261.94        245.32         6.07 o                         
   1  -7  10         24.19         26.85         1.45 o                         
   2  -7  10       1344.45       1449.93        47.48 o                         
   3  -7  10         36.21         44.18         3.53 o                         
   4  -7  10        257.48        303.17        11.40 o                         
   5  -7  10       1814.79       2287.26        57.06 o                         
   6  -7  10        383.51        291.96       136.17 o                         
   7  -7  10         72.93         47.59         6.19 o                         
  -7  -6  10        139.21        146.08         7.62 o                         
  -6  -6  10         55.60         66.48         4.42 o                         
  -5  -6  10         41.29         42.98        12.50 o                         
  -4  -6  10        283.70        290.92         7.78 o                         
  -3  -6  10       2642.37       2645.41        91.07 o                         
  -2  -6  10          5.51          7.00         2.03 o                         
  -1  -6  10       1929.44       1852.48        60.14 o                         
   0  -6  10        331.79        348.23         7.51 o                         
   1  -6  10       1441.65       1340.71        33.29 o                         
   2  -6  10       1315.52       1269.68        28.52 o                         
   3  -6  10       1602.85       1900.55        48.41 o                         
   4  -6  10        697.65        712.22        74.21 o                         
   5  -6  10       2852.12       2594.94        65.99 o                         
   6  -6  10       1887.69       1738.26        73.85 o                         
   7  -6  10        239.46        194.83         7.63 o                         
   8  -6  10         49.05         22.80         2.97 o                         
  -7  -5  10          1.53          9.67         3.67 o                         
  -6  -5  10        627.04        622.17        14.10 o                         
  -5  -5  10       1333.77       1430.28        26.62 o                         
  -4  -5  10       2271.47       2300.65        40.95 o                         
  -3  -5  10        486.45        486.67        11.05 o                         
  -2  -5  10        656.20        693.41        14.17 o                         
  -1  -5  10      13033.94      13708.67       200.15 o                         
   0  -5  10      23815.93      27580.53       915.92 o                         
   1  -5  10       3877.74       3849.92        60.92 o                         
   2  -5  10       1287.92       1275.27        24.05 o                         
   3  -5  10       3728.29       3693.28       138.12 o                         
   4  -5  10       1283.50       1326.95        24.19 o                         
   5  -5  10       1147.44       1213.18        65.52 o                         
   6  -5  10        471.22        468.93        11.57 o                         
   7  -5  10          0.01          3.60         1.99 o                         
   8  -5  10        249.62        101.31         9.88 o                         
  -7  -4  10       1002.03       1020.89        25.84 o                         
  -6  -4  10       4424.96       4873.68        96.03 o                         
  -5  -4  10       7374.26       8070.88       123.19 o                         
  -4  -4  10       6659.44       7056.21       107.90 o                         
  -3  -4  10       6269.43       6065.12       172.47 o                         
  -2  -4  10       4133.70       4057.52       151.75 o                         
  -1  -4  10        727.39        700.61        13.89 o                         
   0  -4  10       8902.18       9291.17       225.53 o                         
   1  -4  10       7766.31       7663.25       137.78 o                         
   2  -4  10        216.56        198.14         5.17 o                         
   3  -4  10        849.65        874.07        16.45 o                         
   4  -4  10       1210.26       1210.63        23.03 o                         
   5  -4  10         97.97         86.98        13.62 o                         
   6  -4  10        154.66        145.29         4.94 o                         
   7  -4  10        643.15        570.80        13.37 o                         
  -8  -3  10       1300.44        994.26        41.39 o                         
  -7  -3  10        976.29        962.43        30.95 o                         
  -6  -3  10       3784.70       4071.07        67.05 o                         
  -5  -3  10       5851.80       6158.59       116.93 o                         
  -4  -3  10       1737.19       1663.97        71.93 o                         
  -3  -3  10        270.40        290.05         7.60 o                         
  -2  -3  10         65.57         58.67         3.17 o                         
  -1  -3  10          2.17         11.93         3.36 o                         
   0  -3  10       2095.36       1957.80        50.47 o                         
   1  -3  10       1846.15       1748.41        70.40 o                         
   2  -3  10       3339.96       3262.77        57.27 o                         
   3  -3  10       5269.24       5374.98       138.91 o                         
   4  -3  10       7309.30       7739.40       158.32 o                         
   5  -3  10       2877.41       3073.79        49.89 o                         
   6  -3  10       1007.30       1021.65        20.89 o                         
   7  -3  10        815.23        854.32        54.13 o                         
  -8  -2  10        129.89        116.88         6.70 o                         
  -7  -2  10        221.60        229.83         9.62 o                         
  -6  -2  10        190.98        201.50         6.89 o                         
  -5  -2  10         12.25         17.35         2.55 o                         
  -4  -2  10          9.35         12.13         2.63 o                         
  -3  -2  10       6525.21       6666.24        99.69 o                         
  -2  -2  10      17499.48      18975.65       261.99 o                         
  -1  -2  10      11096.68      11560.04       168.36 o                         
   0  -2  10       1686.95       1603.63        29.16 o                         
   1  -2  10       5157.57       4912.89        75.40 o                         
   2  -2  10       7488.42       7537.33       115.79 o                         
   3  -2  10       5991.22       6252.58       127.73 o                         
   4  -2  10       4007.45       4334.48        68.18 o                         
   5  -2  10        637.99        748.23        25.24 o                         
   6  -2  10        156.33        156.72         5.26 o                         
   7  -2  10         32.16         31.87         3.34 o                         
  -8  -1  10       1151.11       1035.57        23.77 o                         
  -7  -1  10       2525.19       2636.62        46.82 o                         
  -6  -1  10       3645.36       3749.98        72.70 o                         
  -5  -1  10       5225.93       5632.08        85.94 o                         
  -4  -1  10       1528.79       1423.68        25.70 o                         
  -3  -1  10       5880.24       5862.16        94.46 o                         
  -2  -1  10       9701.76      10098.61       151.65 o                         
  -1  -1  10      13829.34      14492.59       238.25 o                         
   0  -1  10       2669.16       2480.22        42.26 o                         
   1  -1  10          1.69          5.46         1.52 o                         
   2  -1  10          3.30         10.49         1.76 o                         
   3  -1  10        606.13        589.12        12.83 o                         
   4  -1  10        424.39        423.03        15.90 o                         
   5  -1  10         22.15         25.53         7.49 o                         
   6  -1  10        113.71        134.96         5.47 o                         
   7  -1  10        683.18        637.40        16.70 o                         
  -8   0  10       1507.44       1370.95        30.34 o                         
  -7   0  10       3758.58       4006.46        69.56 o                         
  -6   0  10       1873.32       1939.27        40.89 o                         
  -5   0  10        537.30        552.05        12.95 o                         
  -4   0  10         50.01         53.70         3.30 o                         
  -3   0  10        344.81        314.77         9.49 o                         
  -2   0  10        437.03        359.70         9.45 o                         
  -1   0  10         82.72        100.31         7.38 o                         
   0   0  10        120.32        131.36         5.09 o                         
   1   0  10       1493.84       1409.05        44.54 o                         
   2   0  10       2626.10       2611.81        44.61 o                         
   3   0  10         14.25         17.76         3.60 o                         
   4   0  10          0.72          3.02         2.24 o                         
   5   0  10        189.33        208.72         7.17 o                         
   6   0  10        146.60        166.32         8.30 o                         
   7   0  10         22.20         26.52         4.17 o                         
  -8   1  10          0.87         -0.44         4.43 o                         
  -7   1  10         92.80         89.55         5.16 o                         
  -6   1  10       1594.43       1755.94        32.35 o                         
  -5   1  10        398.02        439.91        12.16 o                         
  -4   1  10       3257.64       3324.39        56.28 o                         
  -3   1  10       1181.96       1087.16        20.72 o                         
  -2   1  10         15.46         17.83         3.87 o                         
  -1   1  10        474.00        504.06        13.21 o                         
   0   1  10         47.64         54.06         2.75 o                         
   1   1  10        946.14        941.93        36.70 o                         
   2   1  10       1396.83       1386.46        30.19 o                         
   3   1  10         17.14         25.20         2.76 o                         
   4   1  10       1288.91       1336.05        25.26 o                         
   5   1  10         94.94        105.33         5.20 o                         
   6   1  10        331.94        376.72        11.55 o                         
   7   1  10        309.24        273.63         8.89 o                         
  -8   2  10         30.94         26.34         4.27 o                         
  -7   2  10        198.13        210.61         7.64 o                         
  -6   2  10        292.26        309.94         9.69 o                         
  -5   2  10        686.56        699.46        18.73 o                         
  -4   2  10         67.32         59.47         3.52 o                         
  -3   2  10        320.57        333.59         8.29 o                         
  -2   2  10         12.83         23.82         2.46 o                         
  -1   2  10       2713.45       2814.98        48.23 o                         
   0   2  10       3579.83       3530.41        58.57 o                         
   1   2  10         13.53         13.43         2.63 o                         
   2   2  10         56.85         66.30         3.47 o                         
   3   2  10        402.76        413.49        10.22 o                         
   4   2  10        150.37        154.77         9.73 o                         
   5   2  10        283.54        328.52         9.69 o                         
   6   2  10         18.45         22.18         3.71 o                         
   7   2  10        750.73        474.84        18.78 o                         
  -8   3  10         22.82         14.38         3.99 o                         
  -7   3  10        900.35        944.35        19.45 o                         
  -6   3  10        869.78        912.24        19.48 o                         
  -5   3  10        203.21        202.39         6.92 o                         
  -4   3  10         50.38         94.19        11.17 o                         
  -3   3  10        205.63        195.92         5.99 o                         
  -2   3  10          0.78          0.27         1.75 o                         
  -1   3  10        146.75        159.33         5.44 o                         
   0   3  10        850.44        855.11        17.83 o                         
   1   3  10        414.29        402.69        10.08 o                         
   2   3  10       2583.80       2737.86        64.12 o                         
   3   3  10       1535.78       1562.79        29.03 o                         
   4   3  10        587.91        636.11        15.00 o                         
   5   3  10        986.98       1053.14        21.98 o                         
   6   3  10        570.64        524.00        20.20 o                         
  -8   4  10         75.73         59.98         6.75 o                         
  -7   4  10          1.16          2.77         3.48 o                         
  -6   4  10       1241.39       1350.24        25.76 o                         
  -5   4  10        453.43        460.50        19.73 o                         
  -4   4  10       1614.86       1604.12        80.47 o                         
  -3   4  10       2081.14       2181.53        38.47 o                         
  -2   4  10       3154.30       3303.56        57.31 o                         
  -1   4  10        770.69        802.80        22.26 o                         
   0   4  10       1903.67       1924.51        33.85 o                         
   1   4  10       2352.73       2429.81        59.47 o                         
   2   4  10      10953.53      12353.29       183.97 o                         
   3   4  10       9421.77      10344.96       465.65 o                         
   4   4  10        932.42       1014.43        21.83 o                         
   5   4  10        728.07        781.03        17.43 o                         
   6   4  10        842.44        855.83        67.07 o                         
  -7   5  10        794.81        759.92        17.69 o                         
  -6   5  10       1315.81       1419.90        44.46 o                         
  -5   5  10        339.60        364.08        14.44 o                         
  -4   5  10       2913.36       3053.13        74.77 o                         
  -3   5  10       7860.31       8310.73       337.09 o                         
  -2   5  10      12119.07      13410.95       198.54 o                         
  -1   5  10       4448.27       4645.74        73.94 o                         
   0   5  10       3818.46       4101.59        64.28 o                         
   1   5  10        986.64        981.31        23.76 o                         
   2   5  10       1901.60       1990.93        48.47 o                         
   3   5  10       3463.68       3728.31        59.00 o                         
   4   5  10        614.45        687.47        15.69 o                         
   5   5  10        896.62        885.28        19.39 o                         
   6   5  10        671.63        479.25        17.11 o                         
  -7   6  10       1683.48       1493.81        31.77 o                         
  -6   6  10       1900.27       1971.30        34.01 o                         
  -5   6  10       2425.18       2630.19        46.92 o                         
  -4   6  10       2013.96       2180.19        38.45 o                         
  -3   6  10       4562.69       4766.34       173.97 o                         
  -2   6  10       3822.76       4003.92        66.65 o                         
  -1   6  10         66.84         62.72         4.14 o                         
   0   6  10        234.10        264.93         7.12 o                         
   1   6  10        858.73        877.55        17.86 o                         
   2   6  10        189.06        223.65        12.11 o                         
   3   6  10       1717.45       1800.29        32.74 o                         
   4   6  10       1014.65       1118.50        25.32 o                         
   5   6  10       1565.07       1485.55        42.21 o                         
  -7   7  10       1242.50       1091.93        23.55 o                         
  -6   7  10         84.85        101.14         5.27 o                         
  -5   7  10         83.30         94.97         4.94 o                         
  -4   7  10        775.68        801.28        17.24 o                         
  -3   7  10        444.25        493.60        11.17 o                         
  -2   7  10          1.57          4.00         2.35 o                         
  -1   7  10       1535.93       1638.38        38.84 o                         
   0   7  10       6852.59       7335.64       168.75 o                         
   1   7  10      11259.59      12778.81       186.17 o                         
   2   7  10       1985.40       2113.97        40.82 o                         
   3   7  10        357.58        357.92        10.71 o                         
   4   7  10       2123.72       2281.73        42.88 o                         
   5   7  10       1827.86       1520.42        42.50 o                         
  -7   8  10        138.55        101.45         6.70 o                         
  -6   8  10        512.37        474.33        11.63 o                         
  -5   8  10       2070.14       2210.23        39.91 o                         
  -4   8  10       3221.93       3455.30        59.56 o                         
  -3   8  10       4037.69       4474.72        73.05 o                         
  -2   8  10       1972.44       2038.83       150.53 o                         
  -1   8  10       1109.39       1172.04        25.91 o                         
   0   8  10       1916.19       1994.04        35.11 o                         
   1   8  10       4403.56       4811.02       105.16 o                         
   2   8  10       3497.88       3770.65        62.76 o                         
   3   8  10         49.30         58.52         4.84 o                         
   4   8  10        358.29        364.36        11.26 o                         
  -6   9  10        988.84        857.63        19.37 o                         
  -5   9  10       1345.44       1374.33        40.88 o                         
  -4   9  10       1877.16       1954.13        34.04 o                         
  -3   9  10        634.54        664.72        14.34 o                         
  -2   9  10          2.63          4.97         2.55 o                         
  -1   9  10         22.10         25.32         4.08 o                         
   0   9  10         96.36        102.43         5.39 o                         
   1   9  10         11.18         18.74         8.46 o                         
   2   9  10         23.99         27.36         5.64 o                         
   3   9  10         24.71         27.60         4.12 o                         
   4   9  10        996.25        764.95        26.89 o                         
  -6  10  10         65.57         55.06        13.08 o                         
  -5  10  10         27.11         31.60         4.67 o                         
  -4  10  10        230.10        215.13         7.58 o                         
  -3  10  10        284.46        288.64         8.06 o
[truncated: 169,453 more chars]
